# Supplementary material for: Proteomic dissection of vanishing white matter pathogenesis
Source: Cell Mol Life Sci. 2024 May 24;81(1):234. doi: 10.1007/s00018-024-05258-4 (PMC11126554; doi:10.1007/s00018-024-05258-4)
Supplement: Supplementary file 1 — Supplementary Table 1. Demographic features of controls and genetically proven VWM patients used for proteome analysis of the white matter in the cerebellum. (XLSX 10 KB) [file 18_2024_5258_MOESM1_ESM.xlsx]

## Sheet: Table S1
Supplemental Table 1. Demographic features of controls and genetically proven VWM patients used for proteome analysis of the white matter in the cerebellum.
Cases	Age at death (years)	Molecular diagnosis
Control 1	24	None
Control 2	23	None
Control 3	21	None
Control 4	35	None
Patient 1	29	ε, Thr91Ala/Thr91Ala*
Patient 2	10	ε, Arg113His/Ala403Val*
Patient 3	6	ε, Thr91Ala/Val437Met*
Patient 4	12	ε, Thr91Ala/Ala403Val*
