# Supplementary material for: Proteomic dissection of vanishing white matter pathogenesis
Source: Cell Mol Life Sci. 2024 May 24;81(1):234. doi: 10.1007/s00018-024-05258-4 (PMC11126554; doi:10.1007/s00018-024-05258-4)
Supplement: Supplementary file 2 — Supplementary Table 2. List of proteins with quantitative values in all samples. WT Wild Type, Cb Cerebellum, Cc Corpus callosum, Ctx Cortex, Bs Brainstem. (XLSX 9125 KB) [file 18_2024_5258_MOESM2_ESM.xlsx]

## Sheet: Table S2
Supplementary Table 2. List of proteins with quantitative values in all samples. WT Wild Type, Cb Cerebellum, Cc Corpus callosum, Ctx Cortex, Bs Brainstem
ProteinID	Gene	Cb-2b5-12mo-03-	Cb-WT-4mo-01	Cb-2b5-1mo-05	Cb-WT-7mo-01	Cb-2b5-12mo-04	Cb-WT-1mo-04	Cb-2b5-4mo-01	Cb-WT-12mo-03	Cb-2b5-7mo-05	Cb-WT-1mo-06	Cb-2b5-4mo-03	Cb-WT-7mo-03	Cb-2b5-1mo-03	Cb-WT-12mo-05	Cb-2b5-7mo-06	Cb-WT-4mo-04	Cb-2b5-12mo-05	Cb-WT-7mo-05	Cb-2b5-7mo-02	Cb-WT-12mo-06	Cb-2b5-4mo-04	Cb-WT-1mo-05	Cb-2b5-1mo-01	Cb-WT-4mo-03	Cb-WT-12mo-02	Cb-2b5-4mo-06	Cb-WT-4mo-06	Cb-2b5-7mo-01	Cb-WT-7mo-02	Cb-2b5-12mo-01	Cb-WT-1mo-01-	Cb-2b5-1mo-06	Cb-WT-4mo-02	Cb-2b5-7mo-03	Cb-WT-1mo-02	Cb-2b5-12mo-02	Cb-WT-7mo-04	Cb-2b5-1mo-04	Cb-WT-12mo-01	Cb-2b5-4mo-02	Cc-WT-1mo-05	Cc-2b5-12mo-01	Cc-WT-4mo-06	Cc-2b5-1mo-04	Cc-WT-7mo-03	Cc-2b5-4mo-01	Cc-WT-12mo-06	Cc-2b5-7mo-03
Q5U430	Ubr3	234458	672864	520025	578674	270663	762281	596707	585517	599504	676611	509482	597239	655308	665597	545017	602318	609049	583980	632235	649051	585295	634986	653122	547044	690355	596707	571269	620212	637145	544066	653274	581400	558946	489193	637653	562789	552792	630605	516520	479874	759737	509139	576272	757330	615735	464007	661969	609657
Q91YE6	Ipo9	1.15059e+06	1.69112e+06	1.71786e+06	1.5131e+06	1.1064e+06	1.7355e+06	1.5592e+06	1.46678e+06	1.47047e+06	1.81917e+06	1.60564e+06	1.50737e+06	1.76245e+06	1.52356e+06	1.7293e+06	1.58122e+06	1.54285e+06	1.27838e+06	1.59841e+06	1.52461e+06	1.37576e+06	1.98157e+06	1.77582e+06	1.37496e+06	1.56812e+06	1.60532e+06	1.73542e+06	1.76994e+06	1.59078e+06	1.24237e+06	1.89187e+06	1.80317e+06	1.5358e+06	1.6301e+06	2.0087e+06	1.54743e+06	1.32957e+06	1.81329e+06	1.28783e+06	1.65765e+06	1.80782e+06	1.18107e+06	1.72018e+06	1.87518e+06	1.42447e+06	1.25493e+06	1.36197e+06	1.30727e+06
P63085	Mapk1	2.30143e+07	2.64115e+07	2.62527e+07	2.6696e+07	2.66256e+07	2.55094e+07	2.34734e+07	2.44752e+07	2.48547e+07	2.58092e+07	2.38909e+07	2.71056e+07	2.85061e+07	2.47299e+07	2.57767e+07	2.41853e+07	2.48417e+07	2.4419e+07	2.47583e+07	2.29855e+07	2.61229e+07	2.67969e+07	2.52302e+07	2.83932e+07	2.40387e+07	2.44732e+07	2.46557e+07	2.49212e+07	2.521e+07	2.51066e+07	2.28e+07	2.55864e+07	2.43834e+07	2.42827e+07	2.50553e+07	2.31994e+07	2.46264e+07	2.48282e+07	2.59431e+07	2.52624e+07	3.31039e+07	3.94211e+07	4.0665e+07	3.44974e+07	4.73593e+07	4.71715e+07	3.48646e+07	4.5605e+07
Q63844	Mapk3	1.58955e+07	1.57934e+07	1.37128e+07	1.58487e+07	1.57616e+07	1.40585e+07	1.4404e+07	1.73657e+07	1.57934e+07	1.53211e+07	1.56339e+07	1.54673e+07	1.47553e+07	1.57314e+07	1.52236e+07	1.48211e+07	1.7115e+07	1.51993e+07	1.57897e+07	1.61637e+07	1.53336e+07	1.5045e+07	1.42841e+07	1.56573e+07	1.67895e+07	1.46218e+07	1.51298e+07	1.52051e+07	1.69383e+07	1.76935e+07	1.35574e+07	1.42887e+07	1.60348e+07	1.57391e+07	1.37909e+07	1.63389e+07	1.48767e+07	1.3089e+07	1.68006e+07	1.38615e+07	1.60567e+07	1.67257e+07	1.66469e+07	1.13436e+07	1.82043e+07	1.81613e+07	1.7176e+07	1.76729e+07
Q9Ctx34	Sugt1	8.03393e+06	8.36643e+06	8.55834e+06	8.75447e+06	7.77556e+06	8.89832e+06	8.59478e+06	8.35904e+06	8.86303e+06	8.85673e+06	8.40297e+06	9.03789e+06	8.76615e+06	8.74215e+06	8.8617e+06	8.6839e+06	9.0077e+06	8.74833e+06	8.69075e+06	9.2894e+06	8.58027e+06	9.17563e+06	9.37132e+06	8.84428e+06	8.87185e+06	9.26933e+06	8.79597e+06	8.7105e+06	8.98444e+06	8.49411e+06	8.07661e+06	8.94561e+06	9.15161e+06	8.889e+06	8.55614e+06	8.68618e+06	9.24776e+06	8.57636e+06	8.60386e+06	8.74299e+06	9.76344e+06	9.72415e+06	1.08927e+07	1.00555e+07	1.03556e+07	1.04818e+07	9.54556e+06	1.06808e+07
Q6P4S6	Sik3	2.51497e+06	2.55563e+06	2.26298e+06	2.75136e+06	2.4935e+06	2.51542e+06	2.60706e+06	2.73145e+06	2.71499e+06	2.36382e+06	2.74806e+06	2.76517e+06	2.80246e+06	2.65742e+06	2.44969e+06	2.48653e+06	2.78404e+06	2.39424e+06	2.52349e+06	2.68934e+06	2.80063e+06	2.43143e+06	2.64572e+06	2.74721e+06	2.74759e+06	2.50132e+06	2.5724e+06	2.53848e+06	2.93392e+06	2.81736e+06	2.16285e+06	2.51497e+06	2.61407e+06	2.60012e+06	2.28306e+06	2.70163e+06	2.50327e+06	2.4563e+06	2.61858e+06	2.52327e+06	3.14259e+06	2.81231e+06	2.83453e+06	2.73719e+06	2.95627e+06	2.96906e+06	3.07088e+06	2.98953e+06
Q3UVL4	Vps51	1.26902e+06	1.89123e+06	1.85648e+06	1.84744e+06	1.2979e+06	1.98539e+06	1.85691e+06	1.7242e+06	1.72723e+06	1.8166e+06	1.59729e+06	1.8467e+06	1.99683e+06	1.86025e+06	1.89979e+06	1.91276e+06	1.87534e+06	1.77698e+06	1.95954e+06	1.70626e+06	1.82258e+06	1.85193e+06	1.90307e+06	1.87996e+06	1.88068e+06	1.71976e+06	1.97177e+06	1.83505e+06	1.79523e+06	1.76052e+06	2.23197e+06	1.95394e+06	1.86462e+06	1.8225e+06	1.74229e+06	1.71821e+06	1.71914e+06	1.85202e+06	1.72639e+06	1.98541e+06	2.15484e+06	1.81435e+06	2.0459e+06	2.81593e+06	2.32975e+06	1.9078e+06	2.49231e+06	2.1661e+06
Q9CWG9	Bloc1s2	2.10456e+06	1.32004e+06	1.49412e+06	1.49889e+06	2.25332e+06	1.10756e+06	1.4959e+06	1.56572e+06	1.69164e+06	1.34101e+06	1.49071e+06	1.47305e+06	1.44601e+06	1.42845e+06	1.51492e+06	1.56247e+06	1.49113e+06	1.65279e+06	1.47393e+06	1.39162e+06	1.50924e+06	1.41104e+06	1.47642e+06	1.53332e+06	1.42559e+06	1.50201e+06	1.39405e+06	1.43849e+06	1.52979e+06	1.83363e+06	1.33168e+06	1.44464e+06	1.45456e+06	1.46542e+06	1.2929e+06	1.48193e+06	1.48482e+06	1.24436e+06	1.65894e+06	1.55516e+06	1.58209e+06	2.1542e+06	1.66317e+06	1.46117e+06	1.68882e+06	1.96195e+06	1.51498e+06	1.58161e+06
Q8CH25	Sltm	2.06216e+06	1.58514e+06	1.93524e+06	1.75403e+06	2.08958e+06	1.67996e+06	1.83887e+06	1.8856e+06	1.84715e+06	1.88477e+06	2.05744e+06	1.79101e+06	1.93308e+06	1.82282e+06	1.729e+06	1.90834e+06	1.9246e+06	1.86943e+06	1.95386e+06	1.79166e+06	1.91377e+06	1.97069e+06	1.60487e+06	1.99347e+06	1.75077e+06	2.00179e+06	1.86863e+06	1.92732e+06	1.77015e+06	2.02278e+06	1.77574e+06	2.21114e+06	1.81697e+06	1.89521e+06	2.03904e+06	1.83899e+06	1.83545e+06	1.87372e+06	2.01645e+06	1.79386e+06	1.31083e+06	1.58523e+06	1.61899e+06	1.42639e+06	1.43704e+06	1.53925e+06	1.29809e+06	1.39866e+06
P42567	Eps15	2.33195e+06	2.51466e+06	2.46479e+06	2.64529e+06	2.37395e+06	2.03607e+06	2.479e+06	2.50333e+06	2.28853e+06	2.61035e+06	2.77563e+06	2.51213e+06	2.39748e+06	2.70521e+06	2.48855e+06	2.77738e+06	2.50458e+06	2.64032e+06	2.75424e+06	2.6391e+06	2.52514e+06	2.76393e+06	2.0863e+06	2.719e+06	2.55517e+06	2.83314e+06	2.54446e+06	2.65407e+06	2.85519e+06	2.6457e+06	2.25841e+06	2.76853e+06	2.64985e+06	2.82922e+06	2.73305e+06	2.60597e+06	2.76136e+06	2.50978e+06	2.97353e+06	2.74809e+06	1.47543e+06	1.60511e+06	1.34868e+06	1.30119e+06	1.39716e+06	1.57617e+06	1.52198e+06	1.27292e+06
Q8BG32	Psmd11	3.36475e+06	3.71532e+06	4.08253e+06	3.7783e+06	3.38565e+06	3.58312e+06	3.69755e+06	3.93421e+06	4.20108e+06	4.02769e+06	3.86916e+06	3.63404e+06	4.24437e+06	3.84669e+06	4.16831e+06	3.81135e+06	3.98623e+06	3.74631e+06	4.0035e+06	3.97524e+06	3.67666e+06	3.90624e+06	4.14605e+06	3.70597e+06	3.70642e+06	3.72761e+06	3.92145e+06	3.75841e+06	3.60636e+06	3.86136e+06	3.71806e+06	4.2894e+06	3.82524e+06	3.97092e+06	4.04929e+06	3.96424e+06	3.62714e+06	3.99242e+06	3.74644e+06	3.79367e+06	4.5945e+06	4.52498e+06	4.7211e+06	4.55965e+06	4.62752e+06	4.45696e+06	4.28812e+06	4.32343e+06
Q9EP69	Sacm1l	2.25005e+06	4.01539e+06	3.95856e+06	3.58483e+06	1.97324e+06	4.10738e+06	3.79463e+06	3.44348e+06	3.80745e+06	3.69033e+06	3.4804e+06	4.08842e+06	3.67723e+06	4.09953e+06	4.08886e+06	3.75756e+06	3.69825e+06	3.5552e+06	3.88685e+06	4.04445e+06	4.26269e+06	3.66811e+06	4.01469e+06	4.14693e+06	4.02042e+06	4.04184e+06	4.03958e+06	3.8308e+06	3.67509e+06	3.00455e+06	4.24512e+06	3.34759e+06	4.02174e+06	3.46201e+06	3.72687e+06	3.10121e+06	3.50093e+06	3.60767e+06	3.30931e+06	2.98793e+06	3.14664e+06	1.7669e+06	2.39076e+06	3.38433e+06	2.73029e+06	2.03576e+06	3.0863e+06	2.60589e+06
P55264	Adk	6.20252e+06	8.87406e+06	7.88118e+06	8.21491e+06	6.08526e+06	8.5506e+06	8.21957e+06	8.93703e+06	8.67096e+06	8.65084e+06	8.72466e+06	9.5706e+06	8.64131e+06	9.86577e+06	8.66674e+06	8.83332e+06	9.17431e+06	8.95945e+06	8.6908e+06	9.26632e+06	9.24216e+06	8.51942e+06	8.23022e+06	8.95058e+06	1.00264e+07	8.94855e+06	8.8231e+06	9.00548e+06	9.43076e+06	9.07089e+06	9.29511e+06	8.35719e+06	9.12837e+06	8.80254e+06	8.59915e+06	9.03794e+06	9.80336e+06	9.26055e+06	9.67912e+06	8.81677e+06	6.853e+06	6.0105e+06	7.93018e+06	7.61015e+06	7.82285e+06	5.83335e+06	7.96749e+06	6.93271e+06
Q9R1T4	Septin6	1.21595e+07	1.03135e+07	9.01277e+06	1.19509e+07	1.24404e+07	8.1953e+06	1.08689e+07	9.94515e+06	1.1471e+07	8.81322e+06	1.06473e+07	1.12554e+07	1.04679e+07	1.06367e+07	1.26008e+07	1.11448e+07	1.36136e+07	1.03037e+07	1.11493e+07	1.13907e+07	1.01266e+07	8.64741e+06	1.09216e+07	1.13065e+07	1.14625e+07	1.09203e+07	1.19799e+07	1.24466e+07	1.17976e+07	1.20785e+07	9.72384e+06	1.02063e+07	1.08039e+07	1.21589e+07	8.21366e+06	1.17684e+07	1.02479e+07	8.6089e+06	1.02602e+07	1.25068e+07	1.77446e+07	2.3287e+07	2.31308e+07	1.8504e+07	2.02695e+07	2.17279e+07	1.95173e+07	2.16575e+07
P35282	Rab21	2.18563e+06	4.48498e+06	4.45157e+06	3.97279e+06	2.30522e+06	5.54505e+06	4.26828e+06	3.35653e+06	4.06915e+06	4.46707e+06	4.36346e+06	4.68993e+06	4.23144e+06	4.60489e+06	4.43017e+06	3.60027e+06	4.08443e+06	3.7075e+06	4.00434e+06	3.92352e+06	4.5291e+06	4.28817e+06	4.36417e+06	4.1794e+06	4.6901e+06	4.36782e+06	4.0317e+06	4.57544e+06	4.0303e+06	3.36272e+06	6.23298e+06	3.92999e+06	4.20235e+06	4.19192e+06	4.3583e+06	4.2502e+06	3.90509e+06	5.03508e+06	3.62615e+06	3.89078e+06	4.73704e+06	2.21457e+06	3.12478e+06	5.32967e+06	3.29331e+06	2.55703e+06	3.46975e+06	2.77003e+06
Q9D7J4	Cox20	2.49711e+06	2.21643e+06	1.86629e+06	2.58966e+06	2.78159e+06	2.30649e+06	2.57048e+06	2.95416e+06	2.89104e+06	2.49806e+06	2.74421e+06	2.59663e+06	2.2548e+06	3.62204e+06	2.55889e+06	3.06504e+06	2.75012e+06	2.80485e+06	2.61528e+06	2.60797e+06	3.01717e+06	2.65519e+06	3.37988e+06	3.1881e+06	2.55782e+06	2.90199e+06	2.4775e+06	2.65343e+06	3.44177e+06	1.95545e+06	3.15872e+06	2.30646e+06	2.49762e+06	2.70811e+06	2.35996e+06	2.55361e+06	2.99455e+06	2.63178e+06	2.21667e+06	2.08024e+06	2.26894e+06	1.7218e+06	1.80068e+06	2.25049e+06	1.92326e+06	2.06465e+06	1.75814e+06	1.96796e+06
Q9WU40	Lemd3	780635	743633	843870	747394	776420	777220	808090	774518	765775	827031	866867	778755	826519	812798	828586	890457	879249	872853	960984	872132	767521	848456	728501	792392	783127	930123	823123	930955	846856	853949	786097	933067	817230	906058	836620	862385	774576	805433	857881	995366	556185	670559	788682	658029	645390	688667	612094	628629
Q9CPQ3	Tomm22	1.79384e+06	2.06106e+06	2.30942e+06	1.91614e+06	1.77379e+06	1.87409e+06	2.07154e+06	1.98832e+06	1.89871e+06	1.9471e+06	2.0136e+06	2.032e+06	2.14868e+06	1.96832e+06	1.77279e+06	1.82542e+06	1.90258e+06	2.11181e+06	1.78108e+06	1.83388e+06	2.19632e+06	1.91513e+06	2.13371e+06	2.20356e+06	1.88165e+06	1.85006e+06	2.0241e+06	1.89731e+06	1.98424e+06	1.85797e+06	2.13046e+06	2.14303e+06	2.20901e+06	1.92059e+06	2.2434e+06	1.93111e+06	1.83833e+06	2.19712e+06	1.9844e+06	1.6254e+06	1.79115e+06	1.85029e+06	1.80132e+06	1.96274e+06	1.68035e+06	1.8845e+06	2.02678e+06	1.59473e+06
O88544	Cops4	3.91099e+06	4.66525e+06	4.78305e+06	4.8158e+06	3.89644e+06	4.00512e+06	5.07535e+06	4.49139e+06	4.89297e+06	4.40296e+06	4.86865e+06	5.38463e+06	4.81117e+06	4.72357e+06	4.91104e+06	4.69722e+06	4.74615e+06	4.75737e+06	4.47277e+06	4.5015e+06	5.35617e+06	4.42065e+06	5.09589e+06	4.95002e+06	5.04599e+06	4.96356e+06	4.78161e+06	4.81759e+06	4.87855e+06	4.72122e+06	4.93839e+06	5.09205e+06	5.01833e+06	4.99415e+06	3.89082e+06	4.85718e+06	5.18162e+06	5.03513e+06	4.68161e+06	4.60962e+06	5.50352e+06	4.21146e+06	4.66232e+06	5.28726e+06	5.05252e+06	4.53882e+06	4.61839e+06	4.5926e+06
Q8BR90	Rimoc1	1.69062e+06	2.08537e+06	2.16045e+06	2.2174e+06	1.71725e+06	2.27899e+06	2.04087e+06	2.02993e+06	2.02942e+06	2.68875e+06	2.40969e+06	2.04128e+06	2.57753e+06	2.11583e+06	2.36743e+06	2.12585e+06	2.36211e+06	1.83162e+06	2.53074e+06	2.50125e+06	1.97989e+06	2.76684e+06	2.28732e+06	2.16277e+06	2.22655e+06	2.39251e+06	2.16673e+06	2.34525e+06	2.28174e+06	1.98518e+06	2.25023e+06	2.68169e+06	2.15394e+06	2.18625e+06	2.46199e+06	2.18198e+06	1.98066e+06	2.47605e+06	2.0896e+06	2.69915e+06	2.73155e+06	2.17011e+06	2.68162e+06	2.28172e+06	2.56986e+06	2.04815e+06	2.318e+06	2.47678e+06
P34152	Ptk2	953466	1.23798e+06	1.15824e+06	1.19282e+06	1.07898e+06	1.27571e+06	1.10976e+06	1.17923e+06	1.17853e+06	1.15501e+06	1.11558e+06	1.16542e+06	1.36271e+06	1.15723e+06	1.16802e+06	1.30978e+06	1.30478e+06	1.23511e+06	1.24963e+06	1.24486e+06	1.10277e+06	1.26121e+06	1.37817e+06	1.16399e+06	1.07761e+06	1.17808e+06	1.36997e+06	1.29201e+06	1.24375e+06	1.25291e+06	1.26649e+06	1.39246e+06	1.35201e+06	1.33946e+06	1.34515e+06	1.23052e+06	1.23546e+06	1.35697e+06	1.291e+06	1.32285e+06	1.94544e+06	2.67394e+06	2.77451e+06	2.43356e+06	2.6565e+06	2.5959e+06	2.21076e+06	2.51238e+06
O55229	Chkb	1.15356e+06	1.49585e+06	1.46275e+06	1.44936e+06	1.13021e+06	1.25154e+06	1.69128e+06	1.65294e+06	1.60495e+06	1.33318e+06	1.80367e+06	1.66231e+06	1.58138e+06	1.75464e+06	1.71633e+06	1.46722e+06	1.75152e+06	1.47534e+06	1.56383e+06	1.6472e+06	1.68493e+06	1.55561e+06	1.51087e+06	1.57738e+06	1.69973e+06	1.67881e+06	1.57923e+06	1.70302e+06	1.62765e+06	1.67933e+06	1.29882e+06	1.54817e+06	1.77348e+06	1.81301e+06	1.65124e+06	1.682e+06	1.79851e+06	1.62499e+06	1.78149e+06	1.57961e+06	1.41068e+06	1.37103e+06	1.33605e+06	1.3086e+06	1.47629e+06	1.37529e+06	1.38898e+06	1.48648e+06
Q9QX47	Son	2.44802e+06	2.40321e+06	2.61069e+06	2.48014e+06	2.66873e+06	2.33128e+06	2.4372e+06	2.74615e+06	2.31428e+06	2.71649e+06	2.71994e+06	2.41321e+06	2.6454e+06	2.57737e+06	2.52735e+06	2.67748e+06	2.67807e+06	2.70462e+06	2.94756e+06	2.59343e+06	2.70066e+06	2.78245e+06	2.53505e+06	2.6215e+06	2.50753e+06	2.90716e+06	2.75035e+06	2.9383e+06	2.66007e+06	2.91459e+06	2.55148e+06	3.10898e+06	2.57435e+06	2.90553e+06	2.92608e+06	2.64882e+06	2.61864e+06	2.582e+06	2.59136e+06	2.62062e+06	1.88864e+06	1.97016e+06	1.999e+06	1.78428e+06	1.95153e+06	1.85235e+06	1.79186e+06	1.73392e+06
P70296	Pebp1	1.21494e+08	1.53768e+08	1.41854e+08	1.46456e+08	1.11832e+08	2.33128e+06	1.5594e+08	1.1474e+08	1.43134e+08	1.19892e+08	1.33876e+08	1.58925e+08	1.38195e+08	1.55596e+08	1.30109e+08	1.269e+08	1.29286e+08	1.39461e+08	1.36737e+08	1.13755e+08	1.89879e+08	1.16025e+08	1.30398e+08	1.84779e+08	1.5308e+08	1.4072e+08	1.20411e+08	1.39332e+08	1.6849e+08	1.38535e+08	1.47798e+08	1.37951e+08	1.59019e+08	1.33368e+08	1.30952e+08	1.32983e+08	1.56414e+08	1.3322e+08	1.65112e+08	1.08561e+08	1.36269e+08	1.41462e+08	1.40337e+08	1.78286e+08	1.58522e+08	1.46316e+08	1.45187e+08	1.78345e+08
Q7TQI3	Otub1	1.14209e+07	1.20924e+07	1.15253e+07	1.23646e+07	1.08155e+07	1.12838e+07	1.12857e+07	1.12015e+07	1.25121e+07	1.07689e+07	1.15327e+07	1.21561e+07	1.14981e+07	1.13279e+07	1.12705e+07	1.11959e+07	1.21342e+07	1.18015e+07	1.12765e+07	1.16165e+07	1.20307e+07	1.09847e+07	1.25575e+07	1.16682e+07	1.26593e+07	1.1142e+07	1.14257e+07	1.18047e+07	1.23795e+07	1.24356e+07	1.161e+07	1.15112e+07	1.20703e+07	1.17676e+07	1.0621e+07	1.23553e+07	1.14157e+07	1.07384e+07	1.20663e+07	1.19962e+07	1.39174e+07	1.62622e+07	1.66667e+07	1.45811e+07	1.64566e+07	1.73462e+07	1.56757e+07	1.71812e+07
Q9CR95	Necap1	1.09401e+07	1.26594e+07	1.16164e+07	1.30492e+07	1.10834e+07	1.1617e+07	1.33249e+07	1.13585e+07	1.43392e+07	1.32993e+07	1.32856e+07	1.44313e+07	1.42614e+07	1.44325e+07	1.60453e+07	1.34844e+07	1.45038e+07	1.43015e+07	1.59668e+07	1.43208e+07	1.45689e+07	1.36413e+07	1.436e+07	1.6802e+07	1.46974e+07	1.42412e+07	1.46308e+07	1.44097e+07	1.5526e+07	1.49753e+07	1.4272e+07	1.44447e+07	1.48552e+07	1.55678e+07	1.36887e+07	1.45593e+07	1.3987e+07	1.41641e+07	1.54275e+07	1.58658e+07	2.01179e+07	2.06801e+07	2.35768e+07	1.7405e+07	2.11855e+07	2.07007e+07	2.07451e+07	2.31314e+07
Q9D1J3	Sarnp	6.73872e+06	5.28236e+06	6.12008e+06	5.28753e+06	7.27975e+06	6.10288e+06	5.22023e+06	5.38031e+06	5.56357e+06	6.53918e+06	6.3315e+06	5.19497e+06	6.08842e+06	5.49147e+06	5.76911e+06	5.10797e+06	6.15525e+06	5.59762e+06	6.73601e+06	5.89055e+06	5.3127e+06	6.08585e+06	4.47558e+06	5.39791e+06	5.3755e+06	6.32983e+06	5.20359e+06	6.40611e+06	5.22634e+06	5.97856e+06	5.46982e+06	6.33737e+06	4.77305e+06	6.03064e+06	6.60821e+06	6.14194e+06	5.38779e+06	5.36192e+06	5.47934e+06	6.95178e+06	3.36211e+06	4.21937e+06	3.86329e+06	3.41724e+06	4.08355e+06	4.25451e+06	3.76556e+06	3.55169e+06
Q8QZY9	Sf3b4	2.6694e+06	2.00989e+06	2.33986e+06	2.46281e+06	2.53353e+06	1.68975e+06	2.15107e+06	2.52879e+06	2.62921e+06	1.76034e+06	1.9383e+06	2.36938e+06	2.29781e+06	2.66509e+06	2.32524e+06	2.33189e+06	3.19573e+06	2.65131e+06	2.96487e+06	2.70182e+06	2.62711e+06	2.03324e+06	2.21831e+06	2.79629e+06	2.14251e+06	2.64488e+06	2.64539e+06	2.19575e+06	2.49135e+06	2.81627e+06	1.67324e+06	3.18733e+06	2.98706e+06	2.8273e+06	2.41453e+06	2.79084e+06	3.05074e+06	2.27041e+06	2.94396e+06	2.47482e+06	1.30506e+06	2.35344e+06	2.29228e+06	1.62043e+06	2.03663e+06	2.56034e+06	2.01508e+06	2.01402e+06
Q9D0E1	Hnrnpm	1.52875e+07	1.42312e+07	1.77404e+07	1.54467e+07	1.58367e+07	1.33565e+07	1.47061e+07	1.50531e+07	1.39567e+07	1.57152e+07	1.64636e+07	1.50108e+07	1.68754e+07	1.4376e+07	1.38977e+07	1.55357e+07	1.64506e+07	1.66062e+07	1.67498e+07	1.37163e+07	1.59807e+07	1.66038e+07	1.43114e+07	1.61012e+07	1.32389e+07	1.6816e+07	1.36589e+07	1.64317e+07	1.51387e+07	1.81731e+07	1.41804e+07	1.79438e+07	1.53677e+07	1.67109e+07	1.78352e+07	1.6538e+07	1.66349e+07	1.76625e+07	1.74922e+07	1.53939e+07	9.76819e+06	1.27763e+07	1.14072e+07	1.17436e+07	1.30994e+07	1.26451e+07	9.82843e+06	1.09988e+07
Q9CR26	Vta1	6.88864e+06	6.68986e+06	6.85081e+06	7.6526e+06	6.99284e+06	7.57695e+06	7.30226e+06	7.88124e+06	8.54184e+06	7.74054e+06	8.1329e+06	7.87775e+06	8.20341e+06	7.99072e+06	8.11343e+06	8.21129e+06	8.83841e+06	7.95018e+06	8.78439e+06	9.12502e+06	7.30376e+06	8.49357e+06	7.60558e+06	7.93087e+06	8.18869e+06	8.53216e+06	7.96416e+06	8.4279e+06	8.37321e+06	8.81334e+06	7.51468e+06	7.86593e+06	7.35741e+06	7.40916e+06	7.83653e+06	8.15277e+06	7.61368e+06	7.72413e+06	7.72196e+06	8.5704e+06	8.18569e+06	8.0554e+06	8.79249e+06	7.42647e+06	8.75231e+06	8.97385e+06	8.95662e+06	9.03314e+06
O88952	Lin7c	1.79548e+07	1.39707e+07	1.3985e+07	1.57606e+07	1.83679e+07	1.00666e+07	1.42671e+07	1.67052e+07	1.50873e+07	1.29397e+07	1.64761e+07	1.56357e+07	1.47667e+07	1.44626e+07	1.34235e+07	1.42324e+07	1.65882e+07	1.48828e+07	1.50486e+07	1.61665e+07	1.50147e+07	1.54067e+07	1.18358e+07	1.67227e+07	1.59235e+07	1.69094e+07	1.53957e+07	1.51374e+07	1.61983e+07	1.73741e+07	1.32415e+07	1.59813e+07	1.56676e+07	1.45095e+07	1.40986e+07	1.50661e+07	1.49569e+07	1.29692e+07	1.6971e+07	1.63832e+07	9.84122e+06	1.66513e+07	1.28872e+07	9.42401e+06	1.26837e+07	1.55413e+07	1.2616e+07	1.41677e+07
Q9Z0Y1	Dctn3	2.73868e+06	4.66892e+06	4.11804e+06	4.19042e+06	2.58516e+06	5.02289e+06	4.16063e+06	3.65504e+06	4.99176e+06	5.22836e+06	4.42229e+06	4.79871e+06	4.60416e+06	4.24908e+06	5.21977e+06	4.16453e+06	4.57125e+06	3.99314e+06	4.38887e+06	4.75593e+06	4.27432e+06	4.51111e+06	5.16279e+06	4.16836e+06	4.50623e+06	4.23396e+06	4.90536e+06	4.89474e+06	4.03889e+06	3.594e+06	5.3348e+06	4.31638e+06	4.2817e+06	4.34888e+06	4.24861e+06	4.63892e+06	4.13243e+06	4.68271e+06	3.66263e+06	5.01819e+06	4.90443e+06	3.34736e+06	5.51365e+06	5.33981e+06	4.88878e+06	4.39653e+06	5.21606e+06	5.26015e+06
P06745	Gpi	1.54451e+07	1.73696e+07	1.5846e+07	1.77075e+07	1.55208e+07	1.18085e+07	1.61407e+07	1.79072e+07	1.90499e+07	1.54888e+07	1.66585e+07	1.71238e+07	1.73644e+07	1.71203e+07	1.70957e+07	1.86616e+07	1.79692e+07	1.79885e+07	1.6476e+07	1.72307e+07	1.63478e+07	1.53186e+07	1.73963e+07	1.82187e+07	1.65264e+07	1.60587e+07	1.65302e+07	1.64995e+07	1.81675e+07	1.79074e+07	1.29118e+07	1.68637e+07	1.89531e+07	1.73979e+07	1.46732e+07	1.72722e+07	1.78595e+07	1.57841e+07	1.66411e+07	1.52174e+07	2.11882e+07	2.20981e+07	2.13874e+07	1.93183e+07	2.41185e+07	2.08344e+07	2.13747e+07	2.11273e+07
O88951	Lin7b	1.59659e+06	1.67395e+06	1.34787e+06	1.89072e+06	1.83209e+06	2.22311e+06	1.79291e+06	1.55545e+06	1.89339e+06	1.47426e+06	1.32248e+06	1.93606e+06	2.04076e+06	1.55081e+06	2.06806e+06	2.05707e+06	1.8557e+06	1.77306e+06	1.58371e+06	1.83034e+06	1.64886e+06	1.58891e+06	2.23763e+06	1.88547e+06	1.55107e+06	1.37169e+06	1.93426e+06	1.7209e+06	1.73029e+06	1.89145e+06	2.00713e+06	1.81288e+06	1.73754e+06	1.81132e+06	1.61504e+06	1.49118e+06	1.90057e+06	1.78755e+06	1.58171e+06	1.96925e+06	3.34192e+06	4.25433e+06	4.05326e+06	4.18325e+06	3.39589e+06	3.64691e+06	4.18793e+06	4.37777e+06
Q8CIG8	Prmt5	1.44189e+06	1.4506e+06	1.66239e+06	1.44751e+06	1.26745e+06	1.56021e+06	1.52309e+06	1.52818e+06	1.46465e+06	1.49518e+06	1.67168e+06	1.54039e+06	1.52315e+06	1.41852e+06	1.42691e+06	1.40167e+06	1.65336e+06	1.33422e+06	1.54425e+06	1.54343e+06	1.51973e+06	1.60422e+06	1.38886e+06	1.46378e+06	1.54877e+06	1.68158e+06	1.40475e+06	1.49537e+06	1.57035e+06	1.61886e+06	1.67336e+06	1.57161e+06	1.51787e+06	1.46152e+06	1.63892e+06	1.67669e+06	1.5994e+06	1.59709e+06	1.54772e+06	1.44483e+06	1.45946e+06	1.77013e+06	1.64565e+06	1.6043e+06	1.61341e+06	1.51669e+06	1.44509e+06	1.54987e+06
Q91VC3	Eif4a3	2.62701e+06	3.4175e+06	3.93609e+06	3.33013e+06	2.34727e+06	3.77846e+06	3.57649e+06	3.29129e+06	3.13135e+06	3.95933e+06	4.00234e+06	3.67534e+06	3.86048e+06	3.42598e+06	3.43609e+06	3.24777e+06	3.6974e+06	3.34368e+06	3.84231e+06	3.38055e+06	4.01215e+06	4.35892e+06	3.23501e+06	3.64735e+06	3.49797e+06	4.00504e+06	3.64097e+06	3.89416e+06	3.68673e+06	3.53739e+06	4.15772e+06	4.14968e+06	3.76729e+06	3.92886e+06	4.38645e+06	3.90645e+06	3.58724e+06	4.22892e+06	3.50153e+06	3.48441e+06	2.15022e+06	1.99488e+06	2.38727e+06	3.10602e+06	2.7252e+06	2.16736e+06	2.53293e+06	2.11834e+06
Q9D6K8	Fundc2	1.157e+06	2.67425e+06	2.91971e+06	2.52368e+06	1.14592e+06	2.80787e+06	2.54948e+06	1.70857e+06	2.33623e+06	2.63634e+06	2.48585e+06	2.65276e+06	2.70535e+06	2.57917e+06	2.79284e+06	2.06093e+06	2.09694e+06	2.29316e+06	2.5423e+06	2.26847e+06	2.78499e+06	2.83197e+06	2.87966e+06	2.69616e+06	2.62518e+06	2.63e+06	2.16484e+06	2.71904e+06	2.46544e+06	1.96051e+06	3.43075e+06	2.58776e+06	2.55486e+06	2.63908e+06	2.77958e+06	2.34399e+06	2.77025e+06	3.31695e+06	2.25449e+06	2.59998e+06	2.53391e+06	1.14762e+06	1.69784e+06	2.53935e+06	2.05945e+06	1.19384e+06	2.0852e+06	1.98921e+06
Q60902	Eps15l1	5.30867e+06	4.83172e+06	4.80429e+06	5.28559e+06	5.4373e+06	4.09571e+06	4.89583e+06	5.00754e+06	5.09465e+06	4.77355e+06	5.02384e+06	4.88051e+06	5.22013e+06	4.92583e+06	4.79526e+06	4.93418e+06	5.38595e+06	5.09218e+06	4.96017e+06	5.1242e+06	4.70544e+06	4.99823e+06	4.73993e+06	5.20631e+06	4.86029e+06	5.0788e+06	4.9738e+06	4.9283e+06	5.2664e+06	5.57367e+06	4.37013e+06	5.09407e+06	5.00466e+06	5.02795e+06	4.75747e+06	5.30738e+06	5.21651e+06	4.73693e+06	5.27861e+06	4.98686e+06	5.10338e+06	5.54522e+06	5.52263e+06	5.02663e+06	5.1992e+06	5.72956e+06	5.14471e+06	5.48297e+06
Q99J99	Mpst	4.89221e+06	3.84928e+06	4.3455e+06	4.25308e+06	4.69398e+06	3.62786e+06	4.44811e+06	4.99387e+06	4.53506e+06	3.67398e+06	4.77809e+06	3.52983e+06	4.55524e+06	4.56483e+06	4.20657e+06	3.85315e+06	5.48771e+06	4.0472e+06	4.85463e+06	4.60357e+06	4.93479e+06	4.15257e+06	3.78461e+06	4.2679e+06	4.12296e+06	5.37329e+06	3.92248e+06	4.78019e+06	4.60738e+06	5.43567e+06	3.88098e+06	5.03475e+06	4.21013e+06	5.15818e+06	4.28213e+06	5.68185e+06	4.40256e+06	4.36908e+06	5.59395e+06	5.0644e+06	3.95511e+06	6.1695e+06	5.00536e+06	4.37325e+06	4.17228e+06	5.51904e+06	4.71972e+06	5.69796e+06
P56213	Gfer	2.84795e+06	2.30403e+06	1.96145e+06	2.42198e+06	2.65822e+06	1.68458e+06	2.3865e+06	2.34138e+06	2.3507e+06	1.90352e+06	2.54113e+06	2.4276e+06	2.11685e+06	2.28848e+06	2.40588e+06	2.28137e+06	2.3756e+06	2.31781e+06	2.38809e+06	2.41964e+06	2.42318e+06	1.84956e+06	1.875e+06	2.51321e+06	2.38307e+06	2.61543e+06	2.33786e+06	2.4765e+06	2.35517e+06	2.38469e+06	1.88046e+06	2.16056e+06	2.32165e+06	2.43929e+06	2.11328e+06	2.61999e+06	2.34949e+06	1.85562e+06	2.38424e+06	2.40056e+06	1.72905e+06	2.22398e+06	2.0205e+06	1.70918e+06	2.3757e+06	2.34887e+06	2.27527e+06	2.28216e+06
Q8R3Q6	Mix23	1.27138e+06	1.17288e+06	1.14662e+06	1.24286e+06	1.33665e+06	973653	1.12881e+06	1.22638e+06	1.35264e+06	1.053e+06	1.40322e+06	1.07455e+06	1.14235e+06	1.14195e+06	1.21219e+06	1.14105e+06	1.26713e+06	1.05494e+06	1.21979e+06	1.19164e+06	1.14764e+06	993486	856766	1.1558e+06	1.07343e+06	1.35621e+06	1.28534e+06	1.14104e+06	1.16862e+06	1.33256e+06	1.04598e+06	1.33979e+06	1.1455e+06	1.24711e+06	1.32918e+06	1.35922e+06	1.45322e+06	1.23705e+06	1.44043e+06	1.44174e+06	1.07252e+06	1.31784e+06	1.56436e+06	1.06948e+06	1.40038e+06	1.45699e+06	1.24549e+06	1.54326e+06
Q8BLY2	Tars3	1.58754e+06	2.1475e+06	2.08797e+06	2.38008e+06	1.62891e+06	2.63712e+06	2.37899e+06	2.0904e+06	2.15642e+06	2.30613e+06	2.2516e+06	2.10457e+06	2.49309e+06	2.35215e+06	2.29729e+06	2.47497e+06	2.31823e+06	2.4293e+06	2.1847e+06	2.24188e+06	2.0731e+06	2.52221e+06	2.43531e+06	1.87847e+06	2.00781e+06	2.3069e+06	2.34378e+06	2.19938e+06	2.18717e+06	2.10612e+06	2.54679e+06	2.37793e+06	2.24893e+06	2.33691e+06	2.20553e+06	2.28982e+06	2.2078e+06	2.54714e+06	2.09579e+06	2.07846e+06	2.1527e+06	2.03855e+06	2.47739e+06	3.09653e+06	2.42974e+06	2.07901e+06	2.29197e+06	2.28966e+06
Q8BJY1	Psmd5	1.35888e+06	4.5743e+06	3.68823e+06	3.74993e+06	1.73448e+06	5.72776e+06	4.29183e+06	3.48575e+06	3.80715e+06	4.63342e+06	3.71879e+06	4.66166e+06	4.49774e+06	4.41978e+06	4.62336e+06	3.93137e+06	3.75912e+06	3.64948e+06	4.47973e+06	3.95594e+06	4.29321e+06	5.06691e+06	4.58963e+06	4.07592e+06	4.08671e+06	3.82491e+06	4.66491e+06	4.54816e+06	4.30393e+06	3.35118e+06	5.85233e+06	4.18541e+06	4.29332e+06	4.20607e+06	4.71495e+06	4.07303e+06	3.35908e+06	4.51751e+06	3.63133e+06	3.60418e+06	6.36337e+06	2.15827e+06	3.37415e+06	5.52325e+06	3.83804e+06	2.97355e+06	4.54032e+06	2.97229e+06
Q9WV98	Timm9	3.75795e+07	1.98013e+07	2.11187e+07	2.35e+07	3.77949e+07	1.14889e+07	2.06027e+07	2.25901e+07	2.34681e+07	1.70368e+07	2.23505e+07	2.07249e+07	2.20441e+07	1.9221e+07	1.90085e+07	2.12549e+07	2.37013e+07	2.30028e+07	1.86305e+07	2.15201e+07	2.14907e+07	1.92987e+07	1.98293e+07	2.37124e+07	2.02761e+07	2.32598e+07	2.07309e+07	1.76628e+07	2.06813e+07	2.47532e+07	1.5387e+07	2.36604e+07	2.12962e+07	2.01029e+07	1.86502e+07	2.24292e+07	2.20811e+07	1.85267e+07	2.491e+07	2.42127e+07	2.26181e+07	3.78337e+07	2.91157e+07	2.06374e+07	2.73676e+07	4.34673e+07	2.43428e+07	3.0318e+07
Q8JZY2	Commd10	888238	883896	915466	963807	804486	718147	856110	901630	782466	761068	838283	781411	842002	746732	677778	833858	883711	816075	749884	844550	840815	832929	892642	870063	871896	841003	982001	803944	862956	833316	769656	877872	902347	754826	840101	836400	870545	852249	781437	848755	1.01297e+06	902932	867172	840712	929645	975636	940944	819812
O88384	Vti1b	2.27732e+06	1.97518e+06	2.09831e+06	2.17467e+06	2.10395e+06	1.96246e+06	2.09676e+06	2.36937e+06	2.17175e+06	1.80344e+06	2.20977e+06	1.91125e+06	2.37809e+06	1.91297e+06	2.25818e+06	1.97777e+06	2.17818e+06	1.97828e+06	2.01484e+06	2.1089e+06	1.96385e+06	2.0737e+06	2.09835e+06	1.85225e+06	1.94719e+06	2.11504e+06	2.14363e+06	2.22882e+06	2.08956e+06	2.17323e+06	1.86962e+06	2.31447e+06	2.22171e+06	2.33862e+06	2.0632e+06	2.19384e+06	2.24433e+06	1.98228e+06	2.28258e+06	2.0012e+06	2.04453e+06	2.04282e+06	2.20268e+06	2.27816e+06	2.41401e+06	2.01164e+06	2.12406e+06	2.35859e+06
Q61249	Igbp1	2.19584e+06	2.22943e+06	2.04677e+06	2.2919e+06	2.24523e+06	1.97126e+06	2.30261e+06	2.36911e+06	2.5099e+06	2.19684e+06	2.41911e+06	2.2164e+06	2.44274e+06	2.22656e+06	2.44614e+06	2.35542e+06	2.39249e+06	2.41493e+06	2.48102e+06	2.47681e+06	2.44199e+06	2.252e+06	2.28197e+06	2.49122e+06	2.31689e+06	2.57221e+06	2.35572e+06	2.33428e+06	2.46497e+06	2.63438e+06	1.87767e+06	2.30734e+06	2.2083e+06	2.33672e+06	2.12282e+06	2.448e+06	2.20747e+06	2.09405e+06	2.3375e+06	2.02588e+06	1.90425e+06	2.19749e+06	1.81026e+06	1.71934e+06	2.06401e+06	2.16414e+06	2.04731e+06	2.22108e+06
Q99104	Myo5a	1.11581e+07	1.27483e+07	1.25778e+07	1.31771e+07	1.16774e+07	1.1479e+07	1.25349e+07	1.29596e+07	1.2982e+07	1.24532e+07	1.33809e+07	1.24204e+07	1.29805e+07	1.25439e+07	1.33089e+07	1.29295e+07	1.36481e+07	1.23016e+07	1.31343e+07	1.35323e+07	1.27115e+07	1.305e+07	1.20298e+07	1.31242e+07	1.29105e+07	1.31794e+07	1.393e+07	1.29441e+07	1.2962e+07	1.31275e+07	1.18396e+07	1.35585e+07	1.31209e+07	1.36734e+07	1.26357e+07	1.33874e+07	1.26555e+07	1.25359e+07	1.27419e+07	1.38473e+07	1.20982e+07	1.36351e+07	1.46698e+07	1.35717e+07	1.42841e+07	1.36344e+07	1.3961e+07	1.49448e+07
Q8BFU3	Rnf214	2.90859e+06	2.5797e+06	2.529e+06	2.82344e+06	2.76164e+06	2.34882e+06	2.67221e+06	2.65531e+06	2.68305e+06	2.59201e+06	2.65962e+06	2.61943e+06	2.90859e+06	2.37232e+06	2.56277e+06	2.67194e+06	2.76003e+06	2.62211e+06	2.57878e+06	2.49515e+06	2.65117e+06	2.61555e+06	2.74721e+06	2.78125e+06	2.55074e+06	2.72309e+06	2.72059e+06	2.44389e+06	2.73742e+06	2.87663e+06	2.43605e+06	2.83799e+06	2.59334e+06	2.54783e+06	2.5137e+06	2.7552e+06	2.64423e+06	2.58034e+06	2.81484e+06	2.50324e+06	3.35207e+06	2.87768e+06	2.77525e+06	2.79352e+06	2.76452e+06	2.94166e+06	2.83519e+06	2.7228e+06
P54822	Adsl	2.2992e+06	3.17974e+06	3.14717e+06	3.28162e+06	2.42198e+06	3.06327e+06	3.38853e+06	3.53934e+06	3.46899e+06	3.19529e+06	3.63527e+06	3.26329e+06	3.25389e+06	3.53641e+06	3.59945e+06	3.67668e+06	3.51471e+06	3.46613e+06	3.90535e+06	3.64626e+06	3.62609e+06	3.46748e+06	3.08254e+06	3.51857e+06	3.54693e+06	3.69719e+06	3.58171e+06	3.54251e+06	3.62151e+06	3.51431e+06	3.34222e+06	3.48409e+06	3.25243e+06	3.65865e+06	3.7386e+06	3.54932e+06	3.42308e+06	3.44413e+06	3.6864e+06	3.47207e+06	2.49551e+06	2.44732e+06	2.23912e+06	2.13518e+06	2.29622e+06	2.25486e+06	2.77339e+06	2.48937e+06
Q9D892	Itpa	4.41198e+06	5.42841e+06	5.45992e+06	5.22201e+06	5.14113e+06	5.89608e+06	5.04907e+06	5.3107e+06	5.81379e+06	6.00159e+06	5.29353e+06	5.63918e+06	5.33386e+06	5.63417e+06	6.00707e+06	5.62647e+06	5.69513e+06	4.97592e+06	5.51019e+06	5.76759e+06	5.19444e+06	5.51468e+06	5.69053e+06	5.39864e+06	5.62271e+06	5.00627e+06	5.66677e+06	5.45555e+06	5.76235e+06	5.72116e+06	5.82597e+06	5.25424e+06	5.42433e+06	5.21003e+06	5.92007e+06	5.54999e+06	5.36518e+06	5.22311e+06	5.39516e+06	6.26143e+06	7.06942e+06	6.83296e+06	8.8553e+06	8.36767e+06	7.16788e+06	6.88963e+06	7.50553e+06	8.90881e+06
E9PUL5	Prrt2	1.37318e+07	1.61277e+07	1.6151e+07	1.78527e+07	1.16861e+07	1.44147e+07	1.56946e+07	1.59032e+07	1.65497e+07	1.58985e+07	1.8285e+07	1.57384e+07	1.69997e+07	1.50587e+07	1.72925e+07	1.5145e+07	1.63671e+07	1.31966e+07	1.82956e+07	1.61462e+07	1.66083e+07	1.54458e+07	1.18552e+07	1.48675e+07	1.36741e+07	1.69826e+07	1.62511e+07	1.90256e+07	1.61889e+07	2.25271e+07	1.42867e+07	1.63237e+07	1.37155e+07	1.70154e+07	1.6119e+07	1.58482e+07	1.45322e+07	1.49064e+07	1.52615e+07	2.11398e+07	9.28183e+06	7.27665e+06	1.40456e+07	1.2998e+07	1.16182e+07	9.07992e+06	1.35565e+07	1.28995e+07
Q9CRB6	Tppp3	2.4838e+07	1.89826e+07	1.70975e+07	1.7834e+07	2.55256e+07	1.45524e+07	1.90965e+07	2.32216e+07	2.25059e+07	2.00661e+07	2.16166e+07	2.15856e+07	1.48925e+07	2.23092e+07	1.77573e+07	2.07904e+07	2.02852e+07	2.1663e+07	2.08905e+07	2.31632e+07	2.06468e+07	1.65194e+07	1.77197e+07	2.23246e+07	2.27594e+07	1.99742e+07	2.03794e+07	1.93313e+07	2.15468e+07	2.53174e+07	1.4934e+07	1.57691e+07	2.12212e+07	1.90928e+07	1.4477e+07	2.35653e+07	1.9655e+07	1.33827e+07	2.07977e+07	1.53943e+07	1.97353e+07	1.45274e+07	1.10598e+07	9.16001e+06	1.48446e+07	1.54457e+07	1.6788e+07	1.17949e+07
Q9CWM4	Pfdn1	9.12762e+06	5.77223e+06	6.56293e+06	6.83391e+06	9.66678e+06	5.04449e+06	6.70473e+06	6.73557e+06	6.99317e+06	5.40716e+06	6.56849e+06	6.4851e+06	6.27613e+06	5.77027e+06	6.05853e+06	6.06506e+06	6.51142e+06	6.35835e+06	6.09742e+06	6.0203e+06	6.58376e+06	5.39377e+06	5.86496e+06	6.2378e+06	5.61271e+06	6.29523e+06	5.52766e+06	5.77359e+06	5.83657e+06	8.09016e+06	5.57829e+06	6.77966e+06	7.00165e+06	6.32324e+06	5.69735e+06	6.95972e+06	6.87483e+06	5.76863e+06	7.40045e+06	5.75382e+06	7.12082e+06	7.90898e+06	6.641e+06	6.12516e+06	6.3279e+06	7.62643e+06	6.39586e+06	6.05395e+06
Q8CHW4	Eif2b5	819874	2.01665e+06	1.30127e+06	2.05623e+06	1.09083e+06	1.78122e+06	1.6053e+06	2.36144e+06	1.72104e+06	2.34991e+06	1.51751e+06	2.40661e+06	1.94719e+06	2.71083e+06	1.74494e+06	2.74787e+06	1.89816e+06	2.89622e+06	2.08879e+06	2.52398e+06	1.79434e+06	2.65106e+06	2.01656e+06	2.46242e+06	2.48307e+06	1.68936e+06	2.89809e+06	1.44664e+06	2.32543e+06	1.53009e+06	2.27458e+06	1.92368e+06	2.14466e+06	1.59658e+06	2.29407e+06	1.41704e+06	1.95516e+06	1.34587e+06	1.86926e+06	1.01207e+06	2.52146e+06	1.93399e+06	2.61948e+06	1.6705e+06	3.12182e+06	1.45508e+06	2.40487e+06	1.13058e+06
Q9CR62	Slc25a11	7.84293e+06	2.18554e+07	1.74028e+07	1.86591e+07	7.78794e+06	1.95607e+07	2.00085e+07	1.639e+07	2.04723e+07	1.86366e+07	1.86221e+07	2.25421e+07	1.86678e+07	2.09055e+07	2.16066e+07	1.81107e+07	1.7203e+07	1.76318e+07	1.79607e+07	1.82564e+07	1.83595e+07	1.76794e+07	2.05827e+07	1.97079e+07	2.01998e+07	1.80644e+07	2.14325e+07	2.12476e+07	1.86006e+07	1.54398e+07	2.26844e+07	1.71727e+07	1.93509e+07	2.0825e+07	1.82063e+07	1.85583e+07	1.86558e+07	1.76868e+07	1.63394e+07	1.67863e+07	2.26099e+07	1.10567e+07	1.60413e+07	2.43133e+07	1.85573e+07	1.11138e+07	2.30503e+07	1.84599e+07
Q8CHH9	Septin8	1.794e+07	1.56105e+07	1.78055e+07	1.70705e+07	1.75933e+07	1.14268e+07	1.54645e+07	1.82004e+07	1.82577e+07	1.42247e+07	1.66149e+07	1.6625e+07	1.51576e+07	1.55846e+07	1.43734e+07	1.92526e+07	1.54876e+07	1.9104e+07	1.48299e+07	1.48682e+07	1.58045e+07	1.47257e+07	1.48121e+07	1.8936e+07	1.44917e+07	1.61035e+07	1.56506e+07	1.32678e+07	1.59427e+07	1.7688e+07	1.31665e+07	1.69148e+07	1.89421e+07	1.41749e+07	1.47193e+07	1.49719e+07	1.69441e+07	1.3961e+07	1.78358e+07	1.34934e+07	1.10803e+07	2.17797e+07	1.83456e+07	1.16792e+07	1.66873e+07	2.04552e+07	1.43036e+07	1.84627e+07
Q8VDN4	Ccdc92	3.74338e+06	2.77337e+06	3.14647e+06	2.88865e+06	3.83069e+06	2.59063e+06	2.95405e+06	2.96322e+06	3.02887e+06	3.058e+06	3.24237e+06	2.62441e+06	2.80527e+06	2.76416e+06	2.69094e+06	3.2907e+06	2.76968e+06	3.33899e+06	3.06565e+06	3.0943e+06	2.63649e+06	2.91258e+06	2.75665e+06	3.09252e+06	2.82325e+06	3.22564e+06	3.07643e+06	2.87068e+06	2.90063e+06	3.2536e+06	2.46081e+06	3.27694e+06	2.82396e+06	2.95878e+06	2.7895e+06	2.73806e+06	3.13324e+06	2.5916e+06	3.06367e+06	3.00898e+06	1.81917e+06	2.07532e+06	1.82786e+06	1.40627e+06	1.6335e+06	2.00529e+06	1.92322e+06	1.662e+06
Q9CZY3	Ube2v1	691906	1.24302e+06	1.37305e+06	1.37421e+06	736043	1.11932e+06	1.23682e+06	1.07907e+06	1.48309e+06	1.47674e+06	1.307e+06	1.4195e+06	1.72657e+06	1.17788e+06	1.19829e+06	1.01451e+06	1.09895e+06	1.1541e+06	1.38742e+06	977052	1.41822e+06	1.49905e+06	1.30026e+06	1.36392e+06	1.00468e+06	1.14501e+06	937307	1.41783e+06	1.35772e+06	1.80043e+06	1.44289e+06	1.26184e+06	1.21217e+06	1.27416e+06	1.34859e+06	1.21246e+06	1.23068e+06	1.26671e+06	1.21069e+06	676117	1.41139e+06	599603	1.18507e+06	1.44693e+06	1.06287e+06	751836	1.23026e+06	1.30408e+06
Q9D8U8	Snx5	3.01479e+06	2.9385e+06	2.67941e+06	2.91451e+06	3.20581e+06	2.64049e+06	2.79032e+06	3.09455e+06	3.15632e+06	2.93531e+06	2.91593e+06	2.82078e+06	2.86283e+06	2.65477e+06	2.99244e+06	2.7462e+06	3.2232e+06	2.82117e+06	2.86804e+06	3.05618e+06	2.69313e+06	2.76741e+06	2.73442e+06	2.84505e+06	2.93175e+06	3.02129e+06	2.69254e+06	2.84946e+06	2.91797e+06	2.92598e+06	2.56456e+06	2.76953e+06	2.76484e+06	2.7359e+06	2.59541e+06	2.94478e+06	2.83452e+06	2.7758e+06	2.86163e+06	3.18722e+06	3.16108e+06	2.91792e+06	3.08993e+06	2.79662e+06	3.12205e+06	3.11809e+06	2.8446e+06	3.46339e+06
Q69ZP3	Pnkd	1.16632e+06	1.35827e+06	1.25892e+06	1.29096e+06	1.07679e+06	1.10009e+06	1.32808e+06	1.24478e+06	1.34758e+06	1.17985e+06	1.39325e+06	1.28235e+06	1.36461e+06	1.29931e+06	1.05826e+06	1.2436e+06	1.35257e+06	1.25597e+06	1.36138e+06	1.45578e+06	1.33691e+06	1.31918e+06	1.44549e+06	1.29835e+06	1.26715e+06	1.28867e+06	1.26824e+06	1.26192e+06	1.37054e+06	1.23544e+06	1.12188e+06	1.16032e+06	1.18907e+06	1.21241e+06	1.13818e+06	1.27772e+06	1.26008e+06	1.18587e+06	1.19952e+06	1.13608e+06	1.08329e+06	1.11038e+06	1.24811e+06	1.15014e+06	1.0982e+06	1.06014e+06	1.33299e+06	949939
Q9D8E6	Rpl4	2.05026e+07	1.7565e+07	2.17887e+07	1.96135e+07	2.08206e+07	1.88505e+07	1.83403e+07	2.11656e+07	1.92475e+07	2.02346e+07	1.97858e+07	1.81707e+07	2.21908e+07	1.71094e+07	1.70619e+07	2.02775e+07	2.07358e+07	2.03908e+07	1.90691e+07	1.79085e+07	1.85634e+07	2.14276e+07	1.90362e+07	1.93787e+07	1.59286e+07	1.89324e+07	1.69712e+07	1.84731e+07	1.78659e+07	2.16683e+07	1.7214e+07	2.25006e+07	1.81697e+07	1.81278e+07	2.03112e+07	1.9596e+07	1.87493e+07	2.04935e+07	1.86028e+07	1.85422e+07	2.1397e+07	2.29167e+07	2.16689e+07	1.89605e+07	1.92786e+07	2.05167e+07	1.64849e+07	1.85513e+07
P16045	Lgals1	9.52417e+06	7.97712e+06	5.8029e+06	8.61749e+06	9.34539e+06	4.12875e+06	7.20799e+06	9.35214e+06	8.11199e+06	5.54968e+06	7.21234e+06	9.33926e+06	5.11616e+06	9.56223e+06	6.72606e+06	8.58253e+06	8.21871e+06	9.1673e+06	7.62211e+06	8.69599e+06	8.10562e+06	5.16113e+06	5.81718e+06	9.41352e+06	8.70267e+06	7.21304e+06	6.68828e+06	7.05245e+06	9.30774e+06	9.21465e+06	5.10648e+06	5.62663e+06	8.82205e+06	7.26937e+06	4.92725e+06	8.74946e+06	8.70588e+06	4.95431e+06	1.06414e+07	5.21925e+06	2.81915e+06	7.29585e+06	6.68491e+06	4.2355e+06	5.10328e+06	4.55097e+06	4.85814e+06	5.29023e+06
Q9ESX5	Dkc1	1.26586e+06	994068	1.05435e+06	1.132e+06	1.31635e+06	792943	979533	1.14776e+06	1.0367e+06	1.06721e+06	1.20412e+06	918538	1.02596e+06	1.04535e+06	1.07216e+06	1.06253e+06	1.2528e+06	1.08981e+06	1.22439e+06	1.16009e+06	1.15717e+06	1.0553e+06	910764	955883	1.04386e+06	1.20713e+06	966856	1.13447e+06	1.00645e+06	1.30718e+06	749999	1.09218e+06	986974	1.15455e+06	907440	1.19015e+06	935083	933071	1.04215e+06	1.12784e+06	733789	897153	815670	622291	797817	883721	751932	807688
P11404	Fabp3	1.29383e+07	1.80921e+07	2.24569e+07	1.71322e+07	1.33983e+07	1.59761e+07	1.68054e+07	1.17618e+07	1.57802e+07	1.78959e+07	1.46032e+07	1.79e+07	1.78076e+07	1.68369e+07	1.47812e+07	1.50932e+07	1.30928e+07	1.77893e+07	1.43991e+07	1.09559e+07	1.84092e+07	1.62176e+07	2.09871e+07	2.12257e+07	1.53819e+07	1.62149e+07	1.3016e+07	1.56687e+07	1.57833e+07	1.42693e+07	2.318e+07	2.11459e+07	1.85289e+07	1.50758e+07	1.76721e+07	1.39327e+07	1.73786e+07	1.99499e+07	1.52331e+07	1.22694e+07	2.08239e+07	1.95915e+07	2.07152e+07	2.73028e+07	2.33603e+07	1.89062e+07	1.52087e+07	2.36787e+07
E9Q401	Ryr2	2.42178e+06	2.40662e+06	2.34845e+06	2.59613e+06	2.31903e+06	2.56846e+06	2.53426e+06	2.51973e+06	2.50497e+06	2.3523e+06	2.66518e+06	2.53636e+06	2.66953e+06	2.67583e+06	2.71531e+06	2.67406e+06	2.84774e+06	2.61512e+06	2.64619e+06	2.66569e+06	2.50324e+06	2.35962e+06	2.38414e+06	2.60598e+06	2.47273e+06	2.67378e+06	2.86556e+06	2.73052e+06	2.71876e+06	2.68639e+06	2.47499e+06	2.6445e+06	2.71545e+06	2.69528e+06	2.62868e+06	2.67739e+06	2.65564e+06	2.4676e+06	2.64181e+06	2.78624e+06	2.27596e+06	4.72322e+06	5.8407e+06	4.50762e+06	4.45497e+06	4.21443e+06	4.17e+06	4.35813e+06
Q8VH51	Rbm39	5.41391e+06	5.11077e+06	5.51265e+06	5.3696e+06	5.57313e+06	4.67615e+06	4.75477e+06	5.22498e+06	4.69536e+06	5.43166e+06	5.62809e+06	4.47648e+06	5.25194e+06	4.68036e+06	5.05074e+06	5.58792e+06	5.19109e+06	5.02476e+06	5.72348e+06	5.0659e+06	4.9477e+06	5.61322e+06	4.2866e+06	5.08549e+06	4.64136e+06	5.43415e+06	5.23382e+06	5.38907e+06	4.85927e+06	5.38926e+06	4.57486e+06	6.23577e+06	4.82217e+06	6.02418e+06	6.39129e+06	5.73738e+06	5.21399e+06	5.64081e+06	5.38908e+06	6.14298e+06	2.98004e+06	3.46602e+06	3.64776e+06	3.13455e+06	3.64207e+06	3.37395e+06	3.40762e+06	3.43546e+06
Q8BWY3	Etf1	1.99309e+06	3.12293e+06	3.5843e+06	2.79441e+06	1.99032e+06	3.67354e+06	3.19616e+06	2.63596e+06	3.25922e+06	3.59104e+06	3.08688e+06	3.14117e+06	3.43231e+06	3.14678e+06	3.73476e+06	2.96038e+06	3.26931e+06	2.90037e+06	3.20449e+06	3.09442e+06	3.14852e+06	3.60543e+06	4.04341e+06	2.77187e+06	3.17729e+06	3.21632e+06	3.29303e+06	3.6116e+06	3.1089e+06	2.75342e+06	3.83036e+06	3.84944e+06	3.10892e+06	3.4014e+06	3.32175e+06	3.26484e+06	2.89468e+06	4.13513e+06	2.5258e+06	3.45205e+06	4.03887e+06	2.35518e+06	3.16564e+06	4.41508e+06	3.47749e+06	2.85251e+06	3.4373e+06	3.25367e+06
P62311	Lsm3	2.98654e+06	2.37312e+06	3.33798e+06	2.6351e+06	2.91944e+06	2.26409e+06	2.53541e+06	2.68535e+06	2.56382e+06	2.91104e+06	2.7156e+06	2.28855e+06	3.18895e+06	2.07243e+06	2.52655e+06	2.7874e+06	2.70091e+06	2.56986e+06	2.81664e+06	2.48889e+06	2.71125e+06	2.99919e+06	2.35539e+06	2.73949e+06	2.2388e+06	3.08531e+06	2.44896e+06	2.63464e+06	2.64995e+06	3.05461e+06	2.30992e+06	3.4632e+06	2.51758e+06	2.62271e+06	2.96595e+06	2.86724e+06	2.5891e+06	2.71189e+06	2.94909e+06	2.98473e+06	2.19499e+06	2.427e+06	2.19198e+06	1.75811e+06	2.15963e+06	2.34198e+06	2.09015e+06	2.2278e+06
Q3UHD6	Snx27	1.70092e+06	3.00922e+06	2.91605e+06	2.82116e+06	1.80501e+06	2.8142e+06	2.84433e+06	2.47969e+06	2.91352e+06	3.3352e+06	3.02222e+06	2.88606e+06	3.51703e+06	2.86654e+06	3.00344e+06	2.9902e+06	2.93921e+06	2.82996e+06	3.05362e+06	2.91803e+06	3.05681e+06	3.33868e+06	2.9554e+06	3.13755e+06	2.76048e+06	2.96895e+06	2.99299e+06	3.12153e+06	3.0195e+06	2.68748e+06	3.23901e+06	2.98148e+06	2.70233e+06	2.81333e+06	3.02895e+06	2.77737e+06	2.70608e+06	3.1189e+06	2.61908e+06	3.02566e+06	2.81601e+06	1.77606e+06	2.21664e+06	2.61611e+06	2.35661e+06	2.1104e+06	2.49168e+06	2.23379e+06
P56812	Pdcd5	6.12412e+06	4.22988e+06	4.79442e+06	4.3122e+06	7.14776e+06	4.54407e+06	4.46636e+06	4.4945e+06	5.28696e+06	4.99732e+06	5.43197e+06	4.72329e+06	5.27965e+06	4.44791e+06	5.155e+06	5.41954e+06	5.19271e+06	5.26516e+06	5.17123e+06	5.16127e+06	4.66706e+06	5.12964e+06	4.57128e+06	5.44307e+06	4.59979e+06	4.9919e+06	4.72094e+06	4.74132e+06	4.78619e+06	5.3506e+06	4.28464e+06	5.15986e+06	4.57673e+06	5.06149e+06	4.86689e+06	4.99415e+06	4.73218e+06	4.52705e+06	5.22053e+06	4.99946e+06	5.35381e+06	6.90492e+06	5.2794e+06	4.23172e+06	5.64903e+06	6.87246e+06	5.51133e+06	5.66044e+06
O70310	Nmt1	3.87206e+06	3.51661e+06	3.548e+06	3.76244e+06	3.97009e+06	3.67707e+06	3.61853e+06	3.84504e+06	3.84951e+06	3.69618e+06	3.71682e+06	3.65389e+06	4.00912e+06	3.61824e+06	3.57584e+06	4.12788e+06	4.21536e+06	4.17254e+06	3.94776e+06	3.87445e+06	3.92815e+06	3.842e+06	3.93549e+06	3.95395e+06	3.84982e+06	4.10818e+06	3.93684e+06	4.06236e+06	3.96848e+06	4.27259e+06	3.73928e+06	4.24506e+06	3.9002e+06	3.93261e+06	3.81767e+06	3.69499e+06	4.13844e+06	4.02363e+06	3.93279e+06	3.81376e+06	3.61236e+06	4.44879e+06	5.02921e+06	4.18538e+06	4.55558e+06	4.90158e+06	4.2122e+06	4.36655e+06
Q9WUK2	Eif4h	1.77902e+07	1.0885e+07	1.25085e+07	1.25668e+07	1.79232e+07	8.64192e+06	1.07017e+07	1.23816e+07	1.29967e+07	1.05873e+07	1.23618e+07	1.10799e+07	1.21188e+07	1.07948e+07	1.14749e+07	1.14353e+07	1.26219e+07	1.08316e+07	1.09848e+07	1.18722e+07	1.11229e+07	1.00443e+07	1.00852e+07	1.15492e+07	1.12075e+07	1.19762e+07	1.0389e+07	1.02293e+07	1.12195e+07	1.26838e+07	8.55653e+06	1.24446e+07	1.02189e+07	1.14398e+07	1.09861e+07	1.21663e+07	1.2401e+07	1.01394e+07	1.30406e+07	1.42226e+07	9.81151e+06	1.43076e+07	1.46053e+07	9.02422e+06	1.30077e+07	1.48989e+07	1.05096e+07	1.42228e+07
P47753	Capza1	3.77299e+06	4.30616e+06	4.35175e+06	4.08225e+06	4.07214e+06	4.48751e+06	3.84172e+06	3.772e+06	4.25141e+06	5.38635e+06	4.22249e+06	3.903e+06	4.68571e+06	3.96196e+06	4.45764e+06	3.79374e+06	3.90756e+06	3.94437e+06	4.20038e+06	4.45254e+06	4.02455e+06	4.9201e+06	5.02154e+06	4.29362e+06	4.36373e+06	4.54581e+06	4.40841e+06	4.22201e+06	4.3269e+06	4.27473e+06	4.20574e+06	4.43788e+06	4.20518e+06	4.26859e+06	5.29043e+06	4.36915e+06	4.22154e+06	4.65687e+06	3.96873e+06	4.43981e+06	5.25854e+06	3.28567e+06	3.76489e+06	3.58934e+06	3.8162e+06	3.4496e+06	4.23356e+06	3.7899e+06
Q8C878	Uba3	3.9644e+06	3.7015e+06	4.20237e+06	3.70925e+06	3.76958e+06	3.20904e+06	3.75192e+06	4.05779e+06	4.14171e+06	3.77256e+06	4.42981e+06	3.642e+06	3.76351e+06	3.95662e+06	3.9898e+06	4.25933e+06	3.97998e+06	3.80167e+06	4.08132e+06	4.05844e+06	3.58874e+06	3.90147e+06	3.59603e+06	3.53099e+06	3.69285e+06	4.11437e+06	3.62559e+06	3.86541e+06	3.87636e+06	3.97178e+06	3.25905e+06	4.1526e+06	3.93879e+06	4.10544e+06	3.59886e+06	4.07712e+06	4.05396e+06	3.94338e+06	3.94061e+06	4.59324e+06	2.81005e+06	3.04856e+06	3.72696e+06	2.90415e+06	2.99149e+06	3.51989e+06	2.89493e+06	3.47618e+06
P62141	Ppp1cb	1.11706e+07	1.94733e+07	1.9815e+07	1.74614e+07	1.15265e+07	2.09671e+07	1.78157e+07	1.60545e+07	1.76981e+07	2.06528e+07	1.94907e+07	1.89694e+07	2.01267e+07	1.87519e+07	1.97852e+07	1.95218e+07	1.85051e+07	1.81602e+07	1.84406e+07	1.73604e+07	1.78555e+07	1.97697e+07	2.21751e+07	1.86626e+07	1.84483e+07	1.79142e+07	1.99242e+07	2.02715e+07	1.85155e+07	1.69268e+07	2.33864e+07	2.07557e+07	1.83873e+07	1.8755e+07	1.96446e+07	1.85897e+07	1.76637e+07	2.12602e+07	1.65314e+07	1.89044e+07	2.38364e+07	1.98295e+07	2.4234e+07	2.92084e+07	2.33104e+07	1.89611e+07	2.25153e+07	2.29167e+07
Q9EPK7	Xpo7	657022	1.2182e+06	1.07238e+06	1.01719e+06	793725	1.39744e+06	1.11813e+06	996377	1.05609e+06	1.25218e+06	1.12293e+06	1.14704e+06	1.20159e+06	1.1395e+06	1.28437e+06	1.09963e+06	1.0977e+06	1.02659e+06	1.2365e+06	1.17408e+06	1.08407e+06	1.15663e+06	1.13418e+06	1.06631e+06	1.25472e+06	1.06302e+06	1.20439e+06	1.20118e+06	1.16816e+06	977102	1.42122e+06	1.08831e+06	1.0699e+06	1.22605e+06	1.316e+06	1.03096e+06	1.01832e+06	1.12712e+06	1.05097e+06	1.19782e+06	1.52851e+06	1.06947e+06	1.27396e+06	1.57349e+06	1.39699e+06	983061	1.47441e+06	1.39746e+06
P62281	Rps11	5.67432e+06	6.60162e+06	7.46644e+06	6.68873e+06	5.61793e+06	7.2358e+06	6.70045e+06	6.18001e+06	6.82789e+06	8.02544e+06	7.61012e+06	6.73284e+06	7.69309e+06	6.55365e+06	6.77945e+06	6.4381e+06	7.14602e+06	6.25446e+06	6.63679e+06	6.78922e+06	6.94516e+06	8.32176e+06	7.48318e+06	6.7572e+06	6.80056e+06	6.88103e+06	6.55537e+06	7.18993e+06	6.24653e+06	6.09968e+06	7.49027e+06	7.9805e+06	6.54352e+06	6.84819e+06	7.07243e+06	6.784e+06	6.50529e+06	7.78532e+06	5.72431e+06	6.95966e+06	7.11367e+06	6.0269e+06	6.52411e+06	8.56563e+06	6.33275e+06	6.06438e+06	6.02825e+06	6.37466e+06
Q9CT10	Ranbp3	1.25549e+06	1.37533e+06	1.67685e+06	1.4322e+06	1.35171e+06	1.40905e+06	1.40107e+06	1.4414e+06	1.45669e+06	1.5961e+06	1.64262e+06	1.50939e+06	1.71157e+06	1.62024e+06	1.65112e+06	1.80208e+06	1.69108e+06	1.67647e+06	1.69804e+06	1.52339e+06	1.51611e+06	1.68773e+06	1.55487e+06	1.49284e+06	1.47923e+06	1.76341e+06	1.50858e+06	1.68138e+06	1.52999e+06	1.99303e+06	1.79641e+06	1.76532e+06	1.59719e+06	1.65652e+06	1.88267e+06	1.69736e+06	1.62017e+06	1.7308e+06	1.54297e+06	2.00924e+06	1.4093e+06	1.31082e+06	1.55616e+06	1.32032e+06	1.4346e+06	1.38683e+06	1.3203e+06	1.50837e+06
Q8BG81	Poldip3	1.29574e+06	1.16239e+06	1.38566e+06	1.16279e+06	1.35744e+06	1.09772e+06	1.14446e+06	1.26154e+06	1.14144e+06	1.2496e+06	1.40381e+06	1.17103e+06	1.31586e+06	1.27316e+06	1.21736e+06	1.30282e+06	1.32032e+06	1.4338e+06	1.4051e+06	1.31316e+06	1.28144e+06	1.39863e+06	1.16491e+06	1.28319e+06	1.13422e+06	1.49958e+06	1.23393e+06	1.3363e+06	1.23475e+06	1.43862e+06	1.02267e+06	1.5051e+06	1.23855e+06	1.30807e+06	1.47646e+06	1.31658e+06	1.32307e+06	1.33382e+06	1.37447e+06	1.29897e+06	741450	916259	805875	763213	901349	984184	732993	789039
P27546	Map4	1.73982e+07	1.38467e+07	1.61292e+07	1.45476e+07	1.78355e+07	1.21632e+07	1.55412e+07	1.53498e+07	1.64591e+07	1.47987e+07	1.80314e+07	1.42194e+07	1.51358e+07	1.43434e+07	1.56214e+07	1.43693e+07	1.61846e+07	1.43894e+07	1.80248e+07	1.47614e+07	1.62419e+07	1.53634e+07	1.31784e+07	1.48126e+07	1.39391e+07	1.78434e+07	1.38859e+07	1.69018e+07	1.49342e+07	1.67883e+07	1.226e+07	1.68971e+07	1.41793e+07	1.66009e+07	1.41923e+07	1.72263e+07	1.4522e+07	1.47935e+07	1.57647e+07	1.67098e+07	9.69802e+06	1.23665e+07	9.38072e+06	9.86943e+06	9.71073e+06	1.21939e+07	1.08381e+07	1.06038e+07
Q9D7V2	Lysmd2	2.95552e+06	2.38889e+06	2.30301e+06	2.62203e+06	2.96316e+06	2.22586e+06	2.44116e+06	2.30443e+06	2.5498e+06	2.39813e+06	2.58068e+06	2.34596e+06	2.58881e+06	2.23371e+06	2.45467e+06	2.20951e+06	2.36398e+06	2.31438e+06	2.40025e+06	2.45779e+06	2.16577e+06	2.3141e+06	2.07763e+06	2.49281e+06	2.35145e+06	2.3867e+06	2.37671e+06	2.3264e+06	2.39545e+06	2.40039e+06	2.12144e+06	2.4328e+06	2.13156e+06	2.37546e+06	2.32009e+06	2.41183e+06	2.36736e+06	2.18386e+06	2.33979e+06	2.63005e+06	2.74468e+06	2.76668e+06	2.75889e+06	2.17715e+06	2.64916e+06	3.04717e+06	2.82209e+06	2.76457e+06
P40124	Cap1	6.88986e+06	8.50983e+06	8.3421e+06	8.43607e+06	6.8356e+06	7.59438e+06	8.29287e+06	7.65986e+06	8.26234e+06	7.69095e+06	7.90718e+06	8.4248e+06	8.29303e+06	8.02339e+06	7.89431e+06	7.31994e+06	8.21043e+06	7.63803e+06	8.03977e+06	7.38973e+06	8.14632e+06	7.57264e+06	8.27795e+06	8.4953e+06	8.52732e+06	8.26345e+06	7.30557e+06	8.4118e+06	8.25469e+06	7.87551e+06	8.12597e+06	8.06706e+06	8.35836e+06	8.11743e+06	7.10071e+06	8.17828e+06	8.06649e+06	7.75788e+06	7.75583e+06	7.32032e+06	1.14887e+07	1.23226e+07	1.26969e+07	1.4742e+07	1.48221e+07	1.26757e+07	1.08427e+07	1.39369e+07
P28738	Kif5c	6.23797e+06	6.11616e+06	6.63732e+06	6.54623e+06	6.1513e+06	5.94053e+06	6.03993e+06	6.21306e+06	6.2487e+06	6.62695e+06	6.72339e+06	6.16683e+06	6.7849e+06	6.13577e+06	6.32416e+06	6.52946e+06	6.57949e+06	6.36042e+06	6.9995e+06	6.67405e+06	6.17395e+06	6.91796e+06	5.81896e+06	6.39502e+06	6.09269e+06	6.91878e+06	6.49193e+06	6.70585e+06	6.371e+06	6.42921e+06	5.98438e+06	7.10642e+06	5.95266e+06	6.81107e+06	6.54177e+06	6.52558e+06	6.2225e+06	6.41169e+06	6.48797e+06	6.40065e+06	5.73513e+06	5.61151e+06	6.02143e+06	5.3882e+06	5.23507e+06	5.96061e+06	5.39214e+06	5.48104e+06
Q9DAR7	Dcps	1.55833e+06	1.89286e+06	1.84499e+06	1.87329e+06	1.62615e+06	1.70653e+06	1.89411e+06	1.85243e+06	1.85082e+06	1.85884e+06	2.29518e+06	1.89824e+06	1.76675e+06	2.12348e+06	2.06763e+06	2.11871e+06	2.01279e+06	1.99988e+06	2.16347e+06	2.00813e+06	1.97477e+06	1.86015e+06	1.70441e+06	1.98851e+06	2.10711e+06	2.24196e+06	2.05812e+06	2.23629e+06	2.00066e+06	1.95657e+06	1.71074e+06	1.89348e+06	1.83248e+06	2.0595e+06	1.89149e+06	2.03566e+06	1.90459e+06	1.90517e+06	1.84587e+06	1.98961e+06	1.13441e+06	1.45558e+06	1.42582e+06	1.20445e+06	1.49021e+06	1.55764e+06	1.59587e+06	1.4033e+06
Q925N0	Sfxn5	9.72202e+06	1.82263e+07	1.67312e+07	1.81934e+07	9.91945e+06	1.65513e+07	1.53968e+07	2.22638e+07	2.24707e+07	2.02763e+07	1.708e+07	1.89444e+07	1.61168e+07	2.05949e+07	1.65838e+07	1.91808e+07	1.6656e+07	1.92596e+07	1.66652e+07	2.03863e+07	1.58937e+07	1.97639e+07	1.65502e+07	1.88651e+07	2.01579e+07	1.72865e+07	1.89214e+07	1.68861e+07	1.83449e+07	1.39264e+07	1.75701e+07	1.67789e+07	1.82002e+07	1.7024e+07	1.84106e+07	1.60343e+07	1.69821e+07	1.70371e+07	1.82901e+07	1.56227e+07	1.62992e+07	8.07716e+06	8.90933e+06	1.10126e+07	9.92944e+06	7.12112e+06	1.31392e+07	8.03772e+06
Q99KK7	Dpp3	2.37685e+06	2.69759e+06	3.17108e+06	3.07467e+06	2.42047e+06	3.36426e+06	3.04475e+06	3.12922e+06	3.0748e+06	3.13897e+06	2.83932e+06	3.08393e+06	3.28997e+06	3.23992e+06	3.2907e+06	3.0065e+06	2.85198e+06	3.41178e+06	3.2572e+06	3.15733e+06	3.23421e+06	3.3249e+06	3.49306e+06	3.20215e+06	3.23504e+06	3.00905e+06	3.21291e+06	2.72088e+06	3.07151e+06	3.01931e+06	3.24259e+06	3.43144e+06	3.59713e+06	3.18388e+06	3.34736e+06	2.91961e+06	3.31608e+06	3.35532e+06	3.28996e+06	2.63298e+06	3.10191e+06	3.39714e+06	3.30764e+06	3.54259e+06	3.41609e+06	3.30635e+06	3.20713e+06	3.5318e+06
Q8CHP8	Pgp	3.66383e+06	5.10557e+06	4.75032e+06	4.89161e+06	3.7075e+06	4.92259e+06	4.6108e+06	4.69917e+06	4.8079e+06	4.77764e+06	4.51374e+06	5.41666e+06	4.93997e+06	4.80704e+06	4.90203e+06	4.74743e+06	4.46932e+06	5.35744e+06	4.93309e+06	4.77907e+06	5.42681e+06	4.91455e+06	4.99352e+06	5.36176e+06	4.82652e+06	4.4298e+06	5.19412e+06	5.00045e+06	5.6817e+06	4.50124e+06	4.68538e+06	4.66153e+06	5.04121e+06	4.95082e+06	5.08886e+06	4.9331e+06	5.71795e+06	5.24339e+06	5.32918e+06	4.33172e+06	4.20422e+06	3.01267e+06	4.30546e+06	4.31626e+06	4.60152e+06	3.78606e+06	5.08994e+06	4.23167e+06
Q8BMI3	Gga3	1.1763e+06	1.25787e+06	1.19866e+06	1.22514e+06	1.14949e+06	1.37781e+06	1.22018e+06	1.17992e+06	1.38859e+06	1.18461e+06	1.30689e+06	1.26618e+06	1.45269e+06	1.22853e+06	1.27105e+06	1.28227e+06	1.25905e+06	1.24881e+06	1.28278e+06	1.33413e+06	1.23897e+06	1.27601e+06	1.35283e+06	1.30087e+06	1.30895e+06	1.29712e+06	1.36651e+06	1.3091e+06	1.41146e+06	1.32437e+06	1.37519e+06	1.27689e+06	1.29697e+06	1.32888e+06	1.52147e+06	1.38704e+06	1.43437e+06	1.4402e+06	1.30039e+06	1.49293e+06	1.67415e+06	1.61738e+06	1.81065e+06	1.66701e+06	1.65118e+06	1.53109e+06	1.77958e+06	1.62446e+06
Q60930	Vdac2	6.72429e+07	8.29129e+07	7.90409e+07	8.19327e+07	6.86133e+07	7.13048e+07	7.93897e+07	7.88891e+07	8.80361e+07	7.88556e+07	8.366e+07	8.18683e+07	7.51407e+07	8.06888e+07	8.4584e+07	8.62238e+07	8.19379e+07	8.64357e+07	7.59512e+07	8.11073e+07	8.31517e+07	7.46997e+07	7.60259e+07	8.94519e+07	7.9771e+07	7.75097e+07	8.93524e+07	8.1508e+07	8.18073e+07	8.15242e+07	7.70275e+07	7.45314e+07	8.21501e+07	8.3501e+07	8.00615e+07	8.59475e+07	7.85475e+07	7.63e+07	8.06413e+07	7.51939e+07	8.36876e+07	8.58466e+07	9.0164e+07	7.35047e+07	7.94051e+07	7.76135e+07	8.63472e+07	8.55579e+07
P60879	Snap25	6.60629e+07	4.62081e+07	6.1598e+07	5.20093e+07	6.2356e+07	4.52089e+07	5.51614e+07	5.72468e+07	4.27495e+07	4.34007e+07	5.8818e+07	4.36434e+07	4.9787e+07	4.1431e+07	4.19074e+07	4.89731e+07	4.97479e+07	4.93272e+07	3.87133e+07	4.45378e+07	3.93425e+07	4.90161e+07	5.16864e+07	4.99286e+07	4.10719e+07	4.96473e+07	5.10185e+07	4.68489e+07	4.33385e+07	5.76042e+07	3.98601e+07	6.6214e+07	5.94246e+07	6.10383e+07	4.98828e+07	5.02842e+07	5.81877e+07	5.02616e+07	4.55735e+07	4.80206e+07	4.34558e+07	7.41736e+07	6.87313e+07	5.93142e+07	6.23675e+07	6.6632e+07	6.01729e+07	6.18181e+07
Q810B6	Ankfy1	610930	620014	621298	736572	558395	824771	688509	733803	684844	681791	663665	771022	724237	664651	728427	1.02152e+06	739675	840500	715642	656754	765368	805196	707552	711823	632526	655631	767340	687779	634566	683622	619510	692740	736369	779557	714097	646077	735927	771817	619036	466587	696483	606490	672514	682265	694650	675889	639315	673164
O55091	Impact	4.66777e+06	4.02299e+06	3.72131e+06	4.65498e+06	4.62581e+06	3.11627e+06	4.58124e+06	4.25822e+06	4.65978e+06	3.37682e+06	3.65733e+06	4.34408e+06	4.64519e+06	4.0615e+06	3.99028e+06	4.03218e+06	4.45623e+06	4.41729e+06	3.40753e+06	3.80307e+06	4.47183e+06	3.68802e+06	5.35762e+06	4.53789e+06	4.20968e+06	3.52174e+06	4.00533e+06	3.41634e+06	4.66089e+06	5.27678e+06	3.83955e+06	3.83442e+06	4.19268e+06	3.62271e+06	3.2197e+06	3.96962e+06	4.40239e+06	3.88078e+06	4.53138e+06	4.31749e+06	1.01012e+07	5.94976e+06	5.3741e+06	4.92816e+06	5.7617e+06	6.64013e+06	6.35003e+06	5.1851e+06
Q8BP27	Sfr1	866229	772347	797150	857622	774433	777992	822644	810058	785698	823655	887048	832408	957182	871475	795521	821617	978794	894210	987506	867282	991087	803501	842268	937999	855425	971023	917088	944293	777915	894516	759737	896469	724207	828961	889000	781204	807480	773443	652407	617657	925529	838596	815158	703132	799661	773701	745438	594550
P21981	Tgm2	9.20386e+06	9.76432e+06	8.43421e+06	9.40485e+06	8.89006e+06	9.43984e+06	9.57271e+06	1.18912e+07	9.23681e+06	9.67041e+06	9.44659e+06	9.72842e+06	9.19283e+06	1.01628e+07	1.07318e+07	1.07063e+07	9.76197e+06	9.79933e+06	1.05685e+07	9.91314e+06	1.01957e+07	9.3034e+06	9.97775e+06	9.43813e+06	9.73484e+06	9.22244e+06	1.0941e+07	9.10293e+06	1.0449e+07	1.02316e+07	9.23406e+06	9.20202e+06	8.49719e+06	9.53393e+06	1.03732e+07	9.79208e+06	9.23584e+06	8.49247e+06	8.87578e+06	1.07533e+07	6.90636e+06	7.09535e+06	6.00722e+06	6.40687e+06	7.38466e+06	5.8785e+06	7.81493e+06	7.25728e+06
Q3UFY7	Nt5c3b	886953	889472	876764	1.05406e+06	956897	1.02919e+06	1.07499e+06	1.20086e+06	1.16705e+06	1.14868e+06	1.07387e+06	1.04623e+06	1.1608e+06	1.0261e+06	920623	1.08441e+06	1.16658e+06	1.1042e+06	1.2244e+06	1.16173e+06	1.12197e+06	1.09239e+06	990522	975081	933241	990888	1.01288e+06	1.13418e+06	1.05498e+06	1.17323e+06	866844	969861	949596	1.0356e+06	961515	1.15515e+06	1.0544e+06	997808	1.1902e+06	1.15037e+06	1.00239e+06	965097	989766	841459	971316	959662	1.01924e+06	955296
Q99M51	Nck1	2.25442e+06	2.76826e+06	2.96573e+06	2.77161e+06	2.33241e+06	2.75162e+06	2.71473e+06	3.01739e+06	3.02169e+06	3.48229e+06	3.28692e+06	2.90289e+06	2.81894e+06	2.84874e+06	3.37007e+06	3.3857e+06	3.09725e+06	2.88702e+06	3.59619e+06	3.25532e+06	2.82078e+06	3.44548e+06	2.67128e+06	3.08819e+06	3.20778e+06	3.19389e+06	3.46952e+06	3.3811e+06	3.14702e+06	2.85768e+06	2.90119e+06	3.13158e+06	2.89309e+06	3.18213e+06	3.70215e+06	3.23918e+06	2.6805e+06	2.83004e+06	2.8017e+06	3.89511e+06	1.78308e+06	1.6601e+06	1.93703e+06	1.835e+06	1.80015e+06	1.81107e+06	1.85942e+06	1.90758e+06
P56376	Acyp1	2.59954e+06	4.77287e+06	4.79483e+06	4.03685e+06	2.6097e+06	3.71141e+06	4.23357e+06	3.16371e+06	4.463e+06	3.63228e+06	3.66211e+06	5.09047e+06	4.14385e+06	4.584e+06	3.63698e+06	3.15487e+06	2.9903e+06	4.29657e+06	3.68002e+06	3.48315e+06	6.24162e+06	3.75421e+06	4.06852e+06	6.54487e+06	4.76052e+06	4.17347e+06	4.9027e+06	3.46844e+06	4.58447e+06	4.72376e+06	5.8456e+06	4.32436e+06	5.3899e+06	4.02269e+06	4.93588e+06	3.51529e+06	5.54935e+06	4.71176e+06	4.94733e+06	3.52808e+06	3.65249e+06	3.23188e+06	4.89453e+06	4.97004e+06	3.61979e+06	3.04072e+06	4.32196e+06	4.78145e+06
P61148	Fgf1	9.41027e+06	8.70169e+06	7.92858e+06	8.28472e+06	9.78221e+06	5.8736e+06	1.01207e+07	9.51186e+06	1.07752e+07	6.81007e+06	1.03367e+07	9.04644e+06	7.79702e+06	9.59272e+06	9.65892e+06	8.79949e+06	9.45926e+06	9.79561e+06	1.09963e+07	9.88145e+06	1.05602e+07	7.52292e+06	9.28671e+06	8.69578e+06	1.038e+07	1.07146e+07	7.34417e+06	1.02642e+07	9.46946e+06	8.71961e+06	6.95505e+06	8.02671e+06	8.82254e+06	1.01692e+07	6.16197e+06	1.10567e+07	9.54172e+06	8.17611e+06	9.80901e+06	7.896e+06	5.68712e+06	4.04643e+06	2.53741e+06	3.88573e+06	3.55243e+06	4.10561e+06	4.82986e+06	3.61393e+06
P58389	Ptpa	2.96375e+06	5.70256e+06	4.88351e+06	5.10337e+06	3.94859e+06	3.62521e+06	5.50985e+06	3.73734e+06	4.52667e+06	3.84611e+06	4.08012e+06	5.72831e+06	4.51256e+06	5.97076e+06	5.25443e+06	4.14306e+06	4.22801e+06	5.14802e+06	5.0429e+06	3.32813e+06	6.70789e+06	3.72869e+06	6.1563e+06	6.28145e+06	5.46366e+06	5.23187e+06	3.05713e+06	4.72088e+06	6.19136e+06	4.29991e+06	6.39599e+06	5.10307e+06	6.2109e+06	4.95434e+06	3.34873e+06	4.43573e+06	5.25028e+06	5.77683e+06	5.06585e+06	3.90395e+06	5.13857e+06	3.15027e+06	2.65857e+06	5.05069e+06	5.65656e+06	3.08512e+06	2.54862e+06	3.46991e+06
P19253	Rpl13a	2.77343e+06	4.5528e+06	5.11074e+06	4.41064e+06	2.95771e+06	4.48719e+06	4.17401e+06	3.5845e+06	4.04328e+06	4.81109e+06	4.44665e+06	5.03647e+06	4.69014e+06	4.32253e+06	4.24494e+06	4.68966e+06	4.73254e+06	4.68991e+06	4.11892e+06	3.79938e+06	4.64713e+06	5.5191e+06	6.37817e+06	5.09919e+06	4.96289e+06	5.01917e+06	3.86051e+06	4.75429e+06	4.76159e+06	4.89808e+06	5.47926e+06	5.05105e+06	5.2889e+06	4.41057e+06	4.08053e+06	4.88677e+06	4.9689e+06	5.58793e+06	4.19542e+06	3.98844e+06	3.89408e+06	2.80229e+06	3.5136e+06	5.80846e+06	4.42465e+06	3.06175e+06	3.37609e+06	3.44664e+06
Q8BG95	Ppp1r12b	867288	863503	880053	863044	841206	866642	823410	883738	916548	905972	894152	853000	1.04746e+06	882636	882908	920013	1.02084e+06	988597	932488	898982	924327	988700	894324	959390	887724	956265	944667	993487	928678	885353	876215	1.07571e+06	865264	854740	952808	924134	875554	929476	930083	921676	785421	942847	894901	760436	998238	929795	774804	895464
Q8R4U7	Luzp1	1.99501e+06	1.96766e+06	1.87895e+06	2.15149e+06	1.99932e+06	2.05049e+06	2.01752e+06	1.95954e+06	2.13318e+06	2.10737e+06	1.96563e+06	2.13215e+06	2.13943e+06	1.99932e+06	1.85207e+06	2.06913e+06	1.94139e+06	2.08543e+06	1.97614e+06	2.1405e+06	1.97367e+06	2.04293e+06	2.31843e+06	2.14811e+06	1.98822e+06	2.00335e+06	2.13464e+06	1.89843e+06	2.15164e+06	2.10158e+06	1.91913e+06	2.01605e+06	2.09549e+06	2.09788e+06	2.16976e+06	2.03663e+06	2.2039e+06	2.12063e+06	2.02066e+06	1.80552e+06	1.79525e+06	1.94876e+06	2.23966e+06	2.26534e+06	1.78237e+06	2.02081e+06	2.18021e+06	1.64965e+06
Q9QZM0	Ubqln2	8.88967e+06	8.57675e+06	8.49888e+06	9.24317e+06	9.41372e+06	8.98889e+06	8.73656e+06	9.59839e+06	1.00887e+07	8.4591e+06	8.75994e+06	8.92519e+06	9.66361e+06	8.35372e+06	8.07216e+06	8.85886e+06	9.56834e+06	8.47105e+06	8.59384e+06	8.97814e+06	9.25989e+06	9.39636e+06	8.08073e+06	9.9112e+06	7.9223e+06	8.18512e+06	9.07128e+06	8.45529e+06	9.2195e+06	9.66065e+06	8.92157e+06	8.30365e+06	8.52547e+06	7.7273e+06	8.24506e+06	9.01394e+06	8.51889e+06	7.29217e+06	9.74931e+06	8.78134e+06	1.24435e+07	1.13423e+07	1.01918e+07	8.5405e+06	1.15238e+07	1.19693e+07	1.07125e+07	1.07583e+07
O35344	Kpna3	2.15678e+06	2.92985e+06	2.7797e+06	2.74782e+06	2.37447e+06	2.95489e+06	2.84579e+06	2.86858e+06	2.8702e+06	3.27813e+06	3.08892e+06	2.87661e+06	3.30305e+06	2.85423e+06	3.33419e+06	3.0024e+06	2.99178e+06	2.96996e+06	3.09995e+06	2.99212e+06	2.75717e+06	3.26092e+06	3.18969e+06	2.79719e+06	2.90355e+06	2.95277e+06	3.42281e+06	3.12173e+06	2.96727e+06	2.72317e+06	2.86092e+06	3.19611e+06	2.90458e+06	3.17209e+06	3.31303e+06	2.96453e+06	2.99035e+06	3.26673e+06	2.66762e+06	3.32547e+06	4.41464e+06	3.37147e+06	4.12574e+06	3.58679e+06	3.87822e+06	3.58608e+06	3.70201e+06	3.52043e+06
Q3TGF2	Fam107b	2.77075e+06	2.27417e+06	2.25564e+06	2.15762e+06	2.77237e+06	1.95189e+06	2.1361e+06	2.2664e+06	2.28646e+06	2.97903e+06	2.88985e+06	2.24611e+06	2.30511e+06	2.30855e+06	2.41426e+06	2.83697e+06	2.54538e+06	2.47794e+06	2.64344e+06	2.72817e+06	2.1573e+06	2.66458e+06	1.57413e+06	2.39245e+06	2.10184e+06	2.71281e+06	2.31368e+06	2.6597e+06	2.27783e+06	2.21869e+06	2.25453e+06	2.82522e+06	2.09405e+06	2.52909e+06	2.82356e+06	2.45436e+06	2.27653e+06	2.2459e+06	2.18909e+06	2.52487e+06	145091	174183	124227	134505	127457	165684	145757	138290
Q99NB8	Ubqln4	803795	629405	614023	516534	827241	627815	639968	601762	535131	669715	608857	606893	660188	686148	668410	705998	718463	698743	689770	653089	553343	691429	695324	557032	643098	562218	625111	658254	639189	530765	570637	612217	581777	625844	547175	603617	491514	488531	519208	546878	512462	730701	538646	531352	611057	722836	624920	549089
Q08943	Ssrp1	1.00414e+06	1.20373e+06	1.29972e+06	1.14529e+06	982686	1.18817e+06	1.13947e+06	1.25301e+06	1.13787e+06	1.2977e+06	1.40818e+06	1.12248e+06	1.34063e+06	1.20322e+06	1.18492e+06	1.20743e+06	1.29408e+06	1.15874e+06	1.2419e+06	1.22344e+06	1.04531e+06	1.32812e+06	939984	1.03605e+06	1.08324e+06	1.28038e+06	1.17747e+06	1.14061e+06	1.11843e+06	1.19174e+06	1.01691e+06	1.28557e+06	1.04115e+06	1.2287e+06	1.33249e+06	1.23603e+06	1.03627e+06	1.22927e+06	1.11021e+06	1.22569e+06	715355	609022	755244	656655	775049	657404	782462	772520
D3YXK2	Safb	3.18324e+06	3.03107e+06	3.34559e+06	3.0613e+06	3.57785e+06	2.76638e+06	2.92205e+06	2.93498e+06	3.02405e+06	3.61615e+06	3.32428e+06	2.76524e+06	3.4047e+06	2.83965e+06	2.73524e+06	3.18529e+06	3.32937e+06	3.01751e+06	3.53852e+06	3.12427e+06	3.0096e+06	3.47468e+06	2.67354e+06	3.17707e+06	2.65181e+06	3.46904e+06	3.02383e+06	3.22542e+06	2.88774e+06	3.69054e+06	2.83319e+06	3.68974e+06	2.92683e+06	2.89017e+06	3.45989e+06	2.98553e+06	2.75185e+06	3.10318e+06	2.99832e+06	3.13091e+06	1.61174e+06	2.07279e+06	2.13945e+06	1.87138e+06	2.02212e+06	2.18032e+06	1.66654e+06	1.86276e+06
O70492	Snx3	6.27229e+06	6.4507e+06	6.03978e+06	6.33293e+06	6.7158e+06	4.95599e+06	6.3883e+06	5.84059e+06	5.9041e+06	5.80789e+06	6.26878e+06	5.97869e+06	6.14807e+06	6.35241e+06	5.58288e+06	5.55308e+06	5.99416e+06	5.64456e+06	6.32188e+06	5.92968e+06	7.82422e+06	5.89804e+06	5.9026e+06	7.35133e+06	6.11113e+06	6.39681e+06	5.63643e+06	6.08635e+06	6.40415e+06	6.49223e+06	6.38498e+06	6.47961e+06	6.01024e+06	6.11899e+06	5.52764e+06	5.89847e+06	5.96616e+06	5.33696e+06	6.24475e+06	5.73224e+06	5.72447e+06	5.7125e+06	5.2638e+06	6.48203e+06	5.65463e+06	5.70473e+06	5.28981e+06	5.95771e+06
Q91ZR1	Rab4b	1.61379e+06	2.14508e+06	2.19041e+06	1.98674e+06	1.7075e+06	2.54266e+06	2.144e+06	2.25882e+06	2.32888e+06	2.2788e+06	2.20079e+06	2.18315e+06	2.51403e+06	2.41036e+06	2.42104e+06	2.12878e+06	2.30747e+06	2.17932e+06	2.27949e+06	2.78396e+06	2.18351e+06	2.6977e+06	2.61442e+06	2.14908e+06	2.22309e+06	2.20479e+06	2.45585e+06	2.49262e+06	2.14187e+06	2.14594e+06	2.11589e+06	2.15897e+06	1.95458e+06	2.15779e+06	2.24875e+06	2.07725e+06	2.04909e+06	2.17727e+06	2.31237e+06	2.3833e+06	2.71865e+06	2.37547e+06	2.77403e+06	2.7531e+06	2.70979e+06	2.31522e+06	2.85087e+06	2.46731e+06
P62627	Dynlrb1	2.24904e+07	1.54692e+07	1.58469e+07	1.58203e+07	2.33675e+07	1.44301e+07	1.60773e+07	1.61308e+07	1.893e+07	1.68235e+07	1.73979e+07	1.63505e+07	1.76458e+07	1.59586e+07	1.80245e+07	1.72571e+07	1.70914e+07	1.65157e+07	1.66166e+07	1.67393e+07	1.6331e+07	1.59735e+07	1.62635e+07	1.67403e+07	1.57966e+07	1.61898e+07	1.63022e+07	1.58841e+07	1.70509e+07	1.83734e+07	1.47408e+07	1.78265e+07	1.63195e+07	1.67938e+07	1.55988e+07	1.7232e+07	1.62848e+07	1.49535e+07	1.70888e+07	1.70162e+07	1.85366e+07	1.95032e+07	1.76202e+07	1.61392e+07	1.82408e+07	2.23436e+07	1.80572e+07	1.77322e+07
Q61753	Phgdh	2.77008e+07	2.11232e+07	3.01699e+07	2.09915e+07	2.7303e+07	1.81679e+07	3.07076e+07	2.24827e+07	3.41217e+07	2.0876e+07	3.39219e+07	2.10825e+07	2.94058e+07	2.27899e+07	3.28851e+07	2.14425e+07	3.37102e+07	2.24164e+07	3.30659e+07	2.28046e+07	3.15989e+07	2.06371e+07	2.99784e+07	2.1126e+07	2.33373e+07	3.29491e+07	2.0486e+07	3.04964e+07	2.28722e+07	3.37846e+07	1.83176e+07	3.24995e+07	2.12175e+07	3.30703e+07	2.05185e+07	3.4478e+07	2.17509e+07	3.08284e+07	2.3521e+07	3.06057e+07	2.14244e+07	3.33202e+07	2.54703e+07	2.27087e+07	2.35007e+07	3.15687e+07	2.52451e+07	3.18373e+07
Q9CQJ8	Ndufb9	8.14663e+06	1.23724e+07	1.24203e+07	1.24806e+07	8.34718e+06	1.05082e+07	1.14027e+07	1.12614e+07	1.29336e+07	1.1631e+07	1.17432e+07	1.3317e+07	1.25973e+07	1.30347e+07	1.0142e+07	1.22577e+07	1.14595e+07	1.37649e+07	1.11584e+07	1.28662e+07	1.29984e+07	1.19478e+07	1.36394e+07	1.36898e+07	1.39694e+07	1.25402e+07	1.26073e+07	1.15019e+07	1.20731e+07	1.15677e+07	1.04301e+07	1.09474e+07	1.3085e+07	1.12652e+07	1.22742e+07	1.09696e+07	1.3249e+07	1.17536e+07	1.2424e+07	1.14201e+07	1.0829e+07	9.63243e+06	1.04583e+07	9.96598e+06	1.18758e+07	1.04615e+07	1.27226e+07	1.24355e+07
P59016	Vps33b	1.09261e+06	1.21471e+06	1.26568e+06	1.35256e+06	1.18019e+06	1.34691e+06	1.32696e+06	1.36504e+06	1.40905e+06	1.3044e+06	1.37241e+06	1.37715e+06	1.45255e+06	1.41017e+06	1.25678e+06	1.32511e+06	1.35729e+06	1.33964e+06	1.38291e+06	1.32462e+06	1.36891e+06	1.38143e+06	1.48874e+06	1.32622e+06	1.32871e+06	1.17342e+06	1.37447e+06	1.2547e+06	1.26584e+06	1.29663e+06	1.32377e+06	1.38472e+06	1.28223e+06	1.25136e+06	1.26712e+06	1.2631e+06	1.25129e+06	1.19582e+06	1.29669e+06	1.05783e+06	1.52138e+06	1.44195e+06	1.38094e+06	1.28862e+06	1.33039e+06	1.33859e+06	1.42047e+06	1.17356e+06
Q9Z1B3	Plcb1	5.77308e+06	6.41021e+06	5.72178e+06	6.59825e+06	5.67568e+06	6.11169e+06	5.59285e+06	6.37916e+06	6.23682e+06	5.70066e+06	5.47403e+06	5.79224e+06	6.90782e+06	5.70982e+06	6.10839e+06	6.01508e+06	6.39222e+06	6.10712e+06	5.11629e+06	5.89329e+06	5.49827e+06	5.70461e+06	5.71357e+06	6.63229e+06	5.62691e+06	5.50252e+06	6.69906e+06	5.81647e+06	6.33256e+06	6.11306e+06	5.77347e+06	6.31567e+06	6.09801e+06	5.72329e+06	5.86009e+06	5.65198e+06	6.19017e+06	5.64202e+06	6.07447e+06	6.18643e+06	7.97331e+06	1.63741e+07	2.03156e+07	1.46617e+07	1.81072e+07	1.6821e+07	1.33274e+07	2.16655e+07
P51432	Plcb3	1.30431e+06	1.66866e+06	1.62614e+06	1.63226e+06	1.39632e+06	1.78705e+06	1.53533e+06	1.74996e+06	1.59722e+06	2.00851e+06	2.05006e+06	1.75684e+06	1.85333e+06	1.8534e+06	1.64319e+06	2.12675e+06	1.99838e+06	1.87262e+06	2.20296e+06	2.17793e+06	1.77329e+06	2.21073e+06	1.28658e+06	1.86601e+06	1.75454e+06	2.07815e+06	2.05684e+06	2.01e+06	1.90166e+06	1.74993e+06	1.74446e+06	2.0355e+06	1.746e+06	2.01339e+06	2.11148e+06	1.85578e+06	1.81093e+06	1.90642e+06	2.05793e+06	1.82999e+06	601565	564439	657840	523389	636194	582735	690545	492001
Q80TL0	Ppm1e	2.17832e+06	1.68382e+06	1.60039e+06	1.94082e+06	2.16596e+06	1.39297e+06	1.7814e+06	1.77008e+06	1.91875e+06	1.2618e+06	1.57762e+06	1.75291e+06	1.98813e+06	1.6546e+06	1.68371e+06	1.62197e+06	1.96411e+06	2.0016e+06	1.65882e+06	1.6571e+06	1.65113e+06	1.51046e+06	2.02043e+06	1.96871e+06	1.66556e+06	1.68699e+06	1.7974e+06	1.54884e+06	1.82178e+06	2.05094e+06	1.5249e+06	1.64668e+06	1.86136e+06	1.58429e+06	1.17491e+06	1.78263e+06	1.88868e+06	1.67112e+06	1.87585e+06	1.59276e+06	3.62042e+06	6.21692e+06	5.94542e+06	4.43533e+06	6.07454e+06	6.21821e+06	3.95728e+06	4.59888e+06
Q9Z0N1	Eif2s3x	1.24961e+06	2.43162e+06	2.81261e+06	2.09312e+06	1.28424e+06	2.94784e+06	2.15859e+06	1.61215e+06	2.06521e+06	2.52834e+06	2.01922e+06	2.27747e+06	2.64342e+06	2.17188e+06	2.23404e+06	1.95099e+06	1.73517e+06	2.03975e+06	1.99629e+06	1.77368e+06	2.38153e+06	2.4286e+06	2.49818e+06	2.54724e+06	2.19809e+06	2.07253e+06	2.13395e+06	2.09908e+06	2.0732e+06	2.03896e+06	2.80922e+06	2.47792e+06	2.22518e+06	2.05763e+06	2.69782e+06	1.78063e+06	1.97783e+06	2.5799e+06	1.77279e+06	1.59887e+06	2.64085e+06	1.62474e+06	1.71156e+06	3.00355e+06	2.03685e+06	1.50939e+06	2.03394e+06	1.92426e+06
Q9CWS0	Ddah1	2.00798e+07	1.97994e+07	2.0351e+07	2.19628e+07	1.89488e+07	1.61609e+07	1.93506e+07	2.21697e+07	1.98979e+07	1.81095e+07	1.9875e+07	1.91973e+07	2.04007e+07	1.98905e+07	1.61219e+07	2.09729e+07	1.92097e+07	2.16657e+07	1.83038e+07	2.01396e+07	1.99407e+07	1.84806e+07	1.79516e+07	2.22879e+07	2.01391e+07	2.08925e+07	2.00572e+07	1.73545e+07	2.10002e+07	2.05259e+07	1.72107e+07	2.16802e+07	2.1621e+07	1.84499e+07	2.00725e+07	1.71545e+07	2.09169e+07	1.90091e+07	2.18736e+07	1.9883e+07	1.93109e+07	2.38226e+07	2.24988e+07	1.57718e+07	2.20919e+07	2.36467e+07	2.02739e+07	2.0348e+07
P63318	Prkcg	1.49463e+07	2.04723e+07	2.29467e+07	1.86802e+07	1.44919e+07	1.63416e+07	1.81028e+07	1.71572e+07	1.73993e+07	2.00063e+07	2.01265e+07	1.86616e+07	1.85583e+07	1.92822e+07	1.97418e+07	2.05691e+07	2.05353e+07	1.96849e+07	1.93604e+07	2.02547e+07	1.92943e+07	2.16294e+07	1.60104e+07	1.99149e+07	2.00064e+07	2.1741e+07	1.99494e+07	2.08774e+07	2.02114e+07	1.81252e+07	1.98142e+07	2.23242e+07	1.98877e+07	1.92413e+07	2.14056e+07	1.80937e+07	1.78306e+07	1.96117e+07	1.84457e+07	1.64716e+07	9.3886e+06	1.90744e+07	2.0036e+07	1.61429e+07	1.59509e+07	2.10678e+07	1.33966e+07	1.88474e+07
Q6IRU2	Tpm4	7.94992e+06	7.75572e+06	6.63988e+06	8.83531e+06	7.93983e+06	8.15452e+06	8.53863e+06	8.37713e+06	7.92917e+06	7.71634e+06	9.45152e+06	9.20848e+06	7.73389e+06	7.98774e+06	1.03224e+07	8.52259e+06	8.432e+06	8.17858e+06	9.86041e+06	8.27475e+06	8.09297e+06	7.67711e+06	6.39179e+06	8.56079e+06	8.10549e+06	8.25214e+06	8.58456e+06	9.08158e+06	8.51244e+06	8.37088e+06	7.34969e+06	7.29284e+06	7.45086e+06	8.59813e+06	7.44037e+06	8.88502e+06	8.2279e+06	6.70369e+06	8.44089e+06	9.44121e+06	5.52759e+06	5.54605e+06	4.56803e+06	4.90546e+06	5.10293e+06	4.89903e+06	6.71718e+06	4.99723e+06
Q8BIQ5	Cstf2	2.02339e+06	1.64892e+06	1.8605e+06	1.69567e+06	1.99971e+06	1.71495e+06	1.75163e+06	1.68514e+06	1.79606e+06	1.90096e+06	1.85591e+06	1.68567e+06	1.94041e+06	1.63978e+06	1.63593e+06	1.60701e+06	1.72958e+06	1.75576e+06	1.91271e+06	1.79166e+06	1.76323e+06	1.88358e+06	1.80209e+06	1.79706e+06	1.56563e+06	1.94309e+06	1.69806e+06	1.83689e+06	1.72587e+06	1.90084e+06	1.74994e+06	1.99339e+06	1.66734e+06	1.73248e+06	1.82722e+06	1.71512e+06	1.65062e+06	1.61153e+06	1.5813e+06	1.58523e+06	1.4276e+06	1.59529e+06	1.44758e+06	1.39428e+06	1.54282e+06	1.65207e+06	1.38995e+06	1.38054e+06
Q921H9	Coa7	2.58792e+06	2.26977e+06	2.25215e+06	2.30815e+06	2.85071e+06	2.30574e+06	2.36784e+06	2.45203e+06	2.32768e+06	2.30969e+06	2.61362e+06	2.27327e+06	2.6117e+06	2.22156e+06	2.43031e+06	2.43743e+06	2.3479e+06	2.555e+06	2.40233e+06	2.4635e+06	2.37898e+06	2.42477e+06	2.39895e+06	2.56048e+06	2.36198e+06	2.49182e+06	2.41378e+06	2.30222e+06	2.38777e+06	2.16508e+06	2.22999e+06	2.38172e+06	2.2608e+06	2.39104e+06	2.17371e+06	2.26622e+06	2.2576e+06	2.10308e+06	2.28419e+06	2.36029e+06	2.69034e+06	2.3298e+06	2.30275e+06	2.5227e+06	2.4654e+06	2.56555e+06	2.52053e+06	2.39934e+06
Q64520	Guk1	4.78403e+06	3.49141e+06	3.31934e+06	3.49832e+06	4.68009e+06	2.4955e+06	3.58143e+06	3.95448e+06	4.28481e+06	2.84077e+06	3.48375e+06	3.38662e+06	3.34804e+06	3.44932e+06	3.23122e+06	3.30634e+06	3.66155e+06	3.29047e+06	3.44472e+06	3.7379e+06	3.36773e+06	3.06094e+06	3.33717e+06	3.58065e+06	3.82716e+06	3.75467e+06	3.31511e+06	2.95332e+06	3.90562e+06	4.12564e+06	2.49649e+06	3.33865e+06	3.58598e+06	3.46721e+06	2.78503e+06	3.98335e+06	3.37536e+06	3.06174e+06	3.95583e+06	3.09697e+06	4.43701e+06	5.08113e+06	4.38413e+06	2.82164e+06	4.25024e+06	5.29489e+06	3.85511e+06	4.58033e+06
Q64433	Hspe1	1.50304e+08	1.08336e+08	1.0912e+08	1.23647e+08	1.64027e+08	1.0493e+08	1.09503e+08	1.14301e+08	1.23081e+08	1.27463e+08	1.25777e+08	1.15753e+08	1.22798e+08	1.0846e+08	1.23339e+08	1.35799e+08	1.14588e+08	1.30792e+08	1.21764e+08	1.16486e+08	1.05186e+08	1.14002e+08	1.04115e+08	1.18666e+08	1.07096e+08	1.15799e+08	1.15864e+08	1.09684e+08	1.09323e+08	1.20898e+08	9.37999e+07	1.20896e+08	1.11625e+08	1.1815e+08	1.11576e+08	1.13461e+08	1.21702e+08	1.0217e+08	1.09099e+08	1.2598e+08	1.3107e+08	1.1909e+08	1.15991e+08	1.06747e+08	1.09359e+08	1.24933e+08	1.08825e+08	1.12215e+08
Q91VR8	Brk1	4.71496e+06	5.86033e+06	5.57371e+06	5.74262e+06	4.48198e+06	5.4911e+06	4.9457e+06	4.20821e+06	5.30364e+06	5.0055e+06	5.02496e+06	5.23751e+06	5.89904e+06	5.51687e+06	5.19987e+06	4.55483e+06	5.17818e+06	4.76684e+06	5.33102e+06	4.8367e+06	5.23533e+06	5.40859e+06	5.32918e+06	6.23019e+06	5.6883e+06	5.79866e+06	5.20244e+06	6.07031e+06	6.40379e+06	4.41336e+06	6.68662e+06	6.10411e+06	5.29916e+06	5.54062e+06	5.60592e+06	5.21563e+06	5.88238e+06	6.00824e+06	4.78813e+06	5.83166e+06	8.00536e+06	7.20478e+06	6.81244e+06	9.11992e+06	1.00033e+07	7.89986e+06	7.71039e+06	9.38674e+06
Q99JY9	Actr3	1.27316e+07	1.88409e+07	1.95924e+07	1.72629e+07	1.27106e+07	2.14908e+07	1.76764e+07	1.52737e+07	1.702e+07	1.82214e+07	1.74887e+07	1.72984e+07	1.94347e+07	1.78157e+07	1.88296e+07	1.65429e+07	1.67916e+07	1.71496e+07	1.76679e+07	1.68064e+07	1.90378e+07	1.75728e+07	1.71115e+07	1.93883e+07	1.78509e+07	1.83104e+07	1.86514e+07	1.78024e+07	1.85118e+07	1.69409e+07	2.02044e+07	1.8578e+07	1.81654e+07	1.77864e+07	1.97102e+07	1.69742e+07	1.77345e+07	1.92314e+07	1.6898e+07	1.82851e+07	1.9445e+07	2.29475e+07	2.64062e+07	2.55317e+07	2.42073e+07	2.40619e+07	2.25971e+07	2.55028e+07
Q8VED9	Lgalsl	9.47289e+06	8.09171e+06	7.56487e+06	9.74083e+06	8.61049e+06	7.53144e+06	8.39098e+06	8.45321e+06	9.00021e+06	8.73223e+06	8.81753e+06	7.38821e+06	8.3311e+06	7.44688e+06	8.41414e+06	7.62773e+06	8.27047e+06	8.16621e+06	8.6719e+06	7.98187e+06	8.03434e+06	8.04112e+06	5.73804e+06	8.81238e+06	7.06451e+06	8.28692e+06	8.63569e+06	9.36726e+06	7.79137e+06	9.26204e+06	7.20159e+06	7.7581e+06	6.96428e+06	8.29299e+06	7.83805e+06	8.06026e+06	7.71356e+06	6.95751e+06	7.89244e+06	9.27045e+06	6.03308e+06	1.09474e+07	1.11691e+07	6.99292e+06	9.9139e+06	1.12417e+07	9.42151e+06	1.19283e+07
Q99PV0	Prpf8	982407	1.77128e+06	2.05949e+06	1.71027e+06	1.01166e+06	2.39156e+06	1.787e+06	1.56332e+06	1.64074e+06	1.98632e+06	1.91352e+06	1.74822e+06	1.96468e+06	1.94243e+06	1.75535e+06	1.67706e+06	1.77939e+06	1.76891e+06	1.9613e+06	1.75352e+06	1.80336e+06	1.98516e+06	1.84152e+06	1.81144e+06	1.82956e+06	1.92888e+06	1.75069e+06	1.99228e+06	1.75529e+06	1.62226e+06	2.3966e+06	2.09246e+06	1.82399e+06	1.95071e+06	2.31548e+06	1.81806e+06	1.82956e+06	2.14867e+06	1.73924e+06	1.88159e+06	1.28196e+06	840356	1.15536e+06	1.5453e+06	1.29193e+06	851914	1.28608e+06	1.09807e+06
Q9Z0P5	Twf2	1.32695e+06	2.06032e+06	1.61318e+06	1.81782e+06	1.32888e+06	1.84296e+06	1.83575e+06	1.82724e+06	1.99266e+06	1.78474e+06	1.79223e+06	1.84305e+06	1.95815e+06	1.92093e+06	1.85375e+06	2.05488e+06	1.87438e+06	1.77101e+06	1.88968e+06	1.76456e+06	1.6369e+06	1.77712e+06	1.91728e+06	1.80768e+06	1.86461e+06	1.75219e+06	2.06547e+06	1.77644e+06	1.72293e+06	1.5441e+06	2.02052e+06	1.68149e+06	1.85753e+06	1.84061e+06	1.61367e+06	1.68085e+06	1.73133e+06	1.91866e+06	1.57313e+06	1.76655e+06	2.39217e+06	2.66385e+06	3.37037e+06	3.37574e+06	3.00914e+06	2.93124e+06	2.71704e+06	3.16425e+06
Q99KH8	Stk24	3.12666e+06	2.51888e+06	2.59439e+06	2.94995e+06	3.38063e+06	2.39078e+06	2.72949e+06	3.23218e+06	2.98566e+06	2.59145e+06	2.76585e+06	2.61368e+06	2.63963e+06	2.6146e+06	2.76448e+06	2.69682e+06	3.00793e+06	2.64633e+06	2.75463e+06	2.66191e+06	2.81581e+06	2.60952e+06	2.69439e+06	2.83521e+06	2.66216e+06	2.77127e+06	2.64753e+06	2.82532e+06	2.86612e+06	3.3467e+06	2.44804e+06	2.81037e+06	2.94021e+06	3.06057e+06	2.43411e+06	3.07796e+06	3.24e+06	2.63019e+06	3.05888e+06	2.54159e+06	3.33598e+06	4.59393e+06	3.34821e+06	3.02847e+06	3.67083e+06	4.54802e+06	3.16227e+06	3.3606e+06
Q3SXD3	Hddc2	1.31791e+06	1.2338e+06	1.13816e+06	1.49746e+06	1.35216e+06	1.18145e+06	1.53287e+06	1.55644e+06	1.58868e+06	1.35369e+06	1.41008e+06	1.53582e+06	1.63041e+06	1.52412e+06	1.55057e+06	1.3002e+06	1.57503e+06	1.33562e+06	1.46594e+06	1.65314e+06	1.47454e+06	1.30722e+06	1.39477e+06	1.23869e+06	1.43886e+06	1.46469e+06	1.32444e+06	1.36713e+06	1.38919e+06	1.46577e+06	1.20707e+06	1.16212e+06	1.19865e+06	1.39076e+06	1.1666e+06	1.61922e+06	1.29394e+06	1.18981e+06	1.3792e+06	1.3515e+06	1.86276e+06	1.50718e+06	1.62344e+06	1.5719e+06	1.78279e+06	1.46468e+06	1.96895e+06	1.65636e+06
Q9CPZ8	Cmc1	5.16644e+06	4.23614e+06	3.7362e+06	4.50931e+06	4.91442e+06	4.03918e+06	4.64322e+06	4.70568e+06	5.16655e+06	4.07098e+06	5.0418e+06	4.90286e+06	4.17406e+06	4.39352e+06	4.54723e+06	4.32993e+06	4.61285e+06	4.49623e+06	4.82102e+06	4.87993e+06	4.5466e+06	3.85906e+06	3.76108e+06	4.70448e+06	4.72039e+06	4.57515e+06	4.46693e+06	4.64776e+06	4.54991e+06	4.77558e+06	3.99456e+06	3.55853e+06	4.42275e+06	4.39213e+06	3.86635e+06	4.50498e+06	4.39979e+06	3.44748e+06	4.27119e+06	3.52178e+06	3.44236e+06	4.27112e+06	3.42553e+06	3.36089e+06	3.87624e+06	4.30638e+06	4.45103e+06	3.62962e+06
Q9JL62	Gltp	1.41555e+07	1.93298e+07	1.46903e+07	1.86747e+07	1.42905e+07	1.40848e+07	1.73167e+07	2.03166e+07	2.07319e+07	1.5981e+07	1.9221e+07	2.0299e+07	1.43106e+07	2.00212e+07	1.73194e+07	1.95819e+07	1.74872e+07	1.98961e+07	1.73179e+07	2.15008e+07	1.72506e+07	1.63233e+07	1.87064e+07	1.77723e+07	2.19472e+07	1.84575e+07	1.91647e+07	1.61726e+07	2.14596e+07	1.65132e+07	1.36653e+07	1.34332e+07	2.07427e+07	1.82774e+07	1.19938e+07	1.92407e+07	2.12684e+07	1.49719e+07	1.99347e+07	1.12322e+07	1.31932e+07	1.43884e+07	1.38648e+07	1.10737e+07	1.29265e+07	1.74412e+07	1.56774e+07	1.58674e+07
Q8BGR9	Ublcp1	2.26717e+06	2.89803e+06	3.05148e+06	2.69651e+06	2.32181e+06	2.98651e+06	2.92591e+06	2.21177e+06	2.73173e+06	2.48998e+06	2.83676e+06	2.80167e+06	2.90793e+06	3.28604e+06	2.68889e+06	2.05131e+06	2.87827e+06	2.7808e+06	2.84565e+06	2.51697e+06	3.44406e+06	2.8461e+06	2.85713e+06	2.89499e+06	3.08057e+06	2.93833e+06	2.381e+06	3.15113e+06	3.06847e+06	3.1046e+06	3.14581e+06	2.92755e+06	2.75731e+06	3.11413e+06	3.00034e+06	3.03375e+06	3.13758e+06	3.52046e+06	3.18509e+06	2.52915e+06	2.10063e+06	1.51492e+06	1.33671e+06	1.98214e+06	1.48434e+06	1.22018e+06	1.97939e+06	1.56277e+06
Q9QYB1	Clic4	9.57128e+06	9.65228e+06	8.83357e+06	1.03146e+07	9.61032e+06	9.36465e+06	1.01162e+07	1.05182e+07	1.12722e+07	9.80325e+06	1.02389e+07	9.80631e+06	1.02765e+07	9.5645e+06	9.58327e+06	1.02575e+07	1.04638e+07	1.08587e+07	1.13248e+07	1.09829e+07	1.0935e+07	1.05051e+07	1.07671e+07	1.04602e+07	1.08667e+07	1.03855e+07	9.72658e+06	9.38265e+06	1.12668e+07	1.1435e+07	8.4214e+06	9.71222e+06	1.00136e+07	9.63742e+06	9.22826e+06	1.07994e+07	9.84296e+06	9.18127e+06	1.06921e+07	7.42713e+06	1.01725e+07	1.01894e+07	7.5756e+06	7.832e+06	8.5419e+06	1.10432e+07	9.90059e+06	9.35516e+06
Q9CSN1	Snw1	1.63257e+06	1.20273e+06	1.42146e+06	1.25314e+06	1.7237e+06	1.1424e+06	1.26436e+06	1.41878e+06	1.22893e+06	1.39478e+06	1.51458e+06	1.17782e+06	1.40322e+06	1.24792e+06	1.32772e+06	1.46509e+06	1.36247e+06	1.41959e+06	1.51632e+06	1.33702e+06	1.24374e+06	1.39087e+06	1.13964e+06	1.28971e+06	1.23075e+06	1.46946e+06	1.32548e+06	1.50405e+06	1.26201e+06	1.49404e+06	1.12429e+06	1.5068e+06	1.17729e+06	1.37028e+06	1.40298e+06	1.4206e+06	1.18248e+06	1.23029e+06	1.28181e+06	1.41852e+06	735065	978796	916764	754246	865571	967865	775225	797447
Q8R361	Rab11fip5	2.2264e+06	2.13343e+06	2.30434e+06	2.48365e+06	2.28189e+06	1.73785e+06	2.38094e+06	2.36916e+06	2.4365e+06	2.01025e+06	2.38683e+06	2.21153e+06	2.30101e+06	2.38381e+06	2.22774e+06	2.31339e+06	2.44404e+06	2.27397e+06	2.36134e+06	2.33815e+06	2.34215e+06	2.16006e+06	2.08815e+06	2.30475e+06	2.20629e+06	2.47579e+06	2.31217e+06	2.20123e+06	2.34932e+06	2.32908e+06	1.77415e+06	2.43472e+06	2.1505e+06	2.32237e+06	2.06146e+06	2.35754e+06	2.36935e+06	2.12464e+06	2.38659e+06	2.41301e+06	2.12079e+06	1.95953e+06	1.97037e+06	1.76655e+06	1.77848e+06	1.89376e+06	2.09753e+06	1.71834e+06
P61087	Ube2k	2.41156e+06	4.85596e+06	5.01224e+06	4.13107e+06	2.29663e+06	5.88609e+06	4.80452e+06	3.9006e+06	4.9331e+06	5.17955e+06	3.65005e+06	4.7548e+06	5.23752e+06	4.78061e+06	5.01568e+06	4.55731e+06	3.93701e+06	4.39912e+06	4.95558e+06	4.29941e+06	5.14015e+06	5.4488e+06	5.08515e+06	4.98045e+06	4.61378e+06	4.3591e+06	5.41428e+06	4.86593e+06	5.12616e+06	4.59913e+06	6.00995e+06	4.59968e+06	4.60319e+06	4.41485e+06	5.84356e+06	4.18084e+06	4.40386e+06	5.15979e+06	4.1789e+06	3.86345e+06	5.06876e+06	3.68638e+06	5.50763e+06	5.45821e+06	4.39262e+06	3.57169e+06	5.53783e+06	5.07219e+06
Q9QYJ0	Dnaja2	1.56814e+07	1.54845e+07	1.66676e+07	1.74321e+07	1.59949e+07	1.3178e+07	1.4793e+07	1.40529e+07	1.56662e+07	1.4961e+07	1.62903e+07	1.49199e+07	1.61284e+07	1.38456e+07	1.38774e+07	1.4301e+07	1.48417e+07	1.46825e+07	1.45742e+07	1.41275e+07	1.45528e+07	1.59369e+07	1.44485e+07	1.54058e+07	1.40741e+07	1.56868e+07	1.39883e+07	1.4305e+07	1.56208e+07	1.64611e+07	1.52013e+07	1.71e+07	1.53519e+07	1.49773e+07	1.51719e+07	1.61023e+07	1.5643e+07	1.53184e+07	1.55829e+07	1.45653e+07	1.83655e+07	1.63739e+07	1.82678e+07	1.68507e+07	1.70699e+07	1.74376e+07	1.43915e+07	1.71429e+07
Q8VD04	Gripap1	2.38839e+06	2.20335e+06	2.06847e+06	2.43052e+06	2.46262e+06	2.22384e+06	2.29742e+06	2.31428e+06	2.39749e+06	2.1311e+06	2.32829e+06	2.24726e+06	2.41913e+06	2.37802e+06	2.27824e+06	2.358e+06	2.36493e+06	2.37661e+06	2.44225e+06	2.53984e+06	2.255e+06	2.28624e+06	2.18363e+06	2.27795e+06	2.29632e+06	2.40573e+06	2.45164e+06	2.26348e+06	2.33968e+06	2.5061e+06	2.04988e+06	2.26433e+06	2.22236e+06	2.29544e+06	2.22859e+06	2.3439e+06	2.24459e+06	2.12442e+06	2.37137e+06	2.36122e+06	2.35578e+06	2.76448e+06	2.81372e+06	2.31684e+06	2.82119e+06	2.98183e+06	2.68307e+06	2.84011e+06
Q9QUH0	Glrx	8.95794e+06	9.18898e+06	7.83083e+06	8.61101e+06	8.68755e+06	8.45851e+06	8.21369e+06	9.50998e+06	1.01816e+07	8.67876e+06	9.72442e+06	9.64721e+06	9.23328e+06	1.02695e+07	1.02283e+07	9.51331e+06	9.55635e+06	9.52557e+06	9.68375e+06	1.14473e+07	9.13985e+06	1.01358e+07	9.22319e+06	9.28023e+06	1.06521e+07	9.75702e+06	9.19958e+06	9.47581e+06	1.0061e+07	9.83661e+06	8.0397e+06	8.31586e+06	8.89778e+06	9.12939e+06	8.5897e+06	1.0106e+07	9.68043e+06	8.22288e+06	1.0647e+07	9.98056e+06	1.17809e+07	1.01328e+07	1.22996e+07	1.15183e+07	1.09462e+07	1.06263e+07	1.22042e+07	1.3294e+07
Q8JZL3	Thtpa	1.24447e+06	1.6679e+06	1.38533e+06	1.56616e+06	1.21848e+06	1.63068e+06	1.81357e+06	1.62509e+06	1.84504e+06	1.5614e+06	1.38525e+06	1.70025e+06	1.77294e+06	1.81618e+06	1.62113e+06	1.60962e+06	1.7792e+06	1.78498e+06	1.834e+06	1.58005e+06	1.65583e+06	1.44797e+06	1.82002e+06	1.56286e+06	1.65006e+06	1.76832e+06	1.55922e+06	1.4991e+06	1.78026e+06	1.77163e+06	1.66413e+06	1.67591e+06	1.63245e+06	1.6472e+06	1.8105e+06	1.75175e+06	2.01871e+06	1.73364e+06	1.67121e+06	1.54566e+06	1.97347e+06	1.62334e+06	1.82919e+06	1.70896e+06	1.78016e+06	1.75132e+06	1.95631e+06	1.80823e+06
Q68FD5	Cltc	5.12537e+07	1.0385e+08	9.29963e+07	9.15571e+07	5.0596e+07	8.34295e+07	9.6707e+07	7.63708e+07	8.90438e+07	8.66635e+07	8.73429e+07	1.00192e+08	8.62073e+07	9.38229e+07	9.68335e+07	8.90523e+07	8.6476e+07	8.90012e+07	8.39688e+07	8.30493e+07	9.49762e+07	8.37277e+07	9.84686e+07	1.02905e+08	9.68968e+07	8.87545e+07	8.98038e+07	9.39435e+07	9.45981e+07	8.21244e+07	1.0789e+08	9.23294e+07	1.04284e+08	9.69615e+07	8.26605e+07	8.9387e+07	9.30151e+07	9.18976e+07	8.50776e+07	8.80098e+07	1.12049e+08	8.41026e+07	1.15272e+08	1.39084e+08	1.2295e+08	8.07848e+07	1.06327e+08	1.19859e+08
Q9QYH6	Maged1	1.41045e+06	1.26414e+06	1.18355e+06	1.30285e+06	1.52501e+06	1.1815e+06	1.25193e+06	1.29819e+06	1.33285e+06	1.13195e+06	1.10589e+06	1.12346e+06	1.37878e+06	1.04287e+06	1.24026e+06	1.2584e+06	1.2363e+06	1.50855e+06	1.1261e+06	1.10013e+06	1.18324e+06	1.26697e+06	1.4504e+06	1.48479e+06	1.1755e+06	1.13094e+06	1.21112e+06	1.14891e+06	1.19532e+06	1.38037e+06	1.0879e+06	1.27912e+06	1.3436e+06	1.26357e+06	1.0712e+06	1.3813e+06	1.20028e+06	1.13872e+06	1.33518e+06	963820	2.61406e+06	2.22062e+06	1.66455e+06	1.89019e+06	1.73804e+06	2.13537e+06	1.64464e+06	1.43863e+06
Q8BN59	Larp6	1.08977e+06	958438	966889	1.01071e+06	954499	1.15499e+06	1.04805e+06	1.08899e+06	1.15236e+06	1.13474e+06	1.10918e+06	1.08153e+06	1.12692e+06	1.09374e+06	1.11168e+06	1.07302e+06	1.27318e+06	1.12798e+06	1.00025e+06	1.16499e+06	1.06578e+06	955332	1.10405e+06	1.02217e+06	1.03357e+06	1.12422e+06	1.41362e+06	1.1536e+06	1.1915e+06	1.19594e+06	1.02686e+06	1.11524e+06	1.02455e+06	1.06834e+06	1.02296e+06	1.15937e+06	1.10055e+06	1.13393e+06	1.04226e+06	1.0024e+06	1.22792e+06	1.36663e+06	1.39143e+06	1.2203e+06	1.41477e+06	1.31186e+06	1.29028e+06	1.38834e+06
O35551	Rabep1	2.17075e+06	2.21391e+06	2.03586e+06	2.38539e+06	2.28171e+06	2.13637e+06	2.26251e+06	2.27809e+06	2.53816e+06	2.21959e+06	2.14262e+06	2.28666e+06	2.34334e+06	2.25715e+06	2.38e+06	2.45667e+06	2.32287e+06	2.3877e+06	2.33715e+06	2.19e+06	2.29936e+06	2.21036e+06	2.56737e+06	2.34428e+06	2.32616e+06	2.28659e+06	2.60693e+06	2.28499e+06	2.42004e+06	2.35498e+06	2.15967e+06	2.33697e+06	2.41572e+06	2.25893e+06	2.19441e+06	2.29799e+06	2.30033e+06	2.23217e+06	2.32061e+06	2.16453e+06	2.77775e+06	2.97505e+06	3.06243e+06	2.90257e+06	2.86258e+06	3.12362e+06	2.93308e+06	3.00211e+06
B1AWN6	Scn2a	6.58513e+06	6.47026e+06	7.07466e+06	6.74975e+06	6.65269e+06	4.97454e+06	6.14992e+06	6.26892e+06	6.40029e+06	6.45139e+06	6.97536e+06	5.7124e+06	7.27404e+06	6.00862e+06	6.42537e+06	7.12774e+06	6.30681e+06	6.26379e+06	6.32011e+06	5.88608e+06	5.90008e+06	6.9191e+06	5.53618e+06	7.26916e+06	5.88496e+06	7.27688e+06	7.43257e+06	6.53157e+06	6.3427e+06	6.72904e+06	6.10267e+06	8.61995e+06	6.96814e+06	7.07119e+06	7.28575e+06	6.03601e+06	6.19444e+06	7.48062e+06	6.70263e+06	8.32702e+06	7.08857e+06	9.13143e+06	8.27122e+06	6.65129e+06	7.80829e+06	9.82089e+06	6.13751e+06	8.03094e+06
Q6PHN9	Rab35	1.1162e+07	1.24865e+07	1.22142e+07	1.23454e+07	1.07583e+07	9.91414e+06	1.21654e+07	1.17246e+07	1.30967e+07	1.21491e+07	1.20918e+07	1.2064e+07	1.23664e+07	1.17089e+07	1.33311e+07	1.20135e+07	1.2407e+07	1.20489e+07	1.19727e+07	1.18574e+07	1.15475e+07	1.15291e+07	1.18836e+07	1.21581e+07	1.2152e+07	1.16138e+07	1.18424e+07	1.19558e+07	1.23629e+07	1.06823e+07	9.94199e+06	1.25353e+07	1.17817e+07	1.22843e+07	1.20947e+07	1.2454e+07	1.25245e+07	1.28861e+07	1.16386e+07	1.47885e+07	1.36969e+07	1.29201e+07	1.58645e+07	1.21505e+07	1.46101e+07	1.4386e+07	1.35052e+07	1.61773e+07
Q3TDD9	Ppp1r21	1.42986e+06	1.39891e+06	1.53563e+06	1.48932e+06	1.43052e+06	1.39537e+06	1.48582e+06	1.50913e+06	1.52849e+06	1.42162e+06	1.44822e+06	1.47561e+06	1.66751e+06	1.43109e+06	1.44467e+06	1.55749e+06	1.5351e+06	1.53017e+06	1.48306e+06	1.45872e+06	1.59706e+06	1.54004e+06	1.57954e+06	1.54287e+06	1.52642e+06	1.53863e+06	1.5671e+06	1.46486e+06	1.55417e+06	1.69231e+06	1.52199e+06	1.64715e+06	1.58713e+06	1.52637e+06	1.52793e+06	1.53823e+06	1.54126e+06	1.5235e+06	1.64427e+06	1.54029e+06	1.79502e+06	1.75177e+06	1.78966e+06	1.63609e+06	1.7264e+06	1.89271e+06	1.70952e+06	1.6427e+06
Q9WV55	Vapa	1.79857e+07	2.11673e+07	2.47261e+07	2.34066e+07	1.95026e+07	1.98798e+07	2.28616e+07	2.09889e+07	2.07381e+07	2.25674e+07	2.28452e+07	2.36923e+07	2.40077e+07	2.03331e+07	1.94675e+07	2.07192e+07	2.16958e+07	2.11502e+07	2.21033e+07	1.95969e+07	2.37662e+07	2.38641e+07	2.02637e+07	2.40959e+07	1.97199e+07	2.18758e+07	1.89121e+07	2.25252e+07	2.08167e+07	2.5369e+07	2.25488e+07	2.3536e+07	2.25487e+07	2.30375e+07	2.30032e+07	2.28177e+07	2.13125e+07	2.14887e+07	2.30987e+07	1.86138e+07	2.07771e+07	1.76076e+07	2.02634e+07	2.4466e+07	2.02458e+07	1.89931e+07	1.68856e+07	1.91715e+07
Q6ZQ38	Cand1	8.32565e+06	1.14875e+07	1.00734e+07	1.03407e+07	8.44677e+06	9.91777e+06	1.07561e+07	9.99763e+06	1.06177e+07	1.00406e+07	1.09354e+07	1.0464e+07	9.80053e+06	1.10535e+07	1.13744e+07	1.02263e+07	1.09519e+07	1.01235e+07	1.08231e+07	1.09241e+07	1.02082e+07	9.78886e+06	1.09171e+07	1.03166e+07	1.14795e+07	1.10788e+07	1.06098e+07	1.12012e+07	1.06164e+07	1.00466e+07	1.00059e+07	9.9758e+06	1.06021e+07	1.15179e+07	9.8956e+06	1.07863e+07	1.0185e+07	1.03141e+07	9.86347e+06	1.0831e+07	1.18746e+07	1.03542e+07	1.08346e+07	1.1346e+07	1.17587e+07	9.50357e+06	1.17593e+07	1.12045e+07
P63011	Rab3a	1.82809e+08	1.48765e+08	1.66627e+08	1.66342e+08	1.81803e+08	1.18101e+08	1.43915e+08	1.47827e+08	1.66897e+08	1.56677e+08	1.7178e+08	1.46846e+08	1.63983e+08	1.5108e+08	1.75975e+08	1.67451e+08	1.71333e+08	1.65686e+08	1.54356e+08	1.51167e+08	1.43712e+08	1.44265e+08	1.49137e+08	1.62124e+08	1.47531e+08	1.66602e+08	1.4981e+08	1.45664e+08	1.41982e+08	1.50492e+08	1.36771e+08	1.77256e+08	1.62871e+08	1.66039e+08	1.32274e+08	1.58044e+08	1.63916e+08	1.41532e+08	1.66533e+08	1.98429e+08	1.69365e+08	2.92817e+08	2.57226e+08	1.91719e+08	2.4078e+08	2.51442e+08	1.76774e+08	2.30038e+08
Q3UJB9	Edc4	3.85333e+06	3.75444e+06	4.63189e+06	3.91507e+06	3.81059e+06	4.38722e+06	4.07033e+06	4.13453e+06	3.81768e+06	4.07904e+06	4.32499e+06	3.58621e+06	4.78468e+06	3.97361e+06	3.8749e+06	4.74388e+06	4.05828e+06	4.36658e+06	4.43284e+06	4.02127e+06	3.64194e+06	4.34265e+06	4.03853e+06	3.76917e+06	3.57241e+06	4.69405e+06	4.16757e+06	3.91525e+06	4.0454e+06	4.56186e+06	3.51202e+06	4.89197e+06	4.06925e+06	4.41546e+06	4.5768e+06	4.0364e+06	4.05217e+06	4.4597e+06	4.28848e+06	4.7381e+06	3.37293e+06	4.45094e+06	4.57853e+06	3.34495e+06	3.87219e+06	4.57357e+06	3.87961e+06	4.53633e+06
P46061	Rangap1	1.59322e+06	1.5669e+06	1.74061e+06	1.66245e+06	1.46036e+06	1.68891e+06	1.74109e+06	1.66114e+06	1.63116e+06	1.69102e+06	1.70249e+06	1.60103e+06	1.77142e+06	1.55512e+06	1.74271e+06	1.81831e+06	1.74487e+06	1.59879e+06	1.68224e+06	1.63376e+06	1.69564e+06	1.73421e+06	1.85096e+06	1.71615e+06	1.58706e+06	1.61326e+06	1.64915e+06	1.81278e+06	1.72739e+06	1.67308e+06	1.70931e+06	1.78018e+06	1.69734e+06	1.82498e+06	1.6769e+06	1.76423e+06	1.62648e+06	1.78718e+06	1.6047e+06	1.8689e+06	2.05662e+06	1.51476e+06	1.78997e+06	1.88926e+06	1.91343e+06	1.58864e+06	1.73357e+06	1.7636e+06
Q9ESN6	Trim2	6.53267e+06	6.51819e+06	6.59978e+06	6.7728e+06	6.91361e+06	5.67121e+06	6.55571e+06	7.04104e+06	7.2748e+06	6.58654e+06	7.21334e+06	6.54026e+06	6.82297e+06	6.54684e+06	7.16099e+06	6.62269e+06	6.94877e+06	6.54149e+06	6.94579e+06	6.97427e+06	6.60349e+06	6.9267e+06	6.36466e+06	6.60606e+06	6.78611e+06	7.14158e+06	7.39395e+06	6.91292e+06	7.11544e+06	7.22262e+06	5.72863e+06	6.95597e+06	6.96663e+06	6.91062e+06	6.34604e+06	7.2599e+06	6.64631e+06	6.47813e+06	6.89267e+06	6.6738e+06	6.44883e+06	7.5569e+06	7.45122e+06	5.55794e+06	7.17418e+06	7.56612e+06	6.98188e+06	7.06799e+06
Q61171	Prdx2	4.99965e+07	7.17663e+07	7.585e+07	6.55535e+07	5.55259e+07	5.86365e+07	6.45909e+07	6.16487e+07	7.35882e+07	7.05432e+07	6.46059e+07	6.89601e+07	6.82134e+07	6.66757e+07	8.42342e+07	7.16597e+07	6.05238e+07	6.57544e+07	6.34175e+07	6.12014e+07	6.61914e+07	7.1521e+07	7.53296e+07	7.85805e+07	7.11032e+07	6.52795e+07	7.25474e+07	6.88661e+07	7.03559e+07	5.67725e+07	7.61866e+07	7.38808e+07	7.34334e+07	6.10354e+07	7.01355e+07	6.45519e+07	6.72791e+07	7.25665e+07	6.38658e+07	7.68548e+07	6.4247e+07	5.18371e+07	5.8954e+07	6.25517e+07	6.42174e+07	5.94336e+07	6.24674e+07	6.33466e+07
Q9CQ65	Mtap	1.74415e+06	1.9119e+06	1.7182e+06	1.99319e+06	1.7956e+06	1.61407e+06	2.35802e+06	2.22362e+06	2.3896e+06	1.85136e+06	2.19522e+06	2.24778e+06	1.86192e+06	2.39311e+06	2.30362e+06	2.15345e+06	2.35868e+06	2.29166e+06	2.34917e+06	2.48825e+06	2.20523e+06	1.75673e+06	2.50022e+06	1.99051e+06	2.31005e+06	2.34861e+06	2.09589e+06	2.24037e+06	2.32508e+06	2.2275e+06	1.84604e+06	1.86519e+06	2.25703e+06	2.33244e+06	1.7089e+06	2.42289e+06	2.48102e+06	2.00914e+06	2.27651e+06	1.95045e+06	1.72298e+06	1.39587e+06	1.42059e+06	1.46303e+06	1.33727e+06	1.23109e+06	1.92953e+06	1.28762e+06
Q9DBC7	Prkar1a	5.14167e+06	7.05198e+06	6.1896e+06	6.89667e+06	4.88588e+06	6.92075e+06	6.51429e+06	6.49533e+06	6.89451e+06	6.41075e+06	6.18444e+06	6.98741e+06	6.55384e+06	6.67614e+06	6.519e+06	6.27006e+06	6.49498e+06	6.023e+06	6.53291e+06	6.90464e+06	6.3127e+06	6.38788e+06	6.20444e+06	6.99434e+06	7.1056e+06	6.85131e+06	7.09616e+06	7.0746e+06	7.55767e+06	6.11128e+06	6.83431e+06	6.59719e+06	6.87316e+06	6.78548e+06	6.43457e+06	6.18885e+06	6.58952e+06	6.61188e+06	6.45469e+06	6.79755e+06	6.93356e+06	5.97724e+06	6.59528e+06	6.30177e+06	7.23297e+06	6.64185e+06	7.21581e+06	7.25989e+06
P18760	Cfl1	2.57449e+08	1.86121e+08	2.20154e+08	2.08481e+08	2.645e+08	1.58504e+08	1.84392e+08	1.92579e+08	2.05427e+08	2.07753e+08	2.03811e+08	2.0085e+08	2.25816e+08	1.99619e+08	1.94838e+08	1.90808e+08	2.05522e+08	2.16252e+08	1.9245e+08	1.90436e+08	2.07596e+08	2.14367e+08	1.91575e+08	2.24255e+08	2.0338e+08	2.18579e+08	1.7289e+08	1.87114e+08	1.99037e+08	2.24723e+08	1.93217e+08	2.61475e+08	2.17692e+08	1.92916e+08	1.99317e+08	2.17604e+08	2.37341e+08	2.23696e+08	2.40229e+08	2.34126e+08	2.5889e+08	3.11082e+08	2.73178e+08	2.8941e+08	2.5217e+08	2.94307e+08	2.09177e+08	2.56607e+08
Q9R0P5	Dstn	2.3593e+07	2.75058e+07	2.84911e+07	2.49408e+07	2.35516e+07	2.38345e+07	2.61175e+07	2.46905e+07	2.63128e+07	2.60321e+07	2.57064e+07	2.61475e+07	2.4181e+07	2.59649e+07	2.49953e+07	2.57974e+07	2.57349e+07	2.62601e+07	2.46616e+07	2.43419e+07	2.65734e+07	2.42131e+07	2.71762e+07	2.65644e+07	2.69418e+07	2.75378e+07	2.47581e+07	2.73342e+07	2.63933e+07	2.58294e+07	2.55458e+07	2.66234e+07	2.85238e+07	2.693e+07	2.55296e+07	2.69958e+07	2.56724e+07	2.6862e+07	2.52847e+07	2.6861e+07	2.87735e+07	3.01127e+07	2.68041e+07	3.03278e+07	2.79954e+07	2.75351e+07	2.51428e+07	2.78139e+07
P45591	Cfl2	1.09905e+07	1.20221e+07	1.20044e+07	1.2151e+07	1.1248e+07	1.14814e+07	1.25201e+07	1.26721e+07	1.42374e+07	1.20914e+07	1.26316e+07	1.28855e+07	1.26903e+07	1.26622e+07	1.36184e+07	1.09631e+07	1.3276e+07	1.17294e+07	1.36957e+07	1.44074e+07	1.34851e+07	1.32136e+07	1.27636e+07	1.284e+07	1.3619e+07	1.34791e+07	1.29473e+07	1.38839e+07	1.29689e+07	1.33065e+07	1.16536e+07	1.25218e+07	1.33629e+07	1.27055e+07	1.18462e+07	1.42064e+07	1.27082e+07	1.21558e+07	1.26867e+07	1.3453e+07	1.46976e+07	1.06391e+07	1.14652e+07	1.12549e+07	1.04513e+07	1.02512e+07	1.23218e+07	1.16555e+07
P45376	Akr1b1	1.05191e+07	9.36535e+06	8.08512e+06	9.7351e+06	1.05787e+07	7.02656e+06	8.9823e+06	1.11611e+07	1.06134e+07	7.26171e+06	9.91946e+06	9.67822e+06	7.95033e+06	8.75029e+06	8.41166e+06	9.78747e+06	1.08787e+07	1.03113e+07	8.19731e+06	9.57647e+06	9.5575e+06	7.75374e+06	8.87339e+06	9.79678e+06	9.6743e+06	1.00178e+07	8.94937e+06	9.08542e+06	9.73804e+06	1.02951e+07	7.95936e+06	8.33403e+06	1.00221e+07	8.55563e+06	7.17093e+06	1.04355e+07	1.02105e+07	8.10647e+06	9.99156e+06	7.22243e+06	1.00905e+07	1.24418e+07	1.3562e+07	1.07618e+07	1.3066e+07	1.35791e+07	1.13822e+07	1.40204e+07
Q8VHQ3	Ppp1r16b	1.33309e+06	1.63678e+06	1.98382e+06	1.64233e+06	1.51779e+06	1.14892e+06	1.55996e+06	1.53643e+06	1.65969e+06	1.97881e+06	1.79997e+06	1.4561e+06	1.72843e+06	1.53808e+06	1.77469e+06	1.74859e+06	1.55314e+06	1.49438e+06	1.79711e+06	1.64426e+06	1.54227e+06	1.95954e+06	1.36728e+06	1.55891e+06	1.58872e+06	1.8938e+06	1.65122e+06	1.48375e+06	1.73296e+06	1.44073e+06	1.55543e+06	2.29969e+06	1.81069e+06	1.95176e+06	2.27643e+06	1.92401e+06	1.75168e+06	2.12447e+06	1.99136e+06	1.88761e+06	551581	701798	820295	617802	755185	638775	614585	786517
Q8R307	Vps18	1.03521e+06	1.26359e+06	1.18829e+06	1.17694e+06	1.00966e+06	1.42493e+06	1.24825e+06	1.10144e+06	1.2502e+06	1.2854e+06	1.34078e+06	1.1263e+06	1.33519e+06	1.30553e+06	1.33043e+06	1.28501e+06	1.38563e+06	1.17508e+06	1.3563e+06	1.41062e+06	1.30776e+06	1.41024e+06	1.22674e+06	1.21664e+06	1.26995e+06	1.17447e+06	1.27627e+06	1.31064e+06	1.2199e+06	1.00024e+06	1.47697e+06	1.232e+06	1.11707e+06	1.16412e+06	1.27437e+06	1.30151e+06	1.09998e+06	1.19944e+06	1.14053e+06	1.25423e+06	1.48117e+06	978495	1.21769e+06	1.44853e+06	1.25129e+06	1.06429e+06	1.39704e+06	1.18344e+06
P21619	Lmnb2	1.22379e+07	9.76833e+06	6.55837e+06	1.08847e+07	1.25104e+07	6.1935e+06	9.49357e+06	1.27962e+07	1.15884e+07	6.50204e+06	1.17025e+07	1.15639e+07	6.53353e+06	1.29773e+07	1.23125e+07	1.01258e+07	1.37398e+07	1.14069e+07	1.36152e+07	1.33756e+07	1.05221e+07	6.64975e+06	5.58965e+06	1.03626e+07	1.302e+07	1.20283e+07	1.06131e+07	1.36681e+07	1.15124e+07	1.37465e+07	6.56745e+06	7.15138e+06	9.56295e+06	1.3095e+07	7.55338e+06	1.44596e+07	1.12873e+07	6.61695e+06	1.31517e+07	1.17705e+07	3.76246e+06	5.10442e+06	4.92345e+06	3.35214e+06	5.12021e+06	4.92307e+06	5.72265e+06	4.85728e+06
P80314	Cct2	8.16432e+06	1.07503e+07	1.09406e+07	1.06766e+07	8.36464e+06	1.0831e+07	1.03454e+07	9.59229e+06	1.04176e+07	1.08071e+07	1.04999e+07	1.08406e+07	1.06441e+07	1.04152e+07	1.0991e+07	1.05099e+07	1.05782e+07	1.07696e+07	1.06231e+07	9.70446e+06	1.03149e+07	1.09155e+07	1.18475e+07	1.09836e+07	1.04783e+07	1.06065e+07	1.07075e+07	1.099e+07	1.0734e+07	1.05138e+07	1.0881e+07	1.14041e+07	1.14227e+07	1.12942e+07	1.07548e+07	1.11074e+07	1.106e+07	1.11847e+07	1.05085e+07	1.06709e+07	1.26459e+07	9.85697e+06	1.03473e+07	1.14971e+07	1.17075e+07	9.99036e+06	1.08697e+07	1.04743e+07
P56135	Atp5mf	8.0338e+07	2.17867e+08	1.85718e+08	1.81895e+08	8.5678e+07	8.88068e+07	1.93573e+08	7.37117e+07	1.10231e+08	8.98696e+07	1.09697e+08	2.41686e+08	1.3687e+08	2.10824e+08	1.23257e+08	8.62759e+07	8.53869e+07	1.60398e+08	1.17137e+08	5.55223e+07	2.66204e+08	9.49909e+07	2.08239e+08	3.05287e+08	1.80844e+08	1.3007e+08	6.63556e+07	1.57967e+08	1.91999e+08	9.85606e+07	3.81836e+08	1.43836e+08	2.22971e+08	1.32509e+08	8.66996e+07	1.17612e+08	2.47333e+08	2.12761e+08	1.87038e+08	7.28821e+07	1.64736e+08	8.80846e+07	7.82029e+07	3.71658e+08	1.30471e+08	6.91614e+07	9.68092e+07	9.78314e+07
P63213	Gng2	7.81649e+07	5.17658e+07	5.34906e+07	5.77515e+07	7.30703e+07	4.89245e+07	5.23522e+07	5.37142e+07	5.37311e+07	5.28943e+07	4.78528e+07	5.16023e+07	6.58293e+07	4.98365e+07	5.73158e+07	5.32359e+07	6.37994e+07	5.05207e+07	5.04649e+07	4.98858e+07	5.26621e+07	5.4911e+07	5.41718e+07	5.72375e+07	4.90065e+07	4.99792e+07	5.02724e+07	5.15588e+07	5.30729e+07	7.03649e+07	5.01312e+07	5.94736e+07	5.08464e+07	5.39017e+07	5.51444e+07	5.50411e+07	5.13544e+07	5.13946e+07	5.45413e+07	6.76262e+07	1.03981e+08	1.22521e+08	1.20363e+08	1.10296e+08	1.04205e+08	1.33073e+08	9.00664e+07	1.13697e+08
Q99KP3	Cryl1	1.40064e+06	1.40528e+06	1.15727e+06	1.41128e+06	1.60023e+06	1.01405e+06	2.16724e+06	1.46647e+06	1.46031e+06	1.07644e+06	2.31823e+06	1.42809e+06	1.26859e+06	1.77592e+06	2.98518e+06	1.34984e+06	2.69344e+06	1.21967e+06	2.96468e+06	1.79467e+06	2.349e+06	1.10865e+06	1.35069e+06	1.39834e+06	1.82905e+06	2.20982e+06	1.47362e+06	3.25851e+06	1.6199e+06	2.47094e+06	1.214e+06	1.37021e+06	1.31803e+06	2.59348e+06	1.13343e+06	3.01972e+06	1.38652e+06	1.44512e+06	1.50449e+06	2.71725e+06	1.13425e+06	1.31989e+06	1.81035e+06	1.70678e+06	1.78489e+06	1.34768e+06	1.56372e+06	1.74525e+06
P12849	Prkar1b	1.70975e+06	2.08051e+06	1.91261e+06	2.09108e+06	1.93092e+06	1.89979e+06	2.0697e+06	1.81378e+06	2.17365e+06	1.69363e+06	1.96061e+06	2.08568e+06	2.1248e+06	1.95375e+06	2.3238e+06	2.04274e+06	2.05837e+06	2.07164e+06	2.16272e+06	1.8144e+06	2.12371e+06	1.88798e+06	2.07231e+06	2.27969e+06	2.09433e+06	2.19988e+06	2.09018e+06	2.24095e+06	2.23392e+06	2.03668e+06	2.06782e+06	2.31514e+06	2.1733e+06	2.33682e+06	1.89146e+06	2.17152e+06	2.10048e+06	2.25852e+06	2.16503e+06	2.40625e+06	2.40646e+06	2.28674e+06	2.61451e+06	2.64218e+06	2.81773e+06	2.43903e+06	2.25761e+06	2.82221e+06
Q9CR51	Atp6v1g1	1.3715e+07	7.89433e+06	7.1469e+06	8.36096e+06	1.25433e+07	5.24654e+06	7.94335e+06	7.97551e+06	8.16297e+06	6.45327e+06	8.60508e+06	7.65863e+06	6.94803e+06	7.39314e+06	7.06938e+06	8.04075e+06	8.74242e+06	8.25147e+06	7.76542e+06	7.59563e+06	7.34574e+06	6.59376e+06	6.17283e+06	9.16379e+06	7.33196e+06	8.46391e+06	6.85918e+06	7.80897e+06	8.01815e+06	1.02498e+07	5.83787e+06	7.49367e+06	7.80975e+06	8.03588e+06	6.0985e+06	8.82987e+06	7.97615e+06	6.25656e+06	9.24386e+06	8.46288e+06	7.42699e+06	9.59723e+06	6.96543e+06	6.00147e+06	7.31171e+06	1.00267e+07	6.69833e+06	8.18569e+06
Q9WTT4	Atp6v1g2	2.10927e+07	1.04193e+07	1.26893e+07	1.4023e+07	2.1247e+07	8.32179e+06	1.14889e+07	1.33071e+07	1.47711e+07	1.0754e+07	1.21023e+07	1.18522e+07	1.50626e+07	1.15395e+07	1.29029e+07	1.33234e+07	1.3327e+07	1.41513e+07	1.26402e+07	1.28223e+07	1.25294e+07	1.09704e+07	1.24566e+07	1.50464e+07	1.04332e+07	1.23206e+07	1.24471e+07	1.10416e+07	1.23372e+07	1.47981e+07	9.15641e+06	1.46759e+07	1.28243e+07	1.27901e+07	1.15215e+07	1.2372e+07	1.3142e+07	9.68686e+06	1.41856e+07	1.27918e+07	1.59929e+07	3.54281e+07	2.48632e+07	1.52531e+07	2.13669e+07	2.91083e+07	1.8192e+07	2.42596e+07
Q78PY7	Snd1	4.17465e+06	6.43836e+06	6.76491e+06	6.16317e+06	4.00872e+06	6.67532e+06	6.29163e+06	6.1571e+06	5.63243e+06	6.4292e+06	6.23886e+06	6.24671e+06	6.34566e+06	5.96908e+06	5.64499e+06	5.7436e+06	5.90232e+06	5.71082e+06	5.60735e+06	5.73711e+06	6.09178e+06	6.53512e+06	6.50527e+06	5.99127e+06	6.06962e+06	5.97768e+06	5.97098e+06	6.21968e+06	6.05374e+06	6.03757e+06	7.0411e+06	6.44893e+06	6.27188e+06	5.85694e+06	6.28786e+06	6.03898e+06	5.99069e+06	6.75195e+06	5.58594e+06	5.24762e+06	6.69649e+06	4.76797e+06	5.80744e+06	6.39991e+06	5.7336e+06	5.12257e+06	5.92261e+06	5.20975e+06
P54227	Stmn1	2.20597e+07	1.7802e+07	1.52927e+07	1.88302e+07	2.17614e+07	1.74396e+07	1.75647e+07	1.65129e+07	1.84576e+07	1.64847e+07	1.76521e+07	1.89763e+07	2.03234e+07	1.64496e+07	1.93769e+07	1.74491e+07	1.79327e+07	1.66332e+07	1.58928e+07	1.59999e+07	1.72832e+07	1.81966e+07	1.68315e+07	1.96527e+07	1.5711e+07	1.59217e+07	1.87081e+07	1.75715e+07	1.78118e+07	2.0056e+07	1.62329e+07	1.54755e+07	1.63111e+07	1.61041e+07	1.32397e+07	1.58942e+07	1.75778e+07	1.49118e+07	1.84294e+07	1.70269e+07	3.10056e+07	3.17575e+07	2.86938e+07	2.86427e+07	3.56297e+07	3.33419e+07	2.98178e+07	3.5348e+07
Q9R0A0	Pex14	1.17329e+06	1.40855e+06	1.14152e+06	1.44485e+06	1.11694e+06	1.44565e+06	1.52613e+06	1.18449e+06	1.17275e+06	1.43191e+06	1.40054e+06	1.35495e+06	1.39541e+06	1.46778e+06	1.34579e+06	1.23061e+06	1.36895e+06	1.16541e+06	1.4324e+06	1.39732e+06	1.49117e+06	1.42663e+06	1.33112e+06	1.3597e+06	1.4592e+06	1.40663e+06	1.41345e+06	1.42425e+06	1.46288e+06	1.34518e+06	1.53125e+06	1.46671e+06	1.37244e+06	1.51742e+06	1.24062e+06	1.3324e+06	1.3213e+06	1.32577e+06	1.23761e+06	1.16653e+06	1.6844e+06	1.05222e+06	1.23445e+06	1.32209e+06	1.24282e+06	1.22196e+06	1.49906e+06	1.07719e+06
Q9Z0S1	Bpnt1	2.38937e+06	3.00082e+06	3.06058e+06	3.05882e+06	2.39126e+06	2.16928e+06	2.99431e+06	2.94351e+06	3.15531e+06	2.46016e+06	3.01178e+06	3.16569e+06	2.62826e+06	2.95683e+06	2.69094e+06	3.07451e+06	2.94006e+06	2.99723e+06	2.91493e+06	2.5578e+06	3.12845e+06	2.51001e+06	2.85863e+06	3.29908e+06	2.94614e+06	2.93854e+06	2.96355e+06	3.00177e+06	3.09908e+06	3.10656e+06	2.8292e+06	2.9975e+06	3.34084e+06	2.8465e+06	2.60738e+06	2.97652e+06	3.14533e+06	2.7448e+06	3.16995e+06	2.61506e+06	2.35363e+06	2.88411e+06	2.90916e+06	2.43097e+06	2.79978e+06	2.67218e+06	2.6855e+06	2.70167e+06
P59017	Bcl2l13	3.59508e+06	4.99758e+06	6.00355e+06	4.95769e+06	3.78414e+06	6.13779e+06	4.33196e+06	4.27975e+06	4.97162e+06	5.76345e+06	4.57996e+06	4.46893e+06	6.16624e+06	4.55307e+06	4.47282e+06	4.14717e+06	4.57375e+06	4.20804e+06	4.78517e+06	5.13609e+06	4.17959e+06	6.5071e+06	5.86732e+06	4.36897e+06	4.89294e+06	4.9277e+06	5.58108e+06	5.30165e+06	4.46577e+06	3.88093e+06	6.15597e+06	6.1569e+06	4.46058e+06	4.02522e+06	5.81965e+06	4.06073e+06	3.98241e+06	5.3962e+06	3.70409e+06	4.50161e+06	6.5713e+06	4.01161e+06	6.06131e+06	5.54881e+06	4.73081e+06	4.41559e+06	4.74707e+06	5.35455e+06
P43006	Slc1a2	6.12216e+07	9.21858e+07	7.73789e+07	1.04203e+08	6.09951e+07	7.30738e+07	7.00538e+07	9.84653e+07	7.44234e+07	8.16844e+07	6.63787e+07	9.28207e+07	8.17921e+07	8.4513e+07	6.22446e+07	8.38309e+07	7.93389e+07	8.89703e+07	6.25969e+07	9.25297e+07	7.12849e+07	7.71515e+07	7.50699e+07	9.59736e+07	8.92672e+07	6.71589e+07	9.00677e+07	6.73853e+07	9.86702e+07	1.00161e+08	8.09835e+07	7.66817e+07	9.3726e+07	6.88564e+07	7.39258e+07	7.08348e+07	9.53125e+07	7.11117e+07	9.72821e+07	7.54543e+07	9.80773e+07	1.11588e+08	1.81089e+08	1.30324e+08	1.55138e+08	1.22225e+08	1.53655e+08	1.19381e+08
Q11136	Pepd	2.57167e+06	4.16781e+06	3.56227e+06	3.68517e+06	2.77686e+06	4.11426e+06	3.99273e+06	3.78478e+06	3.80072e+06	4.18735e+06	4.10777e+06	4.27641e+06	4.2012e+06	4.4675e+06	4.7834e+06	3.77444e+06	4.43446e+06	4.06818e+06	4.73921e+06	4.85518e+06	4.03793e+06	4.54982e+06	4.20936e+06	4.42644e+06	4.70214e+06	4.15038e+06	4.32627e+06	4.60989e+06	4.82782e+06	4.51469e+06	4.30593e+06	3.84829e+06	4.03471e+06	4.14596e+06	4.19838e+06	4.42384e+06	3.84711e+06	4.33395e+06	4.16158e+06	3.7219e+06	4.68892e+06	3.43719e+06	3.97994e+06	4.04706e+06	4.00156e+06	3.60401e+06	4.52736e+06	3.80601e+06
O70166	Stmn3	979523	858556	931749	908877	1.19818e+06	814019	977518	889754	991884	1.01713e+06	870889	903235	1.14382e+06	867812	958518	876776	1.0935e+06	1.0466e+06	811612	960915	1.01347e+06	989986	1.12736e+06	1.04937e+06	962612	992878	1.03788e+06	979427	981743	1.20704e+06	912656	1.06407e+06	1.03879e+06	838175	841115	899662	813986	802294	827710	823351	1.3005e+06	1.42289e+06	1.13499e+06	1.04523e+06	1.10952e+06	1.48904e+06	1.08643e+06	1.14936e+06
P80316	Cct5	6.98855e+06	9.03969e+06	9.53996e+06	8.71279e+06	7.08454e+06	8.57586e+06	8.73214e+06	8.21717e+06	8.83179e+06	9.23711e+06	9.02623e+06	8.97173e+06	8.93951e+06	8.26224e+06	8.84457e+06	8.9666e+06	8.86933e+06	8.7023e+06	8.72063e+06	8.35795e+06	8.7599e+06	1.00288e+07	9.77887e+06	8.98957e+06	8.69202e+06	8.45458e+06	8.83074e+06	9.33285e+06	8.53674e+06	8.67513e+06	8.68361e+06	9.22485e+06	8.66734e+06	8.89478e+06	8.48388e+06	8.79234e+06	8.33315e+06	8.85863e+06	8.20009e+06	8.59543e+06	9.71505e+06	7.06428e+06	7.97052e+06	8.63414e+06	8.67545e+06	7.01086e+06	8.50188e+06	7.95996e+06
Q9CtxW3	Cacybp	6.29868e+06	7.98953e+06	7.79574e+06	7.69619e+06	6.25444e+06	7.83156e+06	7.2024e+06	6.4771e+06	7.36565e+06	8.15993e+06	7.01523e+06	7.70152e+06	8.0619e+06	6.98816e+06	7.35296e+06	6.8131e+06	5.99852e+06	6.82039e+06	6.76524e+06	6.58229e+06	7.27313e+06	8.2176e+06	8.8607e+06	8.57563e+06	7.74021e+06	6.66191e+06	7.02575e+06	7.171e+06	7.68411e+06	6.0649e+06	7.46152e+06	7.82003e+06	7.69359e+06	6.46527e+06	7.26012e+06	6.60784e+06	7.85224e+06	7.53137e+06	6.52467e+06	6.57547e+06	1.13817e+07	6.05524e+06	8.04494e+06	8.01069e+06	8.95836e+06	7.32402e+06	7.39759e+06	6.77702e+06
Q9QYI5	Dnajb2	4.14018e+06	3.97715e+06	3.60782e+06	4.3548e+06	4.02303e+06	3.5656e+06	4.06933e+06	4.42533e+06	4.64543e+06	3.70135e+06	4.32226e+06	3.8886e+06	3.99908e+06	3.94007e+06	4.41372e+06	4.18976e+06	4.47534e+06	3.80521e+06	4.51182e+06	4.40835e+06	4.22294e+06	4.25247e+06	3.32571e+06	3.97355e+06	3.99281e+06	4.06072e+06	4.36155e+06	4.21737e+06	4.2744e+06	4.37483e+06	3.74734e+06	3.85e+06	3.73706e+06	3.85155e+06	3.56139e+06	4.34854e+06	3.63715e+06	3.35267e+06	3.9883e+06	4.44436e+06	3.63925e+06	3.54794e+06	2.94107e+06	2.70109e+06	3.28346e+06	3.64036e+06	3.93881e+06	3.56331e+06
Q64514	Tpp2	2.96884e+06	3.65427e+06	4.10202e+06	3.69504e+06	2.96556e+06	3.78647e+06	3.60828e+06	3.52545e+06	3.73041e+06	3.58328e+06	3.4442e+06	3.53602e+06	4.04267e+06	3.55167e+06	3.66196e+06	3.40641e+06	3.50697e+06	3.58241e+06	3.66836e+06	3.48562e+06	3.69742e+06	3.76714e+06	4.02027e+06	3.81756e+06	3.49784e+06	3.46657e+06	3.66459e+06	3.43503e+06	3.88508e+06	3.4735e+06	4.04547e+06	4.11077e+06	3.82572e+06	3.63264e+06	3.68694e+06	3.6925e+06	3.78736e+06	3.97084e+06	3.5252e+06	3.28103e+06	4.79875e+06	4.0549e+06	4.55616e+06	5.15978e+06	4.26424e+06	4.09666e+06	4.02499e+06	4.63412e+06
Q3TDK6	Rogdi	3.45035e+06	6.16881e+06	6.11832e+06	5.51848e+06	3.47163e+06	6.45942e+06	6.00788e+06	4.99741e+06	5.71236e+06	5.58249e+06	5.66572e+06	6.2165e+06	6.59448e+06	5.6807e+06	6.06964e+06	5.60854e+06	5.95814e+06	5.92575e+06	6.05802e+06	4.97316e+06	5.97645e+06	5.96473e+06	6.34301e+06	6.55111e+06	6.14987e+06	6.04375e+06	5.19115e+06	6.15787e+06	6.01391e+06	5.35124e+06	7.60874e+06	6.51131e+06	6.39114e+06	5.79767e+06	5.57502e+06	6.19163e+06	5.92545e+06	6.68746e+06	5.67296e+06	6.39707e+06	7.70867e+06	7.39315e+06	7.81305e+06	1.02402e+07	8.26868e+06	7.30742e+06	7.3888e+06	8.12717e+06
P14733	Lmnb1	1.09505e+07	1.31755e+07	1.95622e+07	1.14863e+07	1.14142e+07	1.40527e+07	1.3294e+07	1.07473e+07	1.19857e+07	1.76445e+07	1.61128e+07	1.0627e+07	1.69622e+07	9.67268e+06	1.21303e+07	1.38887e+07	1.15619e+07	1.15615e+07	1.42027e+07	1.02354e+07	1.39375e+07	1.81901e+07	1.25104e+07	1.318e+07	9.33516e+06	1.64813e+07	1.33417e+07	1.37451e+07	1.11817e+07	1.18549e+07	1.43103e+07	2.00108e+07	1.27354e+07	1.38157e+07	1.99167e+07	1.16189e+07	1.16037e+07	1.75909e+07	1.08936e+07	1.78199e+07	6.13201e+06	5.38051e+06	5.56226e+06	5.49863e+06	5.69958e+06	6.39662e+06	5.01361e+06	5.15835e+06
Q9DCL9	Paics	3.21327e+06	4.60675e+06	4.31464e+06	4.38201e+06	3.28742e+06	4.53338e+06	4.38215e+06	4.44956e+06	4.9194e+06	4.31536e+06	4.76876e+06	4.55901e+06	4.15514e+06	4.98333e+06	4.54531e+06	4.44523e+06	4.75002e+06	4.06638e+06	4.76326e+06	4.73229e+06	4.30571e+06	4.14273e+06	4.6277e+06	4.31272e+06	4.67405e+06	4.49709e+06	4.36632e+06	4.62826e+06	4.83376e+06	4.83374e+06	4.35823e+06	4.53884e+06	4.64116e+06	4.76444e+06	4.10602e+06	4.58838e+06	4.35593e+06	4.12078e+06	4.17072e+06	4.34274e+06	3.76928e+06	3.37252e+06	4.15643e+06	3.47808e+06	3.67165e+06	3.34352e+06	4.78815e+06	4.23517e+06
Q9D8Y0	Efhd2	2.37804e+07	2.00713e+07	1.70417e+07	2.06186e+07	2.30439e+07	1.72476e+07	1.87635e+07	2.07282e+07	2.05106e+07	1.72791e+07	2.06576e+07	1.9429e+07	1.85235e+07	1.95975e+07	2.00785e+07	1.84208e+07	2.0146e+07	1.88618e+07	1.92968e+07	2.14643e+07	1.89586e+07	1.85332e+07	1.64166e+07	2.03001e+07	2.01391e+07	2.10693e+07	2.08621e+07	1.92547e+07	2.12034e+07	2.08873e+07	1.70099e+07	1.86616e+07	1.93192e+07	1.90568e+07	1.66462e+07	1.94849e+07	2.09034e+07	1.66111e+07	2.25643e+07	2.17076e+07	2.80066e+07	4.35054e+07	3.01633e+07	2.88807e+07	3.652e+07	4.0976e+07	3.48044e+07	3.33113e+07
Q3TEA8	Hp1bp3	2.03344e+07	1.61396e+07	1.84147e+07	1.6725e+07	2.00492e+07	1.56252e+07	1.7254e+07	1.73367e+07	1.66885e+07	1.90494e+07	2.04252e+07	1.64667e+07	1.77552e+07	1.66342e+07	1.66329e+07	1.68328e+07	1.96375e+07	1.63568e+07	2.02961e+07	1.82546e+07	1.7336e+07	1.88025e+07	1.34324e+07	1.62284e+07	1.61443e+07	1.97897e+07	1.53001e+07	1.95932e+07	1.59132e+07	2.07359e+07	1.53088e+07	2.03632e+07	1.6027e+07	1.9611e+07	1.90333e+07	1.93505e+07	1.50701e+07	1.60957e+07	1.67217e+07	1.86958e+07	8.28009e+06	9.12167e+06	8.26852e+06	7.49509e+06	1.11127e+07	1.0298e+07	9.55576e+06	1.03047e+07
Q9CR41	Hypk	1.22375e+06	1.01631e+06	1.13251e+06	1.22243e+06	1.23603e+06	984238	1.37668e+06	1.35503e+06	1.37072e+06	1.30784e+06	1.50467e+06	1.37143e+06	1.47107e+06	1.28997e+06	1.11643e+06	1.33495e+06	1.45672e+06	1.38467e+06	1.40722e+06	1.43468e+06	1.4844e+06	1.45653e+06	1.27135e+06	1.48095e+06	1.29765e+06	1.50752e+06	1.40614e+06	1.15565e+06	1.44071e+06	1.49758e+06	1.11869e+06	1.60456e+06	1.45244e+06	1.36892e+06	1.42894e+06	1.46043e+06	1.50249e+06	1.31004e+06	1.46067e+06	1.27317e+06	985606	1.37634e+06	1.36093e+06	1.21107e+06	1.35553e+06	1.23475e+06	1.39587e+06	1.23164e+06
Q8BUV3	Gphn	9.5271e+06	1.1437e+07	1.12824e+07	1.14703e+07	9.51209e+06	9.67273e+06	1.12282e+07	1.03162e+07	1.16126e+07	1.11017e+07	1.12777e+07	1.11504e+07	1.15918e+07	1.10366e+07	1.13986e+07	1.08654e+07	1.08099e+07	1.12657e+07	1.12715e+07	1.09837e+07	1.16445e+07	1.1038e+07	1.08155e+07	1.2091e+07	1.09045e+07	1.13811e+07	1.1797e+07	1.12199e+07	1.17466e+07	1.19348e+07	1.05225e+07	1.21375e+07	1.16456e+07	1.16984e+07	1.12799e+07	1.16897e+07	1.15327e+07	1.13496e+07	1.1552e+07	1.16337e+07	1.11011e+07	1.13199e+07	1.39937e+07	1.2091e+07	1.29615e+07	1.14676e+07	1.29917e+07	1.33038e+07
Q99MD9	Nasp	1.27293e+06	1.34764e+06	2.06992e+06	1.31991e+06	1.28993e+06	2.02658e+06	1.32668e+06	1.24322e+06	1.35169e+06	2.25572e+06	1.56036e+06	1.26698e+06	2.11327e+06	1.25229e+06	1.4826e+06	1.43845e+06	1.35988e+06	1.2926e+06	1.51331e+06	1.44788e+06	1.36025e+06	2.27317e+06	1.58926e+06	1.48121e+06	1.24463e+06	1.63114e+06	1.52799e+06	1.55677e+06	1.33824e+06	1.29741e+06	1.88047e+06	2.34355e+06	1.35446e+06	1.32941e+06	2.29317e+06	1.37451e+06	1.3163e+06	1.99779e+06	1.21459e+06	1.81904e+06	842572	843849	1.13396e+06	1.10924e+06	992139	1.00923e+06	889235	967331
Q9D428	GOLGA7B	1.80423e+06	1.52842e+06	1.74532e+06	1.7145e+06	1.47767e+06	1.58642e+06	1.67806e+06	1.63698e+06	1.78981e+06	1.44319e+06	1.28255e+06	1.39424e+06	1.63418e+06	1.52838e+06	1.40922e+06	1.70788e+06	1.66012e+06	1.78481e+06	1.50418e+06	1.30711e+06	1.48622e+06	1.42097e+06	1.58278e+06	1.59353e+06	1.27977e+06	1.49265e+06	1.63318e+06	1.36375e+06	1.57897e+06	1.7229e+06	1.53459e+06	1.6808e+06	1.37578e+06	1.42878e+06	1.65439e+06	1.29973e+06	1.21457e+06	1.37465e+06	1.31217e+06	1.39284e+06	1.80185e+06	2.34373e+06	2.21217e+06	1.94082e+06	1.66997e+06	2.00467e+06	1.90942e+06	1.77671e+06
Q6DFV3	Arhgap21	1.4954e+06	1.68324e+06	1.69149e+06	1.64443e+06	1.54536e+06	1.54744e+06	1.54037e+06	1.54814e+06	1.58982e+06	1.559e+06	1.82559e+06	1.66548e+06	1.70297e+06	1.76888e+06	1.62737e+06	1.72773e+06	1.7696e+06	1.67949e+06	1.82959e+06	1.6292e+06	1.73849e+06	1.68594e+06	1.42086e+06	1.76657e+06	1.69266e+06	2.02034e+06	1.71965e+06	1.81697e+06	1.78692e+06	1.65411e+06	1.476e+06	1.8659e+06	1.68481e+06	1.69829e+06	1.77143e+06	1.69646e+06	1.67539e+06	1.6503e+06	1.76134e+06	1.7466e+06	1.16894e+06	1.4132e+06	1.58515e+06	1.24918e+06	1.46652e+06	1.57635e+06	1.30647e+06	1.38951e+06
Q62189	Snrpa	3.66519e+06	2.7753e+06	3.49697e+06	3.28819e+06	3.46234e+06	2.14016e+06	3.14657e+06	3.84195e+06	3.46688e+06	3.37924e+06	3.68739e+06	3.549e+06	3.79647e+06	3.72398e+06	3.67679e+06	4.36634e+06	4.93217e+06	4.51651e+06	4.85509e+06	4.28184e+06	3.96524e+06	3.63386e+06	3.5016e+06	4.19415e+06	3.45541e+06	4.33509e+06	3.85611e+06	3.92611e+06	3.54443e+06	5.03326e+06	3.08982e+06	4.88309e+06	4.12201e+06	4.27131e+06	4.59053e+06	4.31029e+06	4.17337e+06	3.78836e+06	4.45482e+06	4.00913e+06	1.75308e+06	2.95236e+06	3.09297e+06	2.22256e+06	2.83116e+06	3.24667e+06	2.51704e+06	2.46804e+06
P11798	Camk2a	9.02983e+06	1.69962e+07	1.21267e+07	1.42512e+07	9.06595e+06	2.57995e+07	1.17592e+07	8.4372e+06	1.20593e+07	1.19489e+07	7.33663e+06	1.14728e+07	2.1323e+07	9.87853e+06	1.69964e+07	8.52783e+06	1.34897e+07	1.02103e+07	8.13579e+06	9.9733e+06	1.03545e+07	1.11857e+07	1.64584e+07	1.68647e+07	1.01591e+07	8.23216e+06	1.86276e+07	1.37779e+07	1.27723e+07	1.10633e+07	1.97358e+07	1.43703e+07	1.42148e+07	1.10575e+07	1.01159e+07	9.85469e+06	9.34262e+06	1.14448e+07	9.45053e+06	1.38578e+07	5.76934e+07	1.07914e+08	1.58687e+08	1.66634e+08	1.32157e+08	1.01904e+08	9.75228e+07	1.41216e+08
Q9Z2M7	Pmm2	3.0863e+06	2.67966e+06	3.04817e+06	2.99886e+06	3.00264e+06	2.79447e+06	3.14044e+06	3.45281e+06	3.0205e+06	3.12397e+06	3.45755e+06	2.83198e+06	3.16216e+06	3.06122e+06	3.2272e+06	3.12926e+06	3.42631e+06	3.13001e+06	3.42234e+06	3.07912e+06	3.32927e+06	3.17367e+06	2.6479e+06	3.44936e+06	2.85678e+06	3.33305e+06	3.16813e+06	3.09536e+06	3.32212e+06	3.46576e+06	2.6114e+06	3.28447e+06	3.25162e+06	3.44652e+06	3.11073e+06	3.46623e+06	3.32745e+06	3.22923e+06	3.37345e+06	3.05156e+06	2.33979e+06	2.99958e+06	2.84296e+06	2.68919e+06	2.7741e+06	3.20544e+06	2.55396e+06	3.32071e+06
P31230	Aimp1	3.64749e+06	3.34244e+06	4.16562e+06	3.39782e+06	3.49788e+06	3.68644e+06	3.23122e+06	3.36493e+06	3.63697e+06	4.09853e+06	3.35171e+06	3.24822e+06	4.20843e+06	3.06587e+06	3.22074e+06	3.45503e+06	3.12637e+06	3.47969e+06	3.38953e+06	3.29906e+06	3.50261e+06	4.19568e+06	3.86313e+06	3.56828e+06	3.11202e+06	3.39067e+06	3.43767e+06	3.27925e+06	3.38661e+06	3.43579e+06	3.37065e+06	4.26181e+06	3.2833e+06	3.46183e+06	3.83244e+06	3.42106e+06	3.39124e+06	3.81704e+06	3.48558e+06	3.17957e+06	4.32238e+06	3.74735e+06	4.07296e+06	3.96997e+06	3.65012e+06	3.82609e+06	3.19182e+06	3.57238e+06
P57776	Eef1d	5.89283e+06	6.37824e+06	8.1417e+06	6.56429e+06	6.24539e+06	7.09285e+06	6.34513e+06	6.82032e+06	7.10493e+06	7.68721e+06	6.56051e+06	6.28586e+06	8.13948e+06	6.25219e+06	6.28276e+06	6.63155e+06	6.18891e+06	6.63055e+06	6.80613e+06	6.3188e+06	6.90756e+06	7.94488e+06	7.50215e+06	6.88005e+06	5.96369e+06	6.34893e+06	6.28414e+06	6.28414e+06	6.64975e+06	6.54409e+06	6.87348e+06	7.72471e+06	6.71915e+06	6.3723e+06	7.63649e+06	6.60433e+06	6.30772e+06	7.85055e+06	6.95194e+06	6.31679e+06	6.98822e+06	6.02063e+06	5.93143e+06	6.11286e+06	5.71858e+06	6.34347e+06	5.71036e+06	5.58059e+06
Q9CQX2	Cyb5b	1.22649e+07	6.45423e+06	6.29458e+06	8.12009e+06	1.22352e+07	4.99543e+06	7.73799e+06	8.67472e+06	7.79376e+06	4.69336e+06	7.9145e+06	7.64542e+06	6.92013e+06	7.59387e+06	5.37206e+06	7.16763e+06	7.92332e+06	8.09824e+06	7.04926e+06	7.13459e+06	8.62398e+06	5.07786e+06	5.93191e+06	7.5742e+06	7.35198e+06	8.22013e+06	7.13962e+06	6.096e+06	7.72219e+06	1.02774e+07	4.37804e+06	7.99295e+06	8.83541e+06	6.92682e+06	4.7849e+06	8.52208e+06	9.09696e+06	6.86839e+06	1.02189e+07	6.15874e+06	7.085e+06	1.24688e+07	8.55365e+06	4.33766e+06	7.4487e+06	1.22345e+07	6.89644e+06	8.79112e+06
O70172	Pip4k2a	4.75798e+06	5.8295e+06	5.14895e+06	6.11806e+06	4.69934e+06	5.5431e+06	5.90126e+06	6.34223e+06	6.34967e+06	5.67988e+06	5.6869e+06	6.5534e+06	5.49951e+06	6.2295e+06	5.76972e+06	5.87497e+06	5.94292e+06	6.12417e+06	5.72576e+06	6.53036e+06	5.80015e+06	5.7066e+06	5.69462e+06	6.19533e+06	6.20853e+06	5.67831e+06	6.62796e+06	5.48737e+06	6.57951e+06	6.07926e+06	4.84559e+06	4.95251e+06	6.20928e+06	5.54764e+06	4.7975e+06	6.20295e+06	6.12037e+06	5.03786e+06	6.23773e+06	4.7365e+06	5.33527e+06	6.76364e+06	6.86484e+06	5.66067e+06	7.29084e+06	6.99113e+06	7.48684e+06	7.47308e+06
Q6ZQ58	Larp1	3.08843e+06	2.91267e+06	3.00873e+06	3.22565e+06	3.16305e+06	2.68374e+06	3.31401e+06	3.13405e+06	3.37749e+06	2.74842e+06	3.26333e+06	3.1896e+06	3.38791e+06	3.17437e+06	3.20087e+06	3.18931e+06	3.45246e+06	3.2699e+06	3.27488e+06	3.00824e+06	3.336e+06	3.10341e+06	3.23749e+06	3.42805e+06	3.16364e+06	3.5074e+06	3.05008e+06	3.17516e+06	3.49208e+06	3.6899e+06	2.76227e+06	3.3346e+06	3.22907e+06	3.26441e+06	2.89411e+06	3.48598e+06	3.48985e+06	3.17652e+06	3.34726e+06	3.16495e+06	3.84239e+06	3.57331e+06	3.38297e+06	3.02438e+06	3.58009e+06	3.74353e+06	3.35728e+06	3.31324e+06
P15105	Glul	2.29606e+08	2.00365e+08	1.7085e+08	2.10243e+08	2.31544e+08	1.2302e+08	1.78675e+08	2.14994e+08	1.80012e+08	1.61513e+08	1.70525e+08	2.07081e+08	1.65078e+08	2.09636e+08	1.5562e+08	2.0267e+08	2.00167e+08	2.16736e+08	1.60867e+08	2.18389e+08	1.79292e+08	1.58893e+08	1.8164e+08	2.09435e+08	2.04367e+08	1.70904e+08	1.83897e+08	1.49719e+08	2.1751e+08	2.259e+08	1.51915e+08	1.65143e+08	2.12319e+08	1.75807e+08	1.4649e+08	1.8963e+08	2.19074e+08	1.49105e+08	2.44419e+08	1.53572e+08	1.68759e+08	2.37117e+08	2.5866e+08	1.58435e+08	2.20795e+08	2.01731e+08	2.39928e+08	1.83046e+08
Q9D5V5	Cul5	2.5735e+06	4.40802e+06	4.09879e+06	3.90647e+06	2.51043e+06	4.43914e+06	3.8622e+06	3.69362e+06	3.95304e+06	4.35909e+06	3.78659e+06	3.99735e+06	4.10574e+06	4.02643e+06	3.97384e+06	3.83837e+06	3.73469e+06	3.63465e+06	4.0554e+06	3.77516e+06	3.79412e+06	4.06997e+06	4.20257e+06	3.91613e+06	4.11435e+06	3.70886e+06	4.3113e+06	3.9804e+06	4.082e+06	3.941e+06	4.39761e+06	4.00714e+06	4.36182e+06	4.08777e+06	4.59364e+06	3.96166e+06	4.01319e+06	4.47215e+06	3.75547e+06	4.10612e+06	4.5539e+06	3.25498e+06	4.38475e+06	4.83107e+06	4.72369e+06	3.2446e+06	4.48725e+06	4.22973e+06
Q9JLI8	Sart3	3.56208e+06	3.90779e+06	3.89943e+06	3.85457e+06	3.33252e+06	4.24514e+06	3.7911e+06	3.79468e+06	3.67285e+06	4.2051e+06	3.99589e+06	3.65459e+06	4.11769e+06	3.93562e+06	3.70692e+06	3.63172e+06	4.04875e+06	3.74482e+06	4.37462e+06	4.03097e+06	3.76273e+06	3.9954e+06	3.57859e+06	3.52118e+06	3.63679e+06	4.15644e+06	4.03566e+06	4.04477e+06	3.93996e+06	3.65002e+06	4.09807e+06	4.23451e+06	3.54875e+06	4.22394e+06	4.57428e+06	4.06072e+06	3.66903e+06	4.19133e+06	3.82056e+06	4.20094e+06	2.99496e+06	2.61365e+06	2.72921e+06	3.17849e+06	2.98551e+06	2.81536e+06	3.06597e+06	2.82203e+06
Q3TPX4	Exoc5	1.34321e+06	1.72619e+06	1.6809e+06	1.73393e+06	1.47023e+06	1.85125e+06	1.58539e+06	1.49218e+06	1.67867e+06	1.62717e+06	1.56171e+06	1.62736e+06	1.69836e+06	1.63327e+06	1.58296e+06	1.6309e+06	1.80141e+06	1.77925e+06	1.64643e+06	1.74746e+06	1.52402e+06	1.6112e+06	1.78708e+06	1.56974e+06	1.75035e+06	1.72803e+06	1.8699e+06	1.67043e+06	1.73756e+06	1.60943e+06	1.59336e+06	1.65398e+06	1.77582e+06	1.71744e+06	1.67093e+06	1.64586e+06	1.66468e+06	1.67761e+06	1.56198e+06	1.76914e+06	1.9315e+06	2.06639e+06	2.4115e+06	2.1636e+06	2.3555e+06	2.08693e+06	2.16288e+06	2.27843e+06
Q99J36	Thumpd1	3.43148e+06	3.42018e+06	3.39996e+06	3.43274e+06	3.35284e+06	2.87689e+06	3.24647e+06	3.31033e+06	3.41446e+06	3.48533e+06	3.37255e+06	3.17148e+06	3.28242e+06	3.26698e+06	3.47539e+06	3.42181e+06	3.42429e+06	3.36134e+06	3.83084e+06	3.3799e+06	3.4152e+06	3.23715e+06	3.06609e+06	3.72925e+06	3.54416e+06	3.67556e+06	3.5978e+06	3.83648e+06	3.34218e+06	3.25528e+06	3.11425e+06	3.75169e+06	3.27578e+06	3.63867e+06	3.4388e+06	3.53379e+06	3.20898e+06	3.3153e+06	3.10641e+06	3.17633e+06	2.48298e+06	2.64026e+06	3.3591e+06	2.94803e+06	3.25731e+06	2.93408e+06	2.63382e+06	2.83328e+06
Q923T9	Camk2g	8.50827e+06	9.22502e+06	8.44712e+06	9.68097e+06	8.87616e+06	7.24643e+06	9.60588e+06	9.14156e+06	1.03591e+07	8.48736e+06	9.62592e+06	9.32332e+06	9.74422e+06	9.164e+06	9.35556e+06	9.22912e+06	9.78295e+06	9.16633e+06	9.11934e+06	9.21606e+06	9.32978e+06	8.17649e+06	1.01214e+07	8.56049e+06	9.18726e+06	8.80157e+06	9.58984e+06	9.63195e+06	1.01454e+07	1.07265e+07	7.39241e+06	8.89763e+06	9.06859e+06	9.33183e+06	7.77859e+06	1.01791e+07	1.00282e+07	8.41784e+06	9.54632e+06	9.46515e+06	1.24141e+07	1.14461e+07	1.4764e+07	1.32089e+07	1.08119e+07	9.54286e+06	1.35939e+07	1.43893e+07
Q9QZ06	Tollip	7.85643e+06	9.68417e+06	9.25685e+06	1.03777e+07	8.06331e+06	1.00513e+07	9.95245e+06	1.0075e+07	1.09291e+07	9.40879e+06	9.91627e+06	1.06786e+07	1.07275e+07	1.06006e+07	1.14415e+07	9.55997e+06	1.08629e+07	9.54359e+06	1.08384e+07	1.09419e+07	1.01747e+07	9.28287e+06	9.24684e+06	9.97856e+06	1.10009e+07	1.05527e+07	1.06524e+07	1.06474e+07	1.0536e+07	9.5322e+06	8.61743e+06	9.54682e+06	9.1062e+06	1.01685e+07	9.66383e+06	1.03172e+07	9.81165e+06	9.5713e+06	9.98477e+06	1.17604e+07	9.80965e+06	1.02675e+07	1.02009e+07	9.72418e+06	1.0095e+07	9.9961e+06	1.14587e+07	1.11939e+07
P28652	Camk2b	3.43395e+07	3.77825e+07	3.93668e+07	3.76397e+07	3.40255e+07	3.41021e+07	3.59833e+07	3.20796e+07	3.35712e+07	3.78204e+07	3.74089e+07	3.63577e+07	4.06897e+07	3.53475e+07	3.45974e+07	3.67156e+07	3.58614e+07	3.53817e+07	3.4374e+07	3.34232e+07	3.69597e+07	3.81489e+07	3.1078e+07	3.84239e+07	3.45042e+07	3.62371e+07	3.65576e+07	3.6509e+07	3.85049e+07	3.63776e+07	3.59505e+07	4.35719e+07	3.66329e+07	3.74985e+07	3.85513e+07	3.62734e+07	3.74461e+07	3.85308e+07	3.8883e+07	3.82624e+07	3.87347e+07	5.7875e+07	5.79523e+07	5.35295e+07	5.49539e+07	5.87171e+07	4.35972e+07	6.0954e+07
Q8CG72	Adprs	1.16349e+06	1.24494e+06	1.28049e+06	1.26901e+06	1.15629e+06	1.03292e+06	1.1918e+06	1.24473e+06	1.23793e+06	1.16065e+06	1.20866e+06	1.18814e+06	1.14706e+06	1.24152e+06	1.25622e+06	1.24831e+06	1.22055e+06	1.24888e+06	1.40604e+06	1.15243e+06	1.26622e+06	1.17107e+06	1.02688e+06	1.32046e+06	1.24881e+06	1.29724e+06	1.28271e+06	1.42177e+06	1.37176e+06	1.38943e+06	1.1694e+06	1.2547e+06	1.21459e+06	1.38509e+06	1.25822e+06	1.39434e+06	1.26234e+06	1.08577e+06	1.45862e+06	1.21939e+06	895656	1.06264e+06	913446	844807	1.04397e+06	1.05047e+06	1.08288e+06	1.08506e+06
O35621	Pmm1	1.96919e+06	1.91339e+06	1.46634e+06	1.80886e+06	1.97627e+06	1.71728e+06	1.84216e+06	1.82329e+06	1.9433e+06	1.56302e+06	1.75911e+06	1.81865e+06	1.96539e+06	2.15825e+06	2.05525e+06	1.72368e+06	2.10944e+06	1.71192e+06	1.95208e+06	2.17709e+06	1.75599e+06	1.67491e+06	1.87981e+06	1.91232e+06	2.08094e+06	1.72249e+06	1.96463e+06	1.76087e+06	2.0274e+06	2.05665e+06	1.5603e+06	1.52918e+06	1.67921e+06	1.86491e+06	1.47132e+06	1.94505e+06	1.69571e+06	1.48241e+06	1.84148e+06	2.00442e+06	3.04643e+06	3.96768e+06	3.65509e+06	2.76587e+06	3.52134e+06	3.97483e+06	3.38199e+06	4.12685e+06
Q8C1B7	Septin11	1.16871e+07	1.20386e+07	1.31314e+07	1.1645e+07	1.24852e+07	1.02369e+07	1.16644e+07	1.02953e+07	1.20185e+07	1.21639e+07	1.32602e+07	1.04095e+07	1.23517e+07	9.58063e+06	1.3384e+07	1.11271e+07	1.18737e+07	1.00715e+07	1.1204e+07	1.01189e+07	1.11564e+07	1.21231e+07	1.16484e+07	1.16403e+07	9.72725e+06	1.22145e+07	1.19998e+07	1.22269e+07	1.00079e+07	1.02198e+07	1.05554e+07	1.36334e+07	1.10916e+07	1.19449e+07	1.22694e+07	1.23255e+07	9.70458e+06	1.20664e+07	1.00328e+07	1.38265e+07	1.25208e+07	1.73249e+07	1.60887e+07	1.36023e+07	1.6337e+07	1.57217e+07	1.19592e+07	1.59789e+07
Q61187	Tsg101	1.95939e+06	2.62003e+06	2.92063e+06	2.55504e+06	1.95623e+06	2.90094e+06	2.53277e+06	2.32602e+06	2.71824e+06	2.77885e+06	2.40902e+06	2.44367e+06	3.08966e+06	2.52913e+06	2.74477e+06	2.77719e+06	2.36168e+06	2.68747e+06	2.75501e+06	2.35034e+06	2.58284e+06	3.05042e+06	2.91622e+06	2.79532e+06	2.54005e+06	2.60103e+06	2.8e+06	2.71434e+06	2.78254e+06	2.37086e+06	3.09439e+06	3.18581e+06	2.73092e+06	2.70785e+06	2.96095e+06	2.36213e+06	2.70573e+06	3.08142e+06	2.33522e+06	2.37333e+06	2.93143e+06	2.23304e+06	2.48555e+06	2.88652e+06	2.72507e+06	2.39899e+06	2.46287e+06	2.79026e+06
Q9D2M8	Ube2v2	2.49759e+06	2.72833e+06	2.717e+06	3.04739e+06	1.58823e+06	2.15841e+06	2.70476e+06	2.41106e+06	3.01207e+06	2.59907e+06	2.62052e+06	2.90951e+06	3.36522e+06	2.36432e+06	2.70683e+06	2.71169e+06	2.43277e+06	3.33339e+06	2.76064e+06	2.12908e+06	3.12247e+06	2.25389e+06	3.31525e+06	3.26358e+06	2.65337e+06	2.60335e+06	2.547e+06	2.89411e+06	2.83375e+06	3.15971e+06	2.86175e+06	2.9518e+06	3.0454e+06	2.99665e+06	2.72483e+06	2.96967e+06	3.73606e+06	3.44593e+06	3.57558e+06	2.5287e+06	3.01451e+06	2.4348e+06	2.74199e+06	3.48109e+06	2.46952e+06	2.36123e+06	2.23728e+06	2.52005e+06
P54726	Rad23a	2.19804e+06	2.38096e+06	2.31004e+06	2.37224e+06	1.90976e+06	2.75545e+06	2.39351e+06	2.21572e+06	2.42136e+06	2.44884e+06	2.30919e+06	2.33811e+06	2.23835e+06	2.21824e+06	2.50118e+06	2.4025e+06	2.00707e+06	2.18068e+06	2.48927e+06	1.9706e+06	2.27475e+06	2.52937e+06	2.41516e+06	2.5632e+06	2.26268e+06	1.90828e+06	2.31511e+06	2.3618e+06	2.36782e+06	2.21874e+06	2.60866e+06	2.29305e+06	2.3296e+06	2.3924e+06	2.42527e+06	2.11503e+06	2.03414e+06	2.0938e+06	2.10307e+06	2.04304e+06	2.27374e+06	1.62828e+06	2.00614e+06	2.19993e+06	1.96743e+06	1.61483e+06	2.46133e+06	1.77105e+06
Q60605	Myl6	2.14881e+07	1.47128e+07	1.63858e+07	1.69414e+07	2.1535e+07	1.15664e+07	1.46652e+07	1.71029e+07	1.63693e+07	1.49382e+07	1.62636e+07	1.45775e+07	1.54146e+07	1.51216e+07	1.52544e+07	1.57672e+07	1.67374e+07	1.62195e+07	1.68118e+07	1.59471e+07	1.50692e+07	1.54388e+07	1.28902e+07	1.73817e+07	1.36201e+07	1.66917e+07	1.50477e+07	1.41434e+07	1.49125e+07	1.7711e+07	1.15314e+07	1.72994e+07	1.43355e+07	1.46499e+07	1.54146e+07	1.54602e+07	1.51752e+07	1.30118e+07	1.54489e+07	1.58326e+07	1.05277e+07	1.86946e+07	1.5e+07	1.03892e+07	1.36236e+07	1.88247e+07	1.25305e+07	1.65527e+07
Q60931	Vdac3	5.91798e+07	5.73026e+07	6.56881e+07	6.23096e+07	5.94813e+07	4.26778e+07	6.13383e+07	5.92639e+07	6.96978e+07	5.56061e+07	6.40687e+07	6.5324e+07	6.29824e+07	5.76386e+07	6.39981e+07	6.10581e+07	6.46124e+07	6.31104e+07	5.98761e+07	5.88125e+07	6.60527e+07	5.68565e+07	6.49363e+07	7.21095e+07	5.98457e+07	6.23785e+07	5.83294e+07	5.97053e+07	6.06385e+07	6.40373e+07	5.65677e+07	6.32799e+07	6.99671e+07	6.22822e+07	5.2897e+07	6.56817e+07	6.59337e+07	6.20889e+07	6.16059e+07	6.35513e+07	7.1302e+07	6.05013e+07	5.9234e+07	5.69483e+07	6.2353e+07	6.39134e+07	5.33116e+07	6.62865e+07
Q9CPR1	Rwdd4	750203	870611	875186	1.10373e+06	774682	1.12863e+06	866526	867489	878343	918241	888387	951569	1.04089e+06	865913	815632	826903	869604	833710	965348	849222	1.08336e+06	864483	869172	900167	891059	922977	953265	872426	941919	1.15475e+06	860908	947124	797981	922447	865886	909509	867749	823832	827337	719712	1.04104e+06	1.07773e+06	951074	1.01239e+06	1.06866e+06	1.16179e+06	1.02616e+06	840584
Q91WQ3	Yars1	1.03074e+07	8.9052e+06	1.13924e+07	9.42952e+06	1.0833e+07	8.21985e+06	1.08534e+07	8.95755e+06	1.12818e+07	9.00091e+06	1.1144e+07	9.07188e+06	1.13265e+07	8.78663e+06	1.07431e+07	9.00432e+06	1.09735e+07	8.95453e+06	1.07934e+07	8.7659e+06	1.11377e+07	9.50814e+06	1.14973e+07	9.21172e+06	9.35137e+06	1.10312e+07	8.83567e+06	1.0561e+07	9.30934e+06	1.12095e+07	8.55319e+06	1.13188e+07	9.46075e+06	1.05707e+07	8.7318e+06	1.14065e+07	9.52741e+06	1.12161e+07	8.82106e+06	1.03496e+07	9.06098e+06	1.00556e+07	9.01654e+06	9.95593e+06	8.92732e+06	1.04678e+07	8.88772e+06	1.02628e+07
Q5M8N0	Cnrip1	4.55585e+06	8.51359e+06	8.74984e+06	7.13453e+06	4.75222e+06	1.13104e+07	7.23799e+06	6.60511e+06	7.93178e+06	9.43018e+06	7.77114e+06	7.00996e+06	1.00274e+07	7.2105e+06	8.32195e+06	6.94651e+06	7.81005e+06	5.78882e+06	7.21037e+06	6.72081e+06	6.41011e+06	8.7234e+06	8.26595e+06	6.5567e+06	6.97918e+06	7.29852e+06	8.40824e+06	7.57049e+06	7.23718e+06	5.97165e+06	9.94437e+06	8.97956e+06	6.94568e+06	7.54811e+06	8.91669e+06	7.61941e+06	6.23829e+06	8.74392e+06	6.26061e+06	9.14846e+06	1.23401e+07	1.02582e+07	1.64988e+07	1.5789e+07	1.47278e+07	1.17567e+07	1.24591e+07	1.54263e+07
Q91V61	Sfxn3	8.13809e+06	1.54385e+07	1.39692e+07	1.42399e+07	8.08509e+06	1.36124e+07	1.55425e+07	1.22098e+07	1.42948e+07	1.29135e+07	1.50169e+07	1.48439e+07	1.49866e+07	1.58764e+07	1.61807e+07	1.25552e+07	1.47776e+07	1.37842e+07	1.45372e+07	1.29435e+07	1.68148e+07	1.31695e+07	1.48909e+07	1.62629e+07	1.54952e+07	1.48711e+07	1.34225e+07	1.59596e+07	1.54266e+07	1.33307e+07	1.58676e+07	1.44782e+07	1.47164e+07	1.50236e+07	1.24599e+07	1.55494e+07	1.53721e+07	1.48456e+07	1.48399e+07	1.37991e+07	1.87332e+07	1.65089e+07	1.44491e+07	2.40163e+07	2.22126e+07	1.57637e+07	1.93359e+07	2.51502e+07
Q9R0K7	Atp2b2	6.64025e+07	8.11092e+07	9.57213e+07	7.69936e+07	6.48682e+07	7.0247e+07	7.42909e+07	7.03114e+07	7.45404e+07	8.59759e+07	8.79553e+07	7.62934e+07	7.83268e+07	7.48894e+07	7.83278e+07	8.49675e+07	7.69036e+07	8.31415e+07	7.7965e+07	7.32031e+07	7.34918e+07	8.65941e+07	7.33484e+07	8.0356e+07	7.50187e+07	8.42016e+07	7.81465e+07	8.48686e+07	7.79387e+07	7.35459e+07	7.8103e+07	9.6383e+07	8.15365e+07	8.17989e+07	9.19636e+07	8.02088e+07	7.82673e+07	8.827e+07	7.62627e+07	8.51829e+07	3.12814e+07	4.06784e+07	5.4304e+07	5.72856e+07	4.17393e+07	3.90675e+07	4.14517e+07	5.17486e+07
Q9D906	Atg7	2.11465e+06	2.32045e+06	2.31536e+06	2.42294e+06	1.63329e+06	1.96907e+06	2.39594e+06	2.68688e+06	2.85161e+06	2.20951e+06	2.40163e+06	2.35657e+06	2.5369e+06	2.36463e+06	2.45181e+06	2.4054e+06	2.37028e+06	2.38781e+06	2.24341e+06	2.35633e+06	2.09519e+06	2.14713e+06	2.12949e+06	2.26201e+06	2.12165e+06	2.14538e+06	2.244e+06	2.15522e+06	2.24108e+06	2.22791e+06	2.20544e+06	2.14964e+06	2.32078e+06	2.25899e+06	2.14322e+06	2.18267e+06	2.30639e+06	2.0669e+06	2.39111e+06	2.13679e+06	2.26659e+06	2.27799e+06	2.25717e+06	2.56805e+06	2.43188e+06	2.08907e+06	2.42233e+06	2.56454e+06
P48962	Slc25a4	2.3208e+08	4.26084e+08	3.7813e+08	3.81727e+08	2.15567e+08	2.52772e+08	3.556e+08	2.61836e+08	3.45806e+08	3.20559e+08	3.62518e+08	3.88814e+08	3.26398e+08	3.78869e+08	3.2425e+08	3.15879e+08	3.28963e+08	3.4357e+08	3.41907e+08	2.81716e+08	3.81769e+08	2.91979e+08	3.94215e+08	4.40286e+08	4.06071e+08	3.90894e+08	2.67041e+08	3.50517e+08	3.58546e+08	2.91996e+08	3.45242e+08	3.53513e+08	4.47051e+08	3.55746e+08	2.90186e+08	3.45015e+08	4.18617e+08	3.88631e+08	3.45964e+08	2.98106e+08	3.99067e+08	2.32253e+08	2.68842e+08	3.77676e+08	3.4007e+08	2.35697e+08	2.54399e+08	3.22711e+08
P68510	Ywhah	5.73855e+07	7.03827e+07	8.09966e+07	7.32664e+07	5.45833e+07	7.16757e+07	6.41323e+07	6.16295e+07	6.81746e+07	8.07538e+07	7.34749e+07	6.77725e+07	7.49399e+07	6.01855e+07	7.00485e+07	6.42808e+07	6.63513e+07	6.15378e+07	6.58439e+07	6.80673e+07	6.25561e+07	8.21471e+07	6.29831e+07	6.66293e+07	6.49037e+07	7.21587e+07	6.74825e+07	6.9358e+07	6.85535e+07	6.01142e+07	6.73474e+07	7.69427e+07	6.56076e+07	6.5848e+07	8.25084e+07	6.74447e+07	6.70266e+07	7.94991e+07	5.98263e+07	7.87985e+07	6.25105e+07	5.93166e+07	7.77174e+07	7.24999e+07	6.65624e+07	6.49685e+07	5.54014e+07	7.04258e+07
F8VPU2	Farp1	3.85396e+06	5.93616e+06	4.92652e+06	6.23629e+06	4.38353e+06	5.37177e+06	4.99187e+06	6.58668e+06	5.5371e+06	6.11557e+06	4.89917e+06	6.218e+06	5.92672e+06	6.08694e+06	4.67361e+06	6.39472e+06	5.10622e+06	6.60653e+06	4.80264e+06	6.02647e+06	4.83091e+06	6.18658e+06	5.03442e+06	6.11357e+06	5.90846e+06	5.10656e+06	6.45296e+06	4.55353e+06	6.35289e+06	4.87499e+06	5.59727e+06	5.29436e+06	6.11481e+06	5.01616e+06	6.06787e+06	4.7861e+06	5.93813e+06	5.09019e+06	6.2246e+06	4.59737e+06	6.28518e+06	5.15015e+06	6.39936e+06	5.7105e+06	6.46451e+06	5.40531e+06	5.80544e+06	5.18083e+06
Q9Z2Y3	Homer1	3.40073e+06	3.53985e+06	2.81492e+06	3.71222e+06	3.438e+06	4.70179e+06	3.31152e+06	3.05144e+06	3.56325e+06	3.09144e+06	2.59586e+06	3.15526e+06	4.49079e+06	3.10661e+06	3.87434e+06	2.59366e+06	3.91816e+06	2.91333e+06	3.10746e+06	3.3099e+06	3.22462e+06	3.1442e+06	3.56453e+06	3.86737e+06	3.26591e+06	3.07221e+06	4.21537e+06	3.56612e+06	3.52088e+06	3.17067e+06	4.23645e+06	3.57946e+06	3.30273e+06	3.33474e+06	3.1157e+06	3.27885e+06	3.18178e+06	3.3199e+06	3.24366e+06	4.35615e+06	7.15756e+06	1.41948e+07	1.78209e+07	1.63171e+07	1.65448e+07	1.33415e+07	1.135e+07	1.97657e+07
Q8BZ98	Dnm3	1.191e+07	1.38531e+07	1.31084e+07	1.41108e+07	1.21749e+07	1.08239e+07	1.39506e+07	1.41955e+07	1.55024e+07	1.19539e+07	1.47458e+07	1.52374e+07	1.30844e+07	1.51511e+07	1.51123e+07	1.4335e+07	1.5705e+07	1.39179e+07	1.40634e+07	1.42073e+07	1.51536e+07	1.28405e+07	1.39482e+07	1.48007e+07	1.51525e+07	1.4115e+07	1.44071e+07	1.43305e+07	1.48428e+07	1.56026e+07	1.2433e+07	1.39026e+07	1.54365e+07	1.48817e+07	1.17001e+07	1.62677e+07	1.48129e+07	1.32997e+07	1.57682e+07	1.41369e+07	1.53026e+07	1.20349e+07	1.11656e+07	1.22383e+07	1.23487e+07	1.17579e+07	1.40975e+07	1.33388e+07
P39053	Dnm1	3.63046e+07	4.64137e+07	5.04796e+07	4.56522e+07	3.73366e+07	3.55585e+07	4.21902e+07	3.89896e+07	4.24836e+07	3.97621e+07	4.21434e+07	4.21968e+07	4.46504e+07	3.94432e+07	4.11345e+07	4.05559e+07	4.12575e+07	4.16293e+07	3.93222e+07	3.60023e+07	4.38109e+07	4.06137e+07	4.04199e+07	4.86234e+07	3.95773e+07	4.18321e+07	4.15896e+07	4.13899e+07	4.17396e+07	4.36349e+07	4.378e+07	4.74879e+07	4.68759e+07	4.16475e+07	3.98929e+07	4.38842e+07	4.31306e+07	4.3331e+07	4.39145e+07	3.98668e+07	4.25079e+07	5.83523e+07	6.4649e+07	5.3629e+07	5.28043e+07	5.26597e+07	4.69134e+07	5.87115e+07
O88712	Ctbp1	3.14098e+06	5.46023e+06	5.16298e+06	4.72416e+06	2.53774e+06	4.83875e+06	4.48758e+06	3.58198e+06	4.59528e+06	5.85737e+06	5.0973e+06	4.63598e+06	4.77083e+06	4.71287e+06	5.52737e+06	4.60661e+06	4.75584e+06	4.26986e+06	4.57892e+06	4.41721e+06	4.25515e+06	5.0256e+06	4.66631e+06	4.35075e+06	4.58295e+06	5.26256e+06	5.30322e+06	5.68848e+06	4.34578e+06	3.9651e+06	5.43576e+06	4.89913e+06	4.79009e+06	4.9177e+06	4.91844e+06	4.80582e+06	4.17207e+06	5.39779e+06	4.13049e+06	5.86494e+06	4.34873e+06	3.0919e+06	4.66561e+06	5.56915e+06	4.53075e+06	3.7955e+06	4.59281e+06	5.37316e+06
Q52KI8	Srrm1	1.81694e+06	1.95714e+06	1.91537e+06	1.91834e+06	1.85727e+06	1.75617e+06	1.84747e+06	1.78131e+06	1.45274e+06	1.80044e+06	1.94352e+06	1.77114e+06	1.54639e+06	1.60299e+06	1.43104e+06	1.51296e+06	1.79253e+06	1.44534e+06	1.65823e+06	1.66384e+06	1.69098e+06	1.69382e+06	1.24333e+06	1.71387e+06	1.64779e+06	1.98947e+06	1.53383e+06	1.90318e+06	1.6842e+06	1.69227e+06	1.77696e+06	1.74974e+06	1.6843e+06	1.72312e+06	1.88898e+06	1.85176e+06	1.6691e+06	1.78082e+06	1.72085e+06	1.77114e+06	940675	1.07718e+06	1.02737e+06	1.10098e+06	1.15085e+06	1.23384e+06	877017	853821
P62259	Ywhae	6.27838e+07	9.43746e+07	9.6931e+07	9.16806e+07	6.40193e+07	9.77525e+07	9.14384e+07	7.81807e+07	9.1766e+07	9.24901e+07	8.8289e+07	9.57986e+07	9.27791e+07	8.45969e+07	9.19229e+07	8.91036e+07	8.55439e+07	8.50433e+07	8.71354e+07	8.08835e+07	9.16979e+07	9.31612e+07	9.47096e+07	9.54032e+07	8.73611e+07	9.06463e+07	9.03306e+07	9.80007e+07	9.00884e+07	8.42375e+07	1.06654e+08	9.47726e+07	8.93575e+07	9.24491e+07	9.04012e+07	9.18505e+07	8.718e+07	9.558e+07	8.32733e+07	8.99964e+07	8.85491e+07	8.32245e+07	1.00364e+08	1.11437e+08	1.04777e+08	9.13276e+07	9.82401e+07	1.07384e+08
P30999	Ctnnd1	1.61755e+06	2.24692e+06	2.2489e+06	2.12124e+06	1.62823e+06	2.50161e+06	2.26565e+06	2.28639e+06	2.045e+06	2.50597e+06	2.1974e+06	2.20839e+06	2.51516e+06	2.23886e+06	2.18068e+06	2.18671e+06	2.23973e+06	2.32073e+06	2.33494e+06	2.24517e+06	2.21611e+06	2.59512e+06	2.15428e+06	2.33935e+06	2.07423e+06	2.36955e+06	2.27611e+06	2.12777e+06	2.11061e+06	2.1497e+06	2.44647e+06	2.54994e+06	2.27147e+06	2.30317e+06	2.62341e+06	2.22813e+06	2.2494e+06	2.48544e+06	2.07916e+06	2.03343e+06	2.95494e+06	3.31101e+06	3.21944e+06	3.57974e+06	3.13341e+06	3.13608e+06	2.85671e+06	3.31912e+06
P35293	Rab18	4.29108e+06	9.05176e+06	8.31776e+06	7.91582e+06	4.2052e+06	7.45377e+06	7.2771e+06	4.96821e+06	6.58596e+06	7.63183e+06	7.38576e+06	8.00764e+06	6.99844e+06	7.09792e+06	7.42315e+06	5.86508e+06	5.86277e+06	7.00002e+06	6.90132e+06	5.30356e+06	8.03203e+06	6.66348e+06	7.63161e+06	8.7744e+06	9.13575e+06	7.62176e+06	6.92741e+06	7.993e+06	7.85402e+06	6.31496e+06	9.57891e+06	7.14069e+06	7.99641e+06	7.32634e+06	7.15663e+06	6.60947e+06	7.27211e+06	8.31249e+06	6.50758e+06	5.95221e+06	7.21181e+06	4.90857e+06	7.45006e+06	1.06266e+07	7.59408e+06	5.65028e+06	6.71234e+06	8.00105e+06
O88291	Znf326	1.19359e+06	1.00956e+06	1.0772e+06	1.01139e+06	1.1505e+06	862282	1.00421e+06	1.0693e+06	880899	1.05112e+06	1.06058e+06	901123	1.12475e+06	1.03974e+06	773759	1.05099e+06	1.04592e+06	1.00563e+06	909103	901181	969015	1.07329e+06	1.08936e+06	1.02033e+06	947828	1.05448e+06	882015	1.0081e+06	1.02523e+06	1.23134e+06	945847	1.13367e+06	947457	1.07029e+06	1.00806e+06	951649	1.02853e+06	1.11211e+06	998330	921577	1.05631e+06	1.19799e+06	1.06935e+06	1.03315e+06	1.43318e+06	1.53696e+06	938959	1.1628e+06
P23927	Cryab	7.39579e+06	5.12989e+06	2.51364e+06	5.18227e+06	7.31897e+06	2.58063e+06	4.80073e+06	6.27252e+06	6.84313e+06	3.41382e+06	4.90932e+06	5.49454e+06	2.95422e+06	5.44139e+06	6.24634e+06	5.84276e+06	5.82697e+06	6.08111e+06	6.11466e+06	7.22002e+06	5.53605e+06	2.94829e+06	3.84221e+06	5.13579e+06	6.27031e+06	4.95248e+06	5.32533e+06	4.67806e+06	5.97785e+06	6.14385e+06	2.29831e+06	2.99513e+06	6.0143e+06	4.90309e+06	2.80449e+06	6.4033e+06	5.75705e+06	3.02497e+06	5.95738e+06	4.29502e+06	3.80362e+06	9.02525e+06	7.82773e+06	2.36274e+06	6.04506e+06	6.31585e+06	7.04086e+06	4.90572e+06
Q9DB34	Chmp2a	1.83697e+06	1.69677e+06	1.55324e+06	1.83166e+06	1.89885e+06	1.86204e+06	2.04426e+06	1.86772e+06	1.81859e+06	1.89262e+06	2.18393e+06	2.27996e+06	2.07575e+06	1.88198e+06	2.0504e+06	2.05029e+06	2.35025e+06	2.09107e+06	2.15241e+06	2.21334e+06	2.36537e+06	2.70006e+06	1.97686e+06	2.30551e+06	2.24908e+06	2.40745e+06	2.08516e+06	2.43891e+06	2.165e+06	2.2215e+06	1.97289e+06	1.83459e+06	1.86994e+06	2.03502e+06	2.06072e+06	2.32582e+06	1.92904e+06	1.85654e+06	1.94265e+06	2.37577e+06	1.57512e+06	2.1907e+06	2.02574e+06	1.96367e+06	2.25249e+06	2.30125e+06	2.11725e+06	1.93023e+06
E9Q912	Rap1gds1	7.63233e+06	1.35303e+07	1.24034e+07	1.2014e+07	7.51445e+06	1.40475e+07	1.25584e+07	1.15994e+07	1.28019e+07	1.2906e+07	1.20742e+07	1.28723e+07	1.30958e+07	1.26312e+07	1.28547e+07	1.28424e+07	1.22953e+07	1.21744e+07	1.16595e+07	1.2772e+07	1.18499e+07	1.32873e+07	1.57393e+07	1.26727e+07	1.34007e+07	1.16341e+07	1.37018e+07	1.30392e+07	1.31877e+07	1.09869e+07	1.41384e+07	1.29984e+07	1.37309e+07	1.26843e+07	1.17585e+07	1.24066e+07	1.27035e+07	1.30321e+07	1.1614e+07	1.1228e+07	1.80165e+07	1.42558e+07	1.82907e+07	2.08925e+07	1.88892e+07	1.39703e+07	1.83104e+07	1.82975e+07
Q9EPL8	Ipo7	1.92247e+06	2.94562e+06	3.0388e+06	2.63175e+06	1.80497e+06	3.18787e+06	2.82252e+06	2.42211e+06	2.61379e+06	3.11531e+06	2.85618e+06	2.6109e+06	2.92662e+06	2.55731e+06	2.81609e+06	2.67249e+06	2.73324e+06	2.45681e+06	2.70828e+06	2.68521e+06	2.64911e+06	2.97123e+06	2.9463e+06	2.58807e+06	2.64647e+06	3.00782e+06	2.88004e+06	2.99366e+06	2.5418e+06	2.497e+06	3.2357e+06	3.08178e+06	2.78074e+06	3.00617e+06	2.90255e+06	2.71867e+06	2.56567e+06	3.09522e+06	2.24754e+06	3.36513e+06	2.96072e+06	2.07915e+06	2.72042e+06	3.45958e+06	2.87639e+06	2.09415e+06	2.83585e+06	2.69079e+06
P35283	Rab12	1.49723e+06	2.09234e+06	1.98568e+06	2.22246e+06	1.64567e+06	1.97408e+06	2.18299e+06	1.98461e+06	2.0383e+06	2.13409e+06	2.14613e+06	2.16572e+06	2.28878e+06	2.15572e+06	2.33942e+06	2.29771e+06	2.16674e+06	2.12283e+06	2.14934e+06	2.20457e+06	2.06793e+06	2.22439e+06	1.94019e+06	2.25409e+06	2.28851e+06	2.33444e+06	2.37524e+06	2.34616e+06	2.26489e+06	2.3162e+06	2.11182e+06	2.27566e+06	2.11363e+06	2.40049e+06	2.34324e+06	2.38536e+06	2.30641e+06	2.33208e+06	2.36544e+06	2.8566e+06	2.10714e+06	2.12054e+06	2.59734e+06	2.5076e+06	2.48717e+06	2.1351e+06	2.3461e+06	2.74198e+06
P16546	Sptan1	6.52526e+07	7.09716e+07	7.79426e+07	7.28437e+07	6.57453e+07	5.4741e+07	6.85598e+07	6.79379e+07	7.12406e+07	6.69245e+07	7.26882e+07	6.80464e+07	7.07026e+07	6.76242e+07	6.94019e+07	7.0923e+07	6.98584e+07	7.22149e+07	6.9398e+07	6.44477e+07	7.07311e+07	6.50234e+07	6.34348e+07	7.68507e+07	6.62485e+07	7.19561e+07	6.80533e+07	6.76218e+07	6.91785e+07	7.20276e+07	6.16222e+07	7.65317e+07	7.43857e+07	7.08484e+07	6.77291e+07	6.89335e+07	7.12386e+07	6.72838e+07	7.3415e+07	7.16712e+07	5.82929e+07	8.38817e+07	8.76012e+07	6.97501e+07	7.66357e+07	8.00076e+07	6.55576e+07	8.33651e+07
P62075	Timm13	1.56182e+07	1.25594e+07	1.22512e+07	1.40948e+07	1.51363e+07	9.27721e+06	1.4989e+07	1.33625e+07	1.44144e+07	1.05844e+07	1.50356e+07	1.48357e+07	1.18986e+07	1.35347e+07	1.33916e+07	1.40982e+07	1.28374e+07	1.43339e+07	1.44649e+07	1.31962e+07	1.57442e+07	1.17287e+07	1.23513e+07	1.5547e+07	1.31457e+07	1.49007e+07	1.25588e+07	1.46072e+07	1.43665e+07	1.40139e+07	1.09386e+07	1.2284e+07	1.37415e+07	1.44415e+07	1.08349e+07	1.45788e+07	1.52836e+07	1.23892e+07	1.40653e+07	1.26919e+07	8.35382e+06	1.15478e+07	1.08077e+07	1.15154e+07	1.01876e+07	1.14052e+07	1.06713e+07	1.07402e+07
Q8R5J9	Arl6ip5	9.07678e+06	1.17247e+07	1.19872e+07	1.17764e+07	9.3687e+06	8.21187e+06	1.06071e+07	1.0021e+07	1.07425e+07	1.07882e+07	1.13749e+07	1.18846e+07	1.11349e+07	1.0767e+07	1.01712e+07	1.20372e+07	1.11056e+07	1.20614e+07	1.04908e+07	8.93821e+06	1.15181e+07	1.00658e+07	9.38401e+06	1.03418e+07	1.03126e+07	1.16615e+07	9.72334e+06	1.01986e+07	1.12798e+07	9.57714e+06	9.99183e+06	1.13661e+07	9.85922e+06	1.13592e+07	9.86895e+06	1.0172e+07	1.04152e+07	1.20627e+07	1.10038e+07	1.0156e+07	9.08995e+06	1.01987e+07	1.16757e+07	9.32059e+06	9.26761e+06	8.49682e+06	7.73753e+06	9.49406e+06
Q5DU25	Iqsec2	2.38719e+06	2.47346e+06	2.66541e+06	2.73207e+06	2.20671e+06	2.53676e+06	2.57071e+06	2.59992e+06	2.5162e+06	2.3604e+06	2.6612e+06	2.4506e+06	2.74852e+06	2.56062e+06	2.83058e+06	2.65482e+06	2.7694e+06	2.63847e+06	2.77407e+06	2.65419e+06	2.52697e+06	2.61474e+06	2.25938e+06	2.7874e+06	2.35081e+06	2.66137e+06	2.7712e+06	2.64987e+06	2.59694e+06	2.63837e+06	2.60413e+06	2.86239e+06	2.73624e+06	2.68691e+06	2.69649e+06	2.66588e+06	2.7101e+06	2.54313e+06	2.77199e+06	2.92608e+06	2.09728e+06	4.19474e+06	5.06971e+06	4.10521e+06	4.35696e+06	4.06022e+06	3.59101e+06	4.56358e+06
Q8K1M6	Dnm1l	1.93063e+07	2.31623e+07	2.46426e+07	2.35664e+07	1.92806e+07	2.0008e+07	2.17594e+07	2.05786e+07	2.30696e+07	2.34911e+07	2.28175e+07	2.17977e+07	2.46114e+07	2.08655e+07	2.26964e+07	2.33796e+07	2.25938e+07	2.2191e+07	2.15594e+07	2.10159e+07	2.14984e+07	2.44228e+07	2.32618e+07	2.31774e+07	2.1336e+07	2.26862e+07	2.23936e+07	2.20482e+07	2.19195e+07	2.31424e+07	2.25517e+07	2.58091e+07	2.37619e+07	2.315e+07	2.28926e+07	2.26461e+07	2.26406e+07	2.44701e+07	2.21753e+07	2.34309e+07	2.62685e+07	2.37528e+07	2.74669e+07	2.72935e+07	2.72207e+07	2.53881e+07	2.35021e+07	2.67133e+07
Q9D1L9	Lamtor5	3.65398e+06	1.98563e+06	2.37835e+06	2.44802e+06	3.61209e+06	1.53034e+06	2.45943e+06	2.65706e+06	2.5069e+06	2.14532e+06	2.52358e+06	2.31915e+06	2.64071e+06	1.98413e+06	1.80892e+06	2.48834e+06	2.63233e+06	2.90821e+06	2.36635e+06	2.29748e+06	2.79949e+06	2.43357e+06	2.1671e+06	3.37908e+06	2.27581e+06	2.86982e+06	2.32907e+06	2.07042e+06	2.82549e+06	3.61603e+06	1.93657e+06	2.88286e+06	2.9165e+06	2.21937e+06	2.12812e+06	2.76906e+06	2.72592e+06	1.94737e+06	2.83658e+06	2.24593e+06	1.92182e+06	3.56197e+06	2.66946e+06	2.29885e+06	2.41449e+06	3.54754e+06	2.26486e+06	2.56371e+06
P14148	Rpl7	1.57312e+07	2.13545e+07	2.30959e+07	2.07378e+07	1.59212e+07	2.02872e+07	2.01558e+07	1.97016e+07	2.13125e+07	2.62269e+07	2.31932e+07	2.08449e+07	2.27132e+07	2.05747e+07	2.16693e+07	2.15759e+07	2.21734e+07	2.0421e+07	2.19243e+07	2.13689e+07	2.03154e+07	2.60877e+07	2.40037e+07	2.12572e+07	2.17934e+07	2.11049e+07	2.06259e+07	2.22954e+07	2.0393e+07	1.8623e+07	2.14377e+07	2.30042e+07	2.07649e+07	2.22758e+07	2.30812e+07	2.21213e+07	2.02548e+07	2.46765e+07	2.00874e+07	2.41859e+07	2.19859e+07	1.64495e+07	2.10128e+07	2.40116e+07	2.06511e+07	1.78867e+07	1.95252e+07	1.9979e+07
Q8BFT9	Svop	1.35194e+06	1.09529e+06	1.26528e+06	1.25801e+06	1.41472e+06	901136	1.19723e+06	1.31863e+06	1.13595e+06	1.01916e+06	1.21534e+06	1.17715e+06	1.34374e+06	1.07742e+06	1.24294e+06	1.30455e+06	1.29756e+06	1.09868e+06	1.08572e+06	1.23892e+06	1.23223e+06	1.05844e+06	938804	1.19874e+06	1.0696e+06	1.16527e+06	1.22614e+06	1.08041e+06	1.18231e+06	1.31924e+06	992261	1.11368e+06	1.06915e+06	1.19164e+06	1.1236e+06	1.06629e+06	1.24117e+06	1.15813e+06	1.28021e+06	1.31596e+06	1.49686e+06	1.43183e+06	1.15746e+06	1.09825e+06	1.47452e+06	1.46504e+06	1.14809e+06	1.38096e+06
P35802	Gpm6a	6.96731e+07	8.60336e+07	9.73532e+07	8.21031e+07	6.90752e+07	8.91175e+07	7.42348e+07	8.17038e+07	7.70099e+07	9.07673e+07	7.29331e+07	6.88233e+07	9.19262e+07	6.4782e+07	6.97005e+07	8.66751e+07	8.46206e+07	8.13217e+07	7.26062e+07	8.10233e+07	7.28051e+07	9.16569e+07	6.70058e+07	7.70802e+07	6.97169e+07	8.10895e+07	9.3811e+07	7.98688e+07	6.57643e+07	8.40983e+07	7.05231e+07	8.42771e+07	7.40092e+07	7.74806e+07	1.04562e+08	7.94178e+07	5.34117e+07	6.55085e+07	7.2472e+07	8.48491e+07	8.58994e+07	1.22617e+08	1.43648e+08	1.16351e+08	1.09675e+08	1.11263e+08	1.02696e+08	1.26659e+08
Q8R0A5	Tceal3	1.10059e+07	7.41545e+06	6.417e+06	8.18096e+06	1.10294e+07	6.59367e+06	7.50245e+06	7.28254e+06	8.00679e+06	7.29751e+06	8.62e+06	7.68198e+06	7.75531e+06	7.36418e+06	7.5244e+06	8.57065e+06	7.58345e+06	8.19239e+06	7.98093e+06	6.90646e+06	8.15226e+06	6.86596e+06	6.50062e+06	8.59216e+06	7.50209e+06	8.15808e+06	7.71803e+06	8.25571e+06	7.56951e+06	6.9692e+06	6.66969e+06	6.68392e+06	7.21955e+06	7.85425e+06	6.83017e+06	7.78447e+06	7.44584e+06	6.80593e+06	8.41047e+06	8.36195e+06	5.79312e+06	8.39365e+06	7.99582e+06	6.38739e+06	7.69782e+06	9.62463e+06	7.03914e+06	8.54859e+06
P19096	Fasn	5.16471e+06	1.10701e+07	9.65489e+06	9.92415e+06	5.11762e+06	1.19498e+07	9.26675e+06	1.00849e+07	9.22188e+06	1.13185e+07	7.98584e+06	1.10211e+07	9.78318e+06	1.06969e+07	8.49575e+06	9.43707e+06	8.74873e+06	9.54809e+06	8.06779e+06	1.01708e+07	8.89542e+06	1.17136e+07	1.11521e+07	1.05707e+07	1.11978e+07	8.04944e+06	1.05359e+07	7.97421e+06	1.10903e+07	8.51745e+06	1.20218e+07	9.03452e+06	1.07966e+07	8.63171e+06	1.03861e+07	8.46527e+06	1.01489e+07	1.0044e+07	1.00895e+07	7.50599e+06	1.56687e+07	8.50858e+06	1.09986e+07	1.26235e+07	1.25554e+07	7.66008e+06	1.38094e+07	9.42956e+06
Q9Z2D0	Mtmr9	2.38155e+06	2.36109e+06	2.08591e+06	2.50147e+06	2.13475e+06	2.15106e+06	2.59156e+06	2.38201e+06	2.40027e+06	2.90354e+06	2.60876e+06	2.34547e+06	2.66645e+06	2.11628e+06	2.01158e+06	2.1264e+06	2.51813e+06	2.65985e+06	2.38723e+06	2.87573e+06	2.22133e+06	2.36352e+06	2.15091e+06	2.45005e+06	2.51904e+06	2.37606e+06	2.36771e+06	2.27181e+06	2.6115e+06	2.5095e+06	2.09269e+06	2.47445e+06	2.33746e+06	2.29555e+06	2.34469e+06	2.30785e+06	2.31501e+06	2.08685e+06	2.47536e+06	1.75018e+06	1.98989e+06	1.98212e+06	2.06371e+06	3.46334e+06	2.13219e+06	2.16531e+06	2.15226e+06	2.09184e+06
Q8R191	Syngr3	1.60768e+07	1.54912e+07	1.62023e+07	1.46763e+07	1.64499e+07	1.32272e+07	1.5156e+07	1.37317e+07	1.13321e+07	1.32071e+07	1.38327e+07	1.61812e+07	1.92636e+07	1.09073e+07	1.13112e+07	1.15405e+07	1.73386e+07	1.3034e+07	1.08765e+07	1.32169e+07	1.68333e+07	1.54951e+07	1.42694e+07	1.57465e+07	1.39348e+07	1.36784e+07	1.30252e+07	1.22249e+07	1.52189e+07	1.79951e+07	1.32473e+07	1.35021e+07	1.34823e+07	1.27465e+07	1.45916e+07	1.53113e+07	1.35274e+07	1.45321e+07	1.37201e+07	1.47218e+07	2.47594e+07	2.64393e+07	1.85129e+07	2.52795e+07	2.41314e+07	3.46411e+07	2.5318e+07	2.59815e+07
O55100	Syngr1	6.37234e+06	5.92359e+06	6.14456e+06	6.78839e+06	6.78476e+06	5.44205e+06	6.37022e+06	6.31356e+06	5.87062e+06	5.40117e+06	6.71422e+06	7.02115e+06	5.99779e+06	5.39697e+06	5.28223e+06	6.14609e+06	7.06624e+06	6.28681e+06	6.49063e+06	5.694e+06	6.81918e+06	6.30569e+06	5.7414e+06	7.25934e+06	5.91306e+06	6.57167e+06	6.80265e+06	6.81254e+06	6.80168e+06	8.48484e+06	5.61458e+06	5.75892e+06	6.34431e+06	6.68028e+06	6.10467e+06	6.00664e+06	6.72001e+06	6.22501e+06	7.06808e+06	6.90217e+06	4.94704e+06	8.36075e+06	8.58051e+06	7.60332e+06	8.25435e+06	1.08367e+07	7.81295e+06	9.32802e+06
Q6P8X1	Snx6	3.05454e+06	3.2657e+06	3.33806e+06	3.33639e+06	3.0754e+06	3.13909e+06	3.26613e+06	3.49988e+06	3.53111e+06	3.58422e+06	3.63688e+06	3.18162e+06	3.55508e+06	3.21365e+06	3.6253e+06	3.04042e+06	3.7316e+06	3.11042e+06	3.64952e+06	3.80524e+06	3.17181e+06	3.64272e+06	3.16076e+06	3.24022e+06	3.54195e+06	3.43933e+06	3.27322e+06	3.55034e+06	3.40901e+06	3.64046e+06	2.95601e+06	3.31608e+06	3.14725e+06	3.44145e+06	3.26991e+06	3.61823e+06	3.10553e+06	3.16992e+06	3.06818e+06	3.69418e+06	3.3105e+06	2.87734e+06	2.94909e+06	2.95726e+06	3.1204e+06	3.30958e+06	3.61646e+06	3.53381e+06
P11983	Tcp1	9.49622e+06	1.44069e+07	1.50319e+07	1.34107e+07	9.79184e+06	1.44604e+07	1.40751e+07	1.20135e+07	1.36329e+07	1.47871e+07	1.37143e+07	1.478e+07	1.42028e+07	1.36227e+07	1.39313e+07	1.39169e+07	1.3513e+07	1.36387e+07	1.30969e+07	1.25621e+07	1.37153e+07	1.47913e+07	1.61875e+07	1.37534e+07	1.37315e+07	1.31542e+07	1.36744e+07	1.49638e+07	1.35261e+07	1.22729e+07	1.6045e+07	1.44861e+07	1.48787e+07	1.40349e+07	1.35467e+07	1.45162e+07	1.35092e+07	1.50018e+07	1.23588e+07	1.21345e+07	1.6719e+07	1.04018e+07	1.14567e+07	1.55599e+07	1.33393e+07	1.07855e+07	1.32038e+07	1.12438e+07
P40142	Tkt	6.12768e+07	6.20104e+07	6.05219e+07	6.5412e+07	6.36732e+07	4.91084e+07	5.86555e+07	6.97433e+07	6.42383e+07	6.14128e+07	6.1748e+07	6.59453e+07	5.76885e+07	6.82354e+07	5.75489e+07	6.50983e+07	6.89589e+07	6.85675e+07	6.05263e+07	6.80349e+07	6.2275e+07	6.41454e+07	6.39965e+07	6.61143e+07	7.13325e+07	6.22286e+07	6.11842e+07	5.76111e+07	6.73345e+07	7.47469e+07	5.61756e+07	6.25659e+07	7.17304e+07	6.51057e+07	5.95237e+07	6.71728e+07	6.84458e+07	5.86568e+07	7.43042e+07	5.69578e+07	6.29443e+07	7.01069e+07	6.73732e+07	5.3393e+07	6.27233e+07	6.33075e+07	6.58987e+07	5.83915e+07
Q9QZB9	Dctn5	1.09279e+06	1.16996e+06	1.22668e+06	1.27997e+06	1.17358e+06	1.17697e+06	1.23058e+06	1.30706e+06	1.36106e+06	1.33768e+06	1.41403e+06	1.17852e+06	1.4272e+06	1.23728e+06	1.40246e+06	1.28337e+06	1.16138e+06	1.21211e+06	1.36908e+06	1.30503e+06	1.13587e+06	1.38399e+06	1.2205e+06	1.18434e+06	1.33516e+06	1.3868e+06	1.35692e+06	1.21655e+06	1.31274e+06	1.33974e+06	1.17094e+06	1.30202e+06	1.24419e+06	1.3871e+06	1.28612e+06	1.41944e+06	1.2501e+06	1.2968e+06	1.27017e+06	1.20541e+06	1.49927e+06	1.54663e+06	1.45482e+06	1.30728e+06	1.55038e+06	1.42878e+06	1.5665e+06	1.57753e+06
Q8BGS2	Bola2	3.04737e+06	2.18712e+06	2.65463e+06	2.48378e+06	3.19561e+06	1.70039e+06	2.65383e+06	2.41342e+06	2.5859e+06	2.11082e+06	2.71857e+06	2.75738e+06	2.63696e+06	2.57175e+06	2.55644e+06	2.54534e+06	2.55819e+06	2.67515e+06	2.61715e+06	2.3614e+06	2.97052e+06	2.19403e+06	2.52982e+06	2.93001e+06	2.5912e+06	2.66094e+06	2.09122e+06	2.2082e+06	2.60463e+06	2.7571e+06	1.96074e+06	2.71592e+06	2.93825e+06	2.61936e+06	2.04589e+06	2.67952e+06	3.01667e+06	2.54213e+06	3.13699e+06	2.81486e+06	2.71826e+06	3.38089e+06	2.28654e+06	2.51314e+06	2.79455e+06	3.15025e+06	2.05238e+06	2.5957e+06
Q7TMF3	Ndufa12	1.35619e+07	1.3437e+07	1.38245e+07	1.3832e+07	1.23035e+07	1.15227e+07	1.3698e+07	1.36424e+07	1.39268e+07	1.35874e+07	1.34208e+07	1.46142e+07	1.30861e+07	1.23932e+07	1.16879e+07	1.52682e+07	1.45646e+07	1.58773e+07	1.23662e+07	1.27237e+07	1.25547e+07	1.31205e+07	1.46421e+07	1.354e+07	1.47559e+07	1.33892e+07	1.28895e+07	1.24059e+07	1.29014e+07	1.50357e+07	1.34769e+07	1.39028e+07	1.52292e+07	1.19949e+07	1.1678e+07	1.40817e+07	1.1621e+07	1.21132e+07	1.35754e+07	1.23198e+07	1.14173e+07	1.53556e+07	1.69547e+07	1.52757e+07	1.1036e+07	1.53136e+07	1.41522e+07	1.16722e+07
Q9JHU9	Isyna1	2.46388e+06	4.33423e+06	3.44545e+06	3.76822e+06	2.66029e+06	4.61822e+06	4.08841e+06	3.67018e+06	3.219e+06	4.45586e+06	3.65047e+06	3.94269e+06	4.40188e+06	3.82683e+06	4.27195e+06	3.84574e+06	4.25365e+06	3.55408e+06	3.85935e+06	4.14067e+06	3.59957e+06	3.96954e+06	4.50375e+06	4.16574e+06	4.52386e+06	3.48079e+06	4.28994e+06	3.84117e+06	4.43574e+06	3.89312e+06	4.85002e+06	3.80851e+06	3.48432e+06	3.94024e+06	4.01284e+06	3.82517e+06	3.6769e+06	3.97264e+06	3.69482e+06	4.20325e+06	6.30625e+06	3.07396e+06	3.63436e+06	4.18719e+06	4.55715e+06	3.32516e+06	5.16767e+06	3.81067e+06
Q60864	Stip1	4.31314e+07	3.92329e+07	3.78417e+07	4.33107e+07	4.39772e+07	3.13635e+07	3.90489e+07	3.86891e+07	3.87822e+07	3.94176e+07	3.99966e+07	4.27352e+07	4.0011e+07	3.51629e+07	3.55646e+07	3.96515e+07	3.71725e+07	4.18064e+07	3.75056e+07	3.7491e+07	4.06121e+07	4.1733e+07	3.72921e+07	4.42636e+07	3.78268e+07	3.98893e+07	3.70862e+07	3.75016e+07	4.04055e+07	4.51458e+07	3.58839e+07	4.06663e+07	4.14731e+07	3.70308e+07	3.86938e+07	3.96986e+07	4.39465e+07	3.82452e+07	4.13197e+07	3.77924e+07	3.27609e+07	3.7865e+07	3.555e+07	3.64553e+07	4.14233e+07	4.20884e+07	3.44101e+07	3.2707e+07
Q3TES0	Iqsec3	1.75036e+06	1.55045e+06	1.39221e+06	1.84068e+06	1.69781e+06	1.21744e+06	1.88005e+06	1.69286e+06	1.83701e+06	1.28772e+06	1.5659e+06	1.79828e+06	1.62467e+06	1.68425e+06	1.57694e+06	1.71559e+06	1.81878e+06	1.79726e+06	1.56577e+06	1.65586e+06	1.87081e+06	1.60741e+06	1.97189e+06	1.82353e+06	1.79232e+06	1.68966e+06	1.79142e+06	1.58839e+06	1.66655e+06	2.19984e+06	1.40868e+06	1.58056e+06	1.90722e+06	1.71417e+06	1.22828e+06	1.95522e+06	1.69391e+06	1.46698e+06	1.94242e+06	1.54275e+06	1.87613e+06	1.66652e+06	1.88424e+06	1.85999e+06	1.8768e+06	2.03976e+06	1.98896e+06	1.66515e+06
Q8R5C5	Actr1b	4.423e+06	5.48025e+06	6.16298e+06	5.76615e+06	4.68505e+06	4.66204e+06	5.59388e+06	5.1303e+06	5.07896e+06	5.43063e+06	5.22302e+06	5.23589e+06	5.61113e+06	4.05409e+06	4.63083e+06	4.74867e+06	5.04304e+06	5.21221e+06	5.12144e+06	4.44517e+06	6.03409e+06	5.34466e+06	4.79064e+06	5.55655e+06	4.35156e+06	4.94477e+06	4.72215e+06	4.84861e+06	5.42798e+06	6.39828e+06	4.52271e+06	4.76148e+06	5.15093e+06	4.62474e+06	5.17375e+06	5.35754e+06	5.55139e+06	5.12061e+06	5.34667e+06	5.11021e+06	5.31567e+06	5.40918e+06	6.06248e+06	6.14256e+06	5.54351e+06	5.73661e+06	5.38979e+06	5.35705e+06
P61164	Actr1a	2.84975e+06	3.57512e+06	3.9236e+06	3.80429e+06	3.09587e+06	3.74743e+06	3.85706e+06	4.35308e+06	4.84082e+06	3.89733e+06	3.87679e+06	4.1479e+06	4.27929e+06	4.1701e+06	3.97144e+06	4.09925e+06	4.32452e+06	4.03117e+06	4.28446e+06	4.50999e+06	3.47699e+06	3.90563e+06	4.4538e+06	3.93213e+06	4.16726e+06	3.92917e+06	4.02674e+06	4.26868e+06	4.17132e+06	4.20161e+06	4.13598e+06	4.24469e+06	4.0132e+06	4.18336e+06	3.94901e+06	4.37773e+06	3.83939e+06	4.09734e+06	3.9442e+06	3.76765e+06	5.33539e+06	4.75633e+06	5.19522e+06	4.72995e+06	5.38828e+06	4.2221e+06	5.38262e+06	5.27205e+06
Q8BHL3	Tbc1d10b	4.56359e+06	4.73295e+06	4.73561e+06	5.18234e+06	4.61423e+06	4.67315e+06	5.13019e+06	4.97303e+06	4.82236e+06	4.52654e+06	4.86043e+06	5.07169e+06	5.61146e+06	4.70272e+06	5.14977e+06	4.90007e+06	5.28713e+06	5.22971e+06	5.03092e+06	4.94788e+06	5.63079e+06	5.4115e+06	5.18617e+06	5.80856e+06	5.17004e+06	5.11105e+06	5.16248e+06	4.49134e+06	5.56284e+06	5.66543e+06	4.85925e+06	5.23014e+06	5.17142e+06	4.8893e+06	4.94367e+06	5.46359e+06	5.48608e+06	5.18783e+06	5.67828e+06	4.95895e+06	6.17781e+06	7.60889e+06	7.43908e+06	6.19968e+06	7.15867e+06	8.00749e+06	6.84851e+06	7.16313e+06
Q9D554	Sf3a3	1.40566e+06	1.45628e+06	1.70753e+06	1.56328e+06	1.44421e+06	1.08604e+06	1.31259e+06	1.46068e+06	1.39297e+06	1.40944e+06	1.65849e+06	1.42469e+06	1.43466e+06	1.31183e+06	1.16164e+06	1.39328e+06	1.65646e+06	1.5211e+06	1.57534e+06	1.45369e+06	1.57192e+06	1.57628e+06	1.19952e+06	1.51118e+06	1.34528e+06	1.76996e+06	1.45759e+06	1.49589e+06	1.45598e+06	1.75394e+06	1.1052e+06	1.54205e+06	1.40069e+06	1.46566e+06	1.67232e+06	1.5791e+06	1.35006e+06	1.53903e+06	1.56796e+06	1.4384e+06	641188	1.01904e+06	1.03773e+06	851752	980007	1.08757e+06	913685	928007
Q8BGT8	Phyhipl	4.62393e+06	6.54348e+06	6.40475e+06	6.44973e+06	5.26568e+06	6.05427e+06	6.38198e+06	5.59504e+06	6.14297e+06	5.77822e+06	5.85272e+06	6.6653e+06	6.50519e+06	6.21116e+06	5.74705e+06	6.04704e+06	5.34751e+06	6.49679e+06	5.60043e+06	5.25772e+06	6.28507e+06	5.93405e+06	7.34747e+06	6.49885e+06	6.29603e+06	5.92101e+06	5.8923e+06	6.13066e+06	6.48344e+06	6.02184e+06	7.65239e+06	6.24362e+06	6.51708e+06	5.87762e+06	5.76973e+06	5.94756e+06	6.37446e+06	6.29663e+06	6.15528e+06	5.49331e+06	6.96756e+06	5.1597e+06	5.51837e+06	7.48845e+06	5.97726e+06	4.99667e+06	5.78281e+06	5.22918e+06
Q9D1C8	Vps28	1.28535e+06	1.15872e+06	1.33154e+06	1.24746e+06	1.18394e+06	861277	1.2513e+06	1.29939e+06	1.0941e+06	990848	1.09096e+06	1.1972e+06	1.15553e+06	977949	623933	1.07553e+06	1.1677e+06	1.15985e+06	901167	969389	1.08788e+06	1.09929e+06	1.30148e+06	1.1954e+06	1.10602e+06	1.17916e+06	1.03224e+06	876016	1.02332e+06	1.27867e+06	1.08417e+06	1.35414e+06	1.34609e+06	893193	1.06581e+06	1.19515e+06	1.21873e+06	1.21552e+06	1.23337e+06	1.0065e+06	932761	1.40034e+06	1.29354e+06	1.26754e+06	1.17849e+06	1.74608e+06	964986	1.37158e+06
B1AXP6	Tomm5	4.46033e+06	4.84589e+06	4.9272e+06	5.33634e+06	4.99344e+06	3.7989e+06	5.98345e+06	5.20829e+06	5.20809e+06	5.66099e+06	5.40475e+06	5.80126e+06	5.52245e+06	5.05855e+06	4.69221e+06	5.86422e+06	6.70185e+06	6.26712e+06	5.44643e+06	5.90015e+06	5.70844e+06	5.62045e+06	5.73948e+06	5.54581e+06	6.16747e+06	5.85606e+06	5.14435e+06	4.9683e+06	5.37426e+06	6.2721e+06	4.72948e+06	4.864e+06	5.65241e+06	5.70719e+06	5.23785e+06	5.60086e+06	5.12436e+06	5.44276e+06	5.31565e+06	5.10919e+06	4.18086e+06	4.33425e+06	4.37177e+06	5.19485e+06	5.08425e+06	4.79198e+06	4.3003e+06	4.17907e+06
P62082	Rps7	1.40862e+07	1.16424e+07	1.40773e+07	1.17987e+07	1.3668e+07	1.04409e+07	1.13459e+07	1.22184e+07	1.25228e+07	1.32007e+07	1.18875e+07	1.10213e+07	1.20151e+07	1.00514e+07	1.21781e+07	1.19445e+07	1.134e+07	1.04444e+07	1.14176e+07	1.11025e+07	1.00283e+07	1.24928e+07	1.22871e+07	1.08415e+07	1.07282e+07	1.21365e+07	1.2163e+07	1.16939e+07	1.05729e+07	1.12275e+07	1.07804e+07	1.35118e+07	1.13491e+07	1.23672e+07	1.2268e+07	1.22842e+07	1.11837e+07	1.19856e+07	1.16172e+07	1.25373e+07	1.1482e+07	1.21737e+07	1.39815e+07	1.08702e+07	1.15261e+07	1.37476e+07	9.9723e+06	1.28236e+07
Q8VHQ9	Acot11	3.49474e+06	6.5026e+06	5.57393e+06	6.00494e+06	3.97566e+06	5.83962e+06	5.27096e+06	5.72283e+06	5.3158e+06	6.49074e+06	5.48354e+06	6.50479e+06	5.33177e+06	6.79383e+06	5.11084e+06	6.53502e+06	4.84916e+06	6.12351e+06	5.11214e+06	6.03185e+06	5.12018e+06	6.18834e+06	5.85318e+06	6.66957e+06	6.62411e+06	5.6788e+06	6.15055e+06	5.19898e+06	6.44842e+06	4.34734e+06	6.2304e+06	5.72841e+06	6.88627e+06	5.53205e+06	6.63002e+06	5.27889e+06	6.79984e+06	6.03726e+06	6.44009e+06	5.36538e+06	4.12e+06	2.38722e+06	2.60544e+06	3.20433e+06	2.76633e+06	2.45048e+06	3.48918e+06	2.25266e+06
Q9QXL2	Kif21a	6.37526e+06	5.76903e+06	5.62217e+06	6.19762e+06	6.64263e+06	4.83795e+06	6.27592e+06	6.23927e+06	6.35328e+06	5.59803e+06	6.29301e+06	5.9177e+06	5.88251e+06	5.71797e+06	5.73502e+06	6.0385e+06	6.25163e+06	6.16648e+06	5.8046e+06	5.80413e+06	5.939e+06	5.52682e+06	6.01875e+06	6.37474e+06	5.7848e+06	5.86385e+06	5.91026e+06	5.91972e+06	6.16389e+06	6.74224e+06	5.1048e+06	5.74852e+06	6.41622e+06	5.81718e+06	4.55778e+06	6.45343e+06	6.30759e+06	5.52757e+06	6.06526e+06	5.71233e+06	6.79465e+06	7.38998e+06	6.67e+06	5.77026e+06	6.57231e+06	7.50056e+06	6.58042e+06	6.84691e+06
O35737	Hnrnph1	873532	1.038e+06	1.25746e+06	1.30918e+06	1.07546e+06	1.14991e+06	1.2953e+06	1.27284e+06	1.28069e+06	1.31778e+06	1.36801e+06	1.33971e+06	1.4392e+06	1.33276e+06	1.21948e+06	1.35341e+06	1.56636e+06	1.46039e+06	1.70328e+06	1.41621e+06	1.61351e+06	1.4716e+06	1.35412e+06	1.69289e+06	1.24353e+06	1.5004e+06	1.37553e+06	1.42732e+06	1.4499e+06	1.54046e+06	1.25499e+06	1.54145e+06	1.3613e+06	1.45181e+06	1.62292e+06	1.4684e+06	1.50109e+06	1.58463e+06	1.67289e+06	1.52146e+06	938800	1.257e+06	1.41774e+06	1.10288e+06	1.09589e+06	1.17096e+06	1.03127e+06	1.03802e+06
Q9Z2X1	Hnrnpf	4.01553e+06	4.28576e+06	5.42286e+06	4.50685e+06	4.32489e+06	4.58062e+06	4.83222e+06	4.59632e+06	4.39408e+06	4.76705e+06	4.99905e+06	4.63435e+06	5.06669e+06	4.84567e+06	4.44314e+06	4.68338e+06	5.07464e+06	4.52754e+06	5.68497e+06	4.94637e+06	5.04565e+06	5.41691e+06	4.35651e+06	5.05322e+06	4.56899e+06	5.57037e+06	4.81287e+06	4.95909e+06	4.83628e+06	5.05456e+06	4.95298e+06	5.69641e+06	4.45626e+06	4.70734e+06	5.61636e+06	4.94079e+06	5.00785e+06	5.51137e+06	5.34115e+06	5.40308e+06	2.69512e+06	3.4103e+06	3.55213e+06	3.63813e+06	3.46355e+06	3.39545e+06	3.4074e+06	3.31955e+06
P80318	Cct3	1.54073e+07	1.96236e+07	1.98452e+07	1.92205e+07	1.58781e+07	1.80383e+07	1.86393e+07	1.78305e+07	1.82796e+07	1.81499e+07	1.91485e+07	1.9742e+07	1.97374e+07	1.82419e+07	1.87178e+07	1.8008e+07	1.88328e+07	1.87334e+07	1.88385e+07	1.81385e+07	1.96394e+07	1.94104e+07	1.97141e+07	1.97674e+07	1.97744e+07	2.00301e+07	1.74042e+07	1.92765e+07	1.84259e+07	1.87944e+07	1.8816e+07	1.98478e+07	1.92684e+07	1.94087e+07	1.84275e+07	1.93559e+07	1.86696e+07	1.96386e+07	1.86298e+07	1.82144e+07	2.15069e+07	1.82665e+07	1.85416e+07	1.97737e+07	2.07297e+07	1.9042e+07	1.90165e+07	1.94348e+07
P80313	Cct7	7.9269e+06	1.08301e+07	1.18827e+07	1.07265e+07	8.04941e+06	1.05127e+07	1.0613e+07	9.85568e+06	1.09192e+07	1.11045e+07	1.06998e+07	1.09472e+07	1.09442e+07	1.05672e+07	1.11834e+07	1.0724e+07	1.05523e+07	1.08039e+07	1.04155e+07	1.0279e+07	1.05724e+07	1.0992e+07	1.18585e+07	1.1138e+07	1.07903e+07	1.03531e+07	1.05503e+07	1.04809e+07	1.07973e+07	1.02936e+07	1.16011e+07	1.10777e+07	1.1239e+07	1.09034e+07	1.05933e+07	1.06687e+07	1.02627e+07	1.12977e+07	1.02022e+07	1.02044e+07	1.34706e+07	9.43815e+06	1.05106e+07	1.20632e+07	1.16355e+07	9.53214e+06	1.11022e+07	1.02859e+07
Q8K0T4	Katnal1	1.42764e+06	1.6851e+06	1.63864e+06	1.75028e+06	1.30832e+06	1.82368e+06	1.79493e+06	1.67944e+06	1.76629e+06	1.65619e+06	1.7363e+06	1.67618e+06	1.93408e+06	1.72864e+06	1.80012e+06	1.72519e+06	1.80021e+06	1.64274e+06	1.72125e+06	1.8e+06	1.73601e+06	1.77543e+06	1.79608e+06	1.69911e+06	1.68477e+06	1.70523e+06	1.91095e+06	1.70204e+06	1.76552e+06	1.67434e+06	1.62664e+06	1.75939e+06	1.67185e+06	1.6968e+06	1.76662e+06	1.70121e+06	1.71962e+06	1.7945e+06	1.71306e+06	1.56482e+06	1.91854e+06	1.88946e+06	1.91543e+06	1.81772e+06	1.9014e+06	1.76745e+06	1.9907e+06	1.78513e+06
Q9D1G1	Rab1b	1.35858e+07	1.39993e+07	1.55552e+07	1.58134e+07	1.36711e+07	1.75029e+07	1.56626e+07	1.72362e+07	1.4715e+07	1.50261e+07	1.72896e+07	1.53867e+07	1.70716e+07	1.37459e+07	1.3974e+07	1.57862e+07	1.73514e+07	1.79641e+07	1.4677e+07	1.41746e+07	1.67318e+07	1.6036e+07	1.40986e+07	1.84118e+07	1.39455e+07	1.54095e+07	1.40507e+07	1.54701e+07	1.40536e+07	1.92171e+07	1.38002e+07	1.57879e+07	1.6403e+07	1.5502e+07	1.57006e+07	1.7556e+07	1.33559e+07	1.31732e+07	1.58048e+07	1.38467e+07	1.59516e+07	1.98179e+07	1.75171e+07	1.62877e+07	1.71084e+07	1.72857e+07	1.33138e+07	1.59426e+07
P16330	Cnp	3.00287e+08	3.26162e+08	3.02117e+08	3.21804e+08	2.96934e+08	1.97014e+08	3.28384e+08	3.30417e+08	3.47215e+08	2.77676e+08	3.25083e+08	3.41839e+08	2.69794e+08	3.41702e+08	2.9297e+08	2.86806e+08	3.25563e+08	3.30196e+08	2.97505e+08	3.20788e+08	3.38979e+08	2.83022e+08	3.77504e+08	3.12376e+08	3.78398e+08	3.31053e+08	2.71375e+08	2.86744e+08	3.56975e+08	3.87434e+08	2.49737e+08	2.72569e+08	3.79385e+08	3.19985e+08	2.18099e+08	3.61255e+08	3.42992e+08	2.6972e+08	3.60994e+08	2.13294e+08	3.73092e+08	3.50243e+08	3.26103e+08	3.01556e+08	3.57684e+08	4.46639e+08	3.63425e+08	3.78198e+08
Q4KML4	Abracl	2.82529e+06	2.03367e+06	1.96505e+06	2.20253e+06	2.63386e+06	1.94693e+06	2.2547e+06	2.36232e+06	2.09624e+06	1.97661e+06	2.00314e+06	2.10475e+06	2.07031e+06	1.88418e+06	2.14652e+06	1.81812e+06	2.24193e+06	1.72501e+06	2.01364e+06	2.02067e+06	1.88548e+06	1.92378e+06	2.16107e+06	1.83356e+06	2.11961e+06	1.93069e+06	2.14368e+06	1.71835e+06	2.10518e+06	2.08956e+06	1.71259e+06	2.02225e+06	1.92067e+06	1.98937e+06	1.80512e+06	1.97634e+06	1.73111e+06	1.71157e+06	2.05937e+06	2.40254e+06	2.71155e+06	5.01279e+06	5.25349e+06	2.8895e+06	4.34918e+06	5.14963e+06	4.84095e+06	5.53673e+06
Q9DB60	Prxl2b	850068	1.2705e+06	1.18644e+06	1.25026e+06	1.06852e+06	1.30387e+06	1.28168e+06	1.18636e+06	1.23576e+06	1.10479e+06	1.19494e+06	1.36088e+06	1.18509e+06	1.22766e+06	1.22968e+06	1.26138e+06	1.21001e+06	1.18619e+06	1.27804e+06	1.12351e+06	1.37413e+06	1.24966e+06	1.46436e+06	1.44432e+06	1.31703e+06	1.30645e+06	1.46062e+06	1.31174e+06	1.28163e+06	1.29207e+06	1.37113e+06	1.30634e+06	1.42313e+06	1.51729e+06	1.41462e+06	1.45964e+06	1.30898e+06	1.33934e+06	1.37342e+06	1.22926e+06	1.64706e+06	989632	1.32804e+06	1.43825e+06	1.3002e+06	1.10924e+06	1.18216e+06	1.03143e+06
Q9CQR2	Rps21	2.25313e+07	1.67344e+07	2.0365e+07	1.92958e+07	2.33179e+07	1.96694e+07	1.86524e+07	2.0088e+07	2.05078e+07	1.9253e+07	2.01978e+07	1.87833e+07	2.05983e+07	1.82149e+07	1.82874e+07	1.96717e+07	2.14235e+07	2.0029e+07	2.15504e+07	1.98629e+07	1.96549e+07	2.1097e+07	1.82711e+07	2.12106e+07	1.838e+07	2.21027e+07	1.88455e+07	1.91711e+07	1.91035e+07	2.2577e+07	1.95756e+07	2.16444e+07	1.88834e+07	1.97688e+07	2.13181e+07	2.06397e+07	2.03111e+07	1.8707e+07	2.01404e+07	2.25567e+07	1.70242e+07	2.57504e+07	2.11062e+07	2.06083e+07	2.03941e+07	2.16119e+07	1.79669e+07	1.96479e+07
Q9CPX6	Atg3	1.70749e+06	1.97809e+06	2.08559e+06	2.0315e+06	1.74736e+06	1.84147e+06	2.15667e+06	1.97086e+06	2.26798e+06	2.34424e+06	2.10519e+06	1.96451e+06	2.06076e+06	1.94765e+06	2.05542e+06	2.15089e+06	2.25283e+06	2.10123e+06	2.08457e+06	2.32427e+06	1.94855e+06	2.34272e+06	2.03285e+06	1.93458e+06	2.01041e+06	2.4647e+06	2.22441e+06	2.16273e+06	2.07722e+06	2.25449e+06	1.87894e+06	2.2003e+06	2.02326e+06	1.87876e+06	2.13453e+06	2.09359e+06	1.92758e+06	2.05659e+06	1.99742e+06	2.16385e+06	1.6573e+06	1.41466e+06	2.27434e+06	1.80511e+06	2.20787e+06	2.1565e+06	1.85588e+06	2.10898e+06
Q9R0Q7	Ptges3	2.04901e+07	1.39152e+07	1.52502e+07	1.56726e+07	1.93737e+07	9.96813e+06	1.31474e+07	1.56222e+07	1.47073e+07	1.2366e+07	1.42545e+07	1.4991e+07	1.51995e+07	1.31292e+07	1.1167e+07	1.50307e+07	1.50191e+07	1.74209e+07	1.36887e+07	1.45282e+07	1.60418e+07	1.37195e+07	1.25643e+07	1.60362e+07	1.47551e+07	1.52303e+07	1.26188e+07	1.25962e+07	1.38959e+07	1.67968e+07	1.16419e+07	1.50694e+07	1.54035e+07	1.3179e+07	1.32573e+07	1.51116e+07	1.57978e+07	1.34189e+07	1.6096e+07	1.29252e+07	1.78761e+07	2.14526e+07	1.78619e+07	1.43763e+07	1.70444e+07	2.33199e+07	1.46651e+07	1.91882e+07
Q91W53	Golga7	840727	952243	896624	903061	792482	944498	958523	959790	926901	1.07097e+06	1.00824e+06	935200	1.00604e+06	921845	890166	1.02779e+06	982010	1.02655e+06	966759	1.06972e+06	914135	1.25776e+06	1.03904e+06	942396	1.09549e+06	1.03739e+06	1.06133e+06	1.00563e+06	1.06812e+06	1.01911e+06	1.02299e+06	1.09896e+06	1.0199e+06	944113	1.13674e+06	1.0187e+06	1.03779e+06	1.04482e+06	1.09031e+06	973355	1.03229e+06	937145	959838	968726	950825	1.22793e+06	1.08314e+06	899722
P05064	Aldoa	2.59432e+08	2.97585e+08	3.0122e+08	3.06489e+08	2.55921e+08	2.83971e+08	2.85343e+08	2.93299e+08	3.22258e+08	3.00272e+08	2.8803e+08	2.86145e+08	3.09789e+08	2.70123e+08	2.8337e+08	2.931e+08	3.01408e+08	3.06849e+08	2.90196e+08	2.85954e+08	3.01867e+08	3.01434e+08	3.00037e+08	3.07528e+08	2.88117e+08	2.84676e+08	3.13229e+08	2.80718e+08	2.86429e+08	3.45081e+08	2.82631e+08	3.00067e+08	3.14615e+08	2.85315e+08	2.97443e+08	3.01912e+08	2.72392e+08	2.76829e+08	2.95087e+08	2.76498e+08	4.32366e+08	4.90758e+08	5.61244e+08	4.41841e+08	4.74556e+08	4.81557e+08	4.40064e+08	5.00895e+08
Q7TNV0	Dek	5.37584e+06	4.11222e+06	4.51546e+06	4.21702e+06	5.33735e+06	3.52151e+06	4.25506e+06	4.33581e+06	4.29084e+06	4.43871e+06	5.29334e+06	4.07848e+06	4.35114e+06	4.47864e+06	4.4117e+06	4.48511e+06	4.77521e+06	4.34696e+06	5.04315e+06	4.7957e+06	4.38748e+06	4.39817e+06	3.31211e+06	4.26446e+06	3.96815e+06	5.1225e+06	4.06754e+06	4.68295e+06	4.04692e+06	4.70127e+06	3.69663e+06	4.99863e+06	3.89154e+06	4.69096e+06	4.60562e+06	4.47481e+06	4.15909e+06	3.8418e+06	4.63892e+06	5.05068e+06	1.50965e+06	2.21053e+06	1.85707e+06	1.59765e+06	2.13494e+06	2.14181e+06	2.07051e+06	2.20734e+06
Q9JKF1	Iqgap1	365560	522287	545423	566775	406800	523150	638408	725737	487706	614913	592689	626820	558657	664690	556745	645788	696864	598518	663980	613421	596323	539822	591219	617953	591560	563838	577331	584923	593312	724507	541095	605749	639973	588454	640766	550170	646951	543600	576602	433129	507391	557501	589188	475626	483732	526537	542666	507097
P70441	Slc9a3r1	1.34304e+07	1.17858e+07	1.1425e+07	1.2914e+07	1.51957e+07	1.18157e+07	1.30876e+07	1.19021e+07	1.31438e+07	1.26852e+07	1.48937e+07	1.22164e+07	1.2233e+07	1.21058e+07	1.37738e+07	1.23905e+07	1.35822e+07	1.25673e+07	1.49328e+07	1.24329e+07	1.34057e+07	1.23084e+07	1.0052e+07	1.33426e+07	1.19065e+07	1.45191e+07	1.30061e+07	1.46583e+07	1.23835e+07	1.31155e+07	1.19474e+07	1.29487e+07	1.13001e+07	1.46374e+07	1.25508e+07	1.41016e+07	1.2031e+07	1.03033e+07	1.23158e+07	1.3644e+07	1.05393e+07	1.62594e+07	1.83685e+07	1.28041e+07	1.51283e+07	1.63533e+07	1.33445e+07	1.62377e+07
P56212	Arpp19	9.04654e+06	6.87622e+06	6.09088e+06	7.04875e+06	8.21309e+06	6.91628e+06	6.69791e+06	6.85536e+06	6.73217e+06	7.65024e+06	7.02672e+06	6.92472e+06	7.81277e+06	6.59582e+06	7.13939e+06	7.00851e+06	6.99603e+06	6.96356e+06	6.6309e+06	6.37383e+06	6.78385e+06	6.77338e+06	6.98126e+06	7.43951e+06	7.05623e+06	6.57307e+06	7.27352e+06	6.8054e+06	6.3523e+06	7.53533e+06	5.94412e+06	6.62557e+06	6.93397e+06	6.37897e+06	6.04789e+06	6.4541e+06	5.84374e+06	5.77202e+06	6.4764e+06	5.63703e+06	1.03071e+07	1.38169e+07	1.24922e+07	1.37723e+07	1.42858e+07	1.20194e+07	1.03375e+07	1.60322e+07
Q8BI08	Mal2	1.21867e+06	2.01188e+06	1.45479e+06	1.71489e+06	1.21037e+06	4.0275e+06	1.68632e+06	1.37158e+06	2.07296e+06	2.10856e+06	1.016e+06	1.68924e+06	3.88149e+06	910931	2.68728e+06	1.46137e+06	2.36529e+06	1.41478e+06	1.23255e+06	1.67205e+06	1.68019e+06	2.4763e+06	2.36798e+06	2.16674e+06	1.53425e+06	1.08891e+06	3.19165e+06	1.89432e+06	2.15548e+06	1.92876e+06	2.52622e+06	2.00233e+06	1.59248e+06	1.41526e+06	1.81035e+06	1.50831e+06	1.07915e+06	1.70732e+06	1.30798e+06	2.82495e+06	1.06578e+07	1.24985e+07	1.80285e+07	1.34884e+07	1.40382e+07	1.29224e+07	1.41414e+07	1.53823e+07
Q9D394	Rufy3	1.48522e+07	1.52209e+07	1.43665e+07	1.52645e+07	1.52113e+07	1.36878e+07	1.49079e+07	1.57407e+07	1.7592e+07	1.44846e+07	1.55721e+07	1.53427e+07	1.54535e+07	1.47952e+07	1.55992e+07	1.51392e+07	1.58299e+07	1.55842e+07	1.54762e+07	1.69436e+07	1.49496e+07	1.5041e+07	1.67315e+07	1.50669e+07	1.57556e+07	1.5539e+07	1.61346e+07	1.50484e+07	1.61502e+07	1.54556e+07	1.32147e+07	1.46085e+07	1.58553e+07	1.51359e+07	1.27852e+07	1.65712e+07	1.57166e+07	1.44206e+07	1.52195e+07	1.36904e+07	1.69372e+07	1.49036e+07	1.56932e+07	1.4535e+07	1.42605e+07	1.65991e+07	1.5819e+07	1.51066e+07
P63044	Vamp2	2.36847e+07	1.6951e+07	2.22081e+07	1.84441e+07	2.55976e+07	1.68739e+07	1.78545e+07	2.03166e+07	1.63353e+07	1.81384e+07	2.06681e+07	1.39663e+07	2.02928e+07	1.44867e+07	1.7702e+07	2.03289e+07	2.10004e+07	1.77357e+07	1.6463e+07	1.91249e+07	1.38458e+07	1.6789e+07	1.653e+07	1.8108e+07	1.4912e+07	1.79349e+07	1.85707e+07	1.70416e+07	1.55277e+07	2.04662e+07	1.29641e+07	2.19291e+07	1.80903e+07	2.0736e+07	1.72294e+07	1.65025e+07	1.67976e+07	1.60772e+07	1.53436e+07	2.44396e+07	1.98409e+07	3.28672e+07	3.32199e+07	1.94399e+07	2.72276e+07	3.19213e+07	2.38772e+07	3.09005e+07
Q8BYK6	Ythdf3	557028	617356	685891	641867	594069	644596	647772	628206	674621	608050	669502	573428	737443	549415	636055	700493	666530	746930	755509	575993	696608	706776	696778	545708	512470	726929	730907	717437	667996	714130	628626	740151	711356	638743	807829	749669	660132	782091	622725	577579	615371	918253	975488	794522	730072	873705	631719	795811
Q8BL65	Ablim2	4.81892e+06	5.7954e+06	5.55105e+06	5.94629e+06	4.51049e+06	4.83696e+06	5.44704e+06	4.87741e+06	5.28003e+06	5.48767e+06	5.56811e+06	5.40724e+06	5.64954e+06	5.62414e+06	5.21511e+06	5.26539e+06	5.55824e+06	5.61964e+06	5.48841e+06	5.38835e+06	5.58448e+06	5.44232e+06	5.18312e+06	5.95496e+06	5.77095e+06	6.06532e+06	5.59956e+06	5.44422e+06	5.72582e+06	6.18867e+06	5.48618e+06	5.49189e+06	5.3292e+06	5.43241e+06	5.5686e+06	5.14214e+06	5.30176e+06	5.18549e+06	5.79162e+06	5.31855e+06	4.50186e+06	4.72748e+06	5.13505e+06	5.11775e+06	4.67912e+06	4.66097e+06	4.56071e+06	5.7721e+06
Q9Z0E0	Ncdn	5.46135e+06	7.0856e+06	6.05127e+06	7.24879e+06	5.07489e+06	6.43992e+06	7.09211e+06	6.48856e+06	6.54292e+06	5.27836e+06	5.72182e+06	7.83881e+06	7.47315e+06	7.13497e+06	6.20717e+06	6.24738e+06	6.7122e+06	6.26092e+06	5.45621e+06	5.48873e+06	7.27835e+06	5.76759e+06	8.11056e+06	7.8747e+06	7.21691e+06	5.32493e+06	6.54591e+06	5.96763e+06	7.05372e+06	7.54374e+06	7.94323e+06	6.64117e+06	7.88159e+06	6.40352e+06	5.87263e+06	6.14091e+06	7.37965e+06	6.72533e+06	7.87628e+06	6.28488e+06	1.23272e+07	1.31068e+07	1.44177e+07	1.46233e+07	1.50265e+07	1.44101e+07	1.24894e+07	1.43036e+07
P26350	Ptma	2.49494e+07	2.06604e+07	2.16727e+07	2.08997e+07	2.26995e+07	1.59033e+07	2.07698e+07	2.08558e+07	2.20179e+07	2.17572e+07	2.47485e+07	1.91335e+07	1.94157e+07	1.81865e+07	1.88699e+07	2.03245e+07	1.97829e+07	1.99911e+07	2.12257e+07	1.81923e+07	1.86723e+07	1.97912e+07	1.67043e+07	1.99985e+07	1.59295e+07	2.02607e+07	1.85488e+07	2.20444e+07	2.0287e+07	1.80467e+07	1.53448e+07	2.12003e+07	1.65769e+07	2.02456e+07	1.92059e+07	2.0334e+07	2.00322e+07	2.03011e+07	1.84789e+07	2.02185e+07	1.10874e+07	1.715e+07	1.28571e+07	1.20282e+07	1.48384e+07	1.66846e+07	1.408e+07	1.38545e+07
P26369	U2af2	6.40947e+06	6.6176e+06	7.66666e+06	6.97505e+06	6.49121e+06	6.3491e+06	6.12203e+06	5.89407e+06	6.19456e+06	7.66874e+06	7.59799e+06	5.93592e+06	7.2215e+06	6.14195e+06	6.41027e+06	6.46794e+06	6.8463e+06	6.34068e+06	7.16981e+06	6.65315e+06	6.08003e+06	7.31224e+06	6.11602e+06	6.31481e+06	6.0549e+06	7.3092e+06	6.19946e+06	6.82091e+06	5.96433e+06	6.38345e+06	6.17714e+06	8.12404e+06	6.19732e+06	6.49131e+06	7.50565e+06	6.55614e+06	5.92496e+06	7.07911e+06	6.32701e+06	7.54768e+06	4.5886e+06	4.49626e+06	4.88194e+06	4.55453e+06	4.9238e+06	4.49177e+06	4.27707e+06	5.07192e+06
Q8K021	Scamp1	2.07932e+07	2.01358e+07	2.16232e+07	2.14361e+07	2.21954e+07	1.81661e+07	2.0001e+07	2.01383e+07	2.05761e+07	2.17033e+07	2.13862e+07	1.92147e+07	2.33694e+07	1.96494e+07	2.24458e+07	2.14129e+07	2.38219e+07	2.13661e+07	2.26182e+07	2.11568e+07	2.06598e+07	2.26916e+07	2.18927e+07	2.1626e+07	1.96675e+07	2.21965e+07	2.02402e+07	2.14099e+07	2.15267e+07	2.42401e+07	1.92862e+07	2.46382e+07	2.01936e+07	2.21546e+07	2.19715e+07	2.14627e+07	2.01619e+07	2.18243e+07	2.17224e+07	2.57972e+07	2.72948e+07	2.94343e+07	2.68865e+07	2.26506e+07	2.6489e+07	2.77091e+07	2.39529e+07	2.5973e+07
Q8CIV8	Tbce	389474	589341	531052	614411	400831	524050	683013	645088	695930	607341	619027	669894	700729	709806	680925	651240	780016	642998	684475	656877	739585	665445	677832	624968	634750	698467	718407	666934	681319	802655	668532	658997	682910	778712	622262	789268	637384	659833	702742	765766	869864	784762	809867	817794	877814	714435	912057	870268
Q8VE88	Fam114a2	1.18492e+06	1.08141e+06	1.28497e+06	1.23242e+06	1.13651e+06	1.00111e+06	1.09656e+06	1.16979e+06	1.08742e+06	1.19788e+06	1.12835e+06	1.0349e+06	1.12962e+06	979245	1.10119e+06	1.09429e+06	1.10075e+06	1.08404e+06	1.18763e+06	1.06982e+06	1.04828e+06	1.08802e+06	960547	1.03207e+06	963534	1.15847e+06	1.09401e+06	1.09237e+06	1.01486e+06	1.10831e+06	1.00496e+06	1.26982e+06	1.04801e+06	1.2621e+06	1.19122e+06	1.08511e+06	1.17966e+06	1.14099e+06	1.12415e+06	1.26322e+06	773113	983253	1.06001e+06	749257	970057	1.07773e+06	802908	977277
Q9WUA3	Pfkp	5.01643e+06	8.54498e+06	7.64047e+06	7.67987e+06	4.97531e+06	7.32616e+06	8.02723e+06	6.75183e+06	7.90018e+06	6.72494e+06	6.87087e+06	7.78953e+06	7.40193e+06	7.73433e+06	7.18655e+06	7.46385e+06	7.20456e+06	7.06262e+06	7.27711e+06	7.14831e+06	7.70528e+06	6.80291e+06	8.99965e+06	8.50061e+06	8.13898e+06	7.63074e+06	7.87796e+06	7.46065e+06	8.21226e+06	7.10281e+06	8.0022e+06	7.51398e+06	8.94364e+06	8.08206e+06	7.12844e+06	7.52429e+06	8.31522e+06	7.58538e+06	7.26189e+06	6.69485e+06	9.06917e+06	9.81646e+06	9.97174e+06	1.12504e+07	1.23619e+07	9.03015e+06	1.02928e+07	1.12191e+07
Q8CIN4	Pak2	6.4468e+06	5.53863e+06	5.99889e+06	6.05689e+06	6.52977e+06	5.16463e+06	5.71119e+06	6.35744e+06	6.15634e+06	5.84826e+06	6.35507e+06	5.83315e+06	6.18342e+06	5.64441e+06	6.36402e+06	6.10674e+06	6.53225e+06	6.23926e+06	6.75452e+06	6.36205e+06	5.92771e+06	6.12688e+06	4.97113e+06	6.63198e+06	5.65211e+06	6.48051e+06	6.33352e+06	5.94507e+06	6.32049e+06	6.74234e+06	5.16377e+06	6.58676e+06	5.95176e+06	6.31573e+06	6.09503e+06	6.33511e+06	6.39989e+06	6.09307e+06	6.60568e+06	6.39244e+06	5.39875e+06	5.15343e+06	5.53339e+06	4.30136e+06	5.23714e+06	5.58289e+06	5.19379e+06	5.33071e+06
P47757	Capzb	1.51384e+07	1.76902e+07	1.69488e+07	1.72787e+07	1.482e+07	1.46958e+07	1.66389e+07	1.44015e+07	1.50645e+07	1.63372e+07	1.6315e+07	1.72143e+07	1.73292e+07	1.59207e+07	1.54155e+07	1.58337e+07	1.64106e+07	1.75564e+07	1.55277e+07	1.4775e+07	1.79316e+07	1.7014e+07	1.64164e+07	1.93058e+07	1.6323e+07	1.69893e+07	1.64835e+07	1.61181e+07	1.72658e+07	1.69784e+07	1.70994e+07	1.80489e+07	1.83811e+07	1.52739e+07	1.77779e+07	1.61557e+07	1.75853e+07	1.67889e+07	1.7323e+07	1.63581e+07	1.56603e+07	2.11136e+07	2.20674e+07	2.02823e+07	2.05676e+07	2.18163e+07	1.7775e+07	2.14384e+07
Q8VE62	Paip1	1.87753e+06	2.57054e+06	2.49505e+06	2.53807e+06	1.86968e+06	2.59624e+06	2.509e+06	2.09309e+06	2.55354e+06	2.57706e+06	2.28684e+06	2.69301e+06	2.70259e+06	2.52648e+06	2.47929e+06	2.39748e+06	2.06361e+06	2.39688e+06	2.52625e+06	2.10734e+06	2.58456e+06	2.60986e+06	2.47325e+06	2.735e+06	2.23688e+06	2.21411e+06	2.31877e+06	2.46596e+06	2.61526e+06	2.20902e+06	2.71777e+06	2.46893e+06	2.47208e+06	2.38363e+06	2.58321e+06	2.33985e+06	2.38683e+06	2.35482e+06	2.40191e+06	2.09848e+06	2.61857e+06	1.94834e+06	2.03035e+06	2.33655e+06	2.1395e+06	2.0635e+06	2.4383e+06	2.16543e+06
Q61036	Pak3	2.35091e+06	1.63584e+06	1.48991e+06	1.9552e+06	2.38067e+06	1.50074e+06	1.76461e+06	1.88536e+06	2.06756e+06	1.21908e+06	1.34407e+06	1.93395e+06	2.33413e+06	1.63466e+06	1.81581e+06	1.60479e+06	1.79122e+06	1.81767e+06	1.3797e+06	1.74301e+06	1.96318e+06	1.55815e+06	2.4277e+06	2.22452e+06	1.76332e+06	1.51452e+06	2.02615e+06	1.3451e+06	2.08517e+06	2.58377e+06	1.67981e+06	1.74515e+06	1.9133e+06	1.71829e+06	1.19179e+06	1.8096e+06	2.03859e+06	1.59899e+06	2.18246e+06	1.77291e+06	5.45051e+06	4.60388e+06	3.95823e+06	3.04267e+06	4.28862e+06	4.96472e+06	4.10926e+06	3.73875e+06
P24270	Cat	4.56194e+06	5.72e+06	5.82563e+06	5.59985e+06	4.93708e+06	5.72684e+06	6.00584e+06	6.0905e+06	6.33598e+06	5.76474e+06	5.03098e+06	5.2628e+06	5.72666e+06	5.88278e+06	8.14145e+06	5.57517e+06	5.07538e+06	5.214e+06	6.37287e+06	5.2014e+06	5.70404e+06	5.8732e+06	5.7172e+06	6.3028e+06	5.38982e+06	5.6534e+06	6.26454e+06	5.25491e+06	6.23612e+06	5.35235e+06	6.1532e+06	5.89183e+06	5.66685e+06	5.29431e+06	5.94542e+06	5.10418e+06	5.29985e+06	5.81877e+06	5.5722e+06	5.79092e+06	4.23661e+06	3.69099e+06	3.37906e+06	3.61206e+06	3.52769e+06	3.89467e+06	4.2335e+06	3.96013e+06
O70493	Snx12	7.49758e+06	6.43241e+06	7.24085e+06	7.32673e+06	8.33004e+06	6.46574e+06	6.98316e+06	7.30967e+06	7.48592e+06	6.87517e+06	7.29282e+06	7.11079e+06	7.87745e+06	7.60822e+06	7.60426e+06	7.43725e+06	7.75946e+06	7.22906e+06	7.48679e+06	7.58493e+06	7.11569e+06	7.1702e+06	6.10307e+06	7.13336e+06	6.72639e+06	7.37573e+06	6.7842e+06	6.95695e+06	7.17812e+06	7.80068e+06	6.41846e+06	7.70097e+06	6.52388e+06	7.46699e+06	6.82927e+06	7.67529e+06	7.86906e+06	6.76481e+06	8.21832e+06	7.93542e+06	5.79114e+06	7.00475e+06	6.9685e+06	5.70514e+06	6.63928e+06	6.85316e+06	6.64336e+06	6.89811e+06
Q9WUA6	Akt3	1.1024e+06	1.60752e+06	1.71249e+06	1.53311e+06	1.13913e+06	1.67382e+06	1.55679e+06	1.29054e+06	1.68303e+06	1.75206e+06	1.52531e+06	1.68794e+06	1.68864e+06	1.54337e+06	1.6467e+06	1.683e+06	1.62371e+06	1.61765e+06	1.71064e+06	1.69055e+06	1.59699e+06	1.71751e+06	1.86305e+06	1.73941e+06	1.78449e+06	1.78825e+06	1.9656e+06	1.73266e+06	1.60467e+06	1.70283e+06	1.83599e+06	1.82313e+06	1.75953e+06	1.75242e+06	1.62517e+06	1.62818e+06	1.54234e+06	1.84592e+06	1.61082e+06	1.44667e+06	2.11694e+06	2.23884e+06	2.95873e+06	2.6009e+06	2.47847e+06	2.23787e+06	2.53829e+06	2.43334e+06
Q924S8	Spred1	1.01218e+06	1.1655e+06	936647	1.16685e+06	929177	849742	1.06262e+06	1.01678e+06	928656	836051	1.07028e+06	1.09887e+06	952720	948117	914165	896312	1.01377e+06	987978	1.03208e+06	1.01189e+06	1.01624e+06	877254	856397	999113	925844	1.03852e+06	975628	993169	1.14523e+06	1.06784e+06	761107	872700	900113	986948	930717	1.05245e+06	984878	835369	993981	845427	1.00848e+06	907280	898818	952837	1.09331e+06	1.04611e+06	1.00258e+06	1.04377e+06
P62874	Gnb1	4.68477e+07	5.70103e+07	4.90635e+07	5.57384e+07	4.62315e+07	3.91699e+07	5.12865e+07	5.30257e+07	5.27862e+07	4.33901e+07	4.9878e+07	5.30142e+07	5.12238e+07	5.41628e+07	5.55766e+07	4.8841e+07	6.19566e+07	5.39198e+07	5.18502e+07	5.69065e+07	5.35946e+07	4.4857e+07	4.12757e+07	6.60609e+07	5.68114e+07	5.58275e+07	5.03995e+07	4.9442e+07	5.45715e+07	6.39575e+07	2.71492e+07	5.04916e+07	6.32841e+07	5.67427e+07	4.82602e+07	5.7575e+07	5.53725e+07	4.84843e+07	6.31686e+07	6.20433e+07	5.27524e+07	1.01735e+08	8.34144e+07	5.31911e+07	8.69997e+07	8.65054e+07	6.22456e+07	9.4256e+07
Q9JHU4	Dync1h1	1.32789e+07	2.36559e+07	2.37309e+07	2.11936e+07	1.31537e+07	2.3148e+07	2.30478e+07	1.9683e+07	2.15495e+07	2.24221e+07	2.09292e+07	2.27169e+07	2.19477e+07	2.23514e+07	2.23894e+07	2.056e+07	2.03113e+07	2.08817e+07	2.10397e+07	2.05863e+07	2.26091e+07	2.19169e+07	2.49474e+07	2.23712e+07	2.27991e+07	2.0885e+07	2.28412e+07	2.17197e+07	2.22175e+07	1.9965e+07	2.49658e+07	2.20616e+07	2.33143e+07	2.30466e+07	2.19996e+07	2.08295e+07	2.15241e+07	2.31366e+07	2.00612e+07	1.90168e+07	2.44166e+07	1.8342e+07	2.23417e+07	2.88971e+07	2.37823e+07	1.76207e+07	2.48919e+07	2.23829e+07
Q9CQI3	Gmfb	5.75012e+06	6.15372e+06	6.53497e+06	5.4188e+06	5.61743e+06	5.41892e+06	6.34331e+06	5.02774e+06	6.01354e+06	5.78946e+06	6.56467e+06	5.68646e+06	6.60438e+06	5.63623e+06	6.42702e+06	5.31489e+06	6.32543e+06	5.23007e+06	6.35871e+06	5.49034e+06	6.93184e+06	5.91855e+06	6.8365e+06	6.62752e+06	6.14915e+06	6.88418e+06	5.33647e+06	6.90511e+06	6.08957e+06	5.96057e+06	6.67619e+06	6.73345e+06	5.72432e+06	5.88192e+06	5.32344e+06	5.97029e+06	4.97085e+06	5.43576e+06	5.57078e+06	6.63761e+06	8.5236e+06	7.56966e+06	8.64208e+06	7.54412e+06	8.13795e+06	8.43275e+06	7.15343e+06	8.21099e+06
P43274	H1-4	2.28599e+08	2.36502e+08	2.46048e+08	2.40291e+08	2.52726e+08	2.10468e+08	2.38553e+08	2.48072e+08	2.82351e+08	2.93262e+08	2.94323e+08	2.50746e+08	2.40647e+08	2.44384e+08	2.91544e+08	2.748e+08	2.99638e+08	2.51844e+08	3.81642e+08	2.6125e+08	2.74465e+08	2.55373e+08	1.59364e+08	2.59259e+08	2.20094e+08	2.98429e+08	2.37041e+08	3.52404e+08	2.3483e+08	2.48093e+08	2.04e+08	2.82362e+08	2.16543e+08	3.26334e+08	3.12183e+08	2.8008e+08	2.57996e+08	1.91693e+08	2.35301e+08	3.1538e+08	4.77484e+07	6.90243e+07	5.93279e+07	5.07481e+07	7.28734e+07	5.30719e+07	6.78752e+07	6.46488e+07
P43277	H1-3	1.04302e+08	8.63902e+07	1.14271e+08	8.78078e+07	1.04482e+08	8.55049e+07	8.00916e+07	8.71974e+07	8.5955e+07	1.14771e+08	1.04608e+08	8.86029e+07	9.75847e+07	8.33114e+07	9.11389e+07	8.56941e+07	9.38365e+07	8.52868e+07	1.04626e+08	8.21707e+07	8.19195e+07	1.077e+08	6.21384e+07	8.3553e+07	6.90577e+07	9.75578e+07	7.6107e+07	1.00742e+08	7.5242e+07	8.10495e+07	8.03058e+07	1.13896e+08	6.45947e+07	9.80273e+07	1.1512e+08	1.02225e+08	7.78598e+07	8.62886e+07	7.99989e+07	1.03433e+08	1.7167e+07	1.39523e+07	1.4598e+07	2.20355e+07	2.30208e+07	1.85522e+07	1.22836e+07	1.37958e+07
P43276	H1-5	8.68538e+07	9.57504e+07	1.25101e+08	8.42573e+07	8.78109e+07	1.0037e+08	9.48773e+07	6.19709e+07	7.81379e+07	1.26081e+08	1.21214e+08	7.66176e+07	1.11308e+08	7.31828e+07	8.90735e+07	9.45502e+07	7.55793e+07	7.90005e+07	1.16594e+08	7.42821e+07	9.71167e+07	1.22411e+08	7.31982e+07	9.34452e+07	6.47928e+07	1.13136e+08	8.60685e+07	1.00624e+08	7.87442e+07	7.30745e+07	9.91335e+07	1.36027e+08	7.88227e+07	1.01255e+08	1.33466e+08	8.13867e+07	8.01964e+07	1.0354e+08	6.82572e+07	1.3198e+08	1.43245e+07	7.62748e+06	1.11619e+07	1.46663e+07	1.13947e+07	1.2987e+07	8.94355e+06	1.08498e+07
P43275	H1-1	1.23938e+07	1.08233e+07	2.14824e+07	7.67746e+06	1.21733e+07	1.70129e+07	1.10654e+07	8.76251e+06	9.6527e+06	2.37653e+07	1.54439e+07	8.20084e+06	1.97932e+07	9.32441e+06	9.93804e+06	1.09866e+07	1.15727e+07	7.41001e+06	1.36546e+07	9.7305e+06	1.18291e+07	2.2316e+07	1.12325e+07	1.01925e+07	7.8927e+06	1.63214e+07	9.59857e+06	1.30219e+07	8.12232e+06	1.08504e+07	1.80131e+07	2.31227e+07	8.57405e+06	1.19844e+07	2.56949e+07	1.20989e+07	8.18797e+06	1.98679e+07	8.23304e+06	1.62919e+07	1.67728e+06	1.25683e+06	1.24929e+06	1.82585e+06	2.27911e+06	1.23714e+06	1.33423e+06	1.41466e+06
P46660	Ina	1.74562e+08	1.37439e+08	9.72411e+07	1.45156e+08	1.72954e+08	8.00319e+07	1.40445e+08	1.54558e+08	1.7406e+08	9.37603e+07	1.5263e+08	1.4535e+08	9.97408e+07	1.45177e+08	1.56031e+08	1.35779e+08	1.5269e+08	1.52129e+08	1.45254e+08	1.60334e+08	1.42822e+08	1.05483e+08	1.19019e+08	1.29394e+08	1.53284e+08	1.50401e+08	1.39408e+08	1.28142e+08	1.59663e+08	1.50909e+08	7.73385e+07	1.00351e+08	1.48086e+08	1.43687e+08	8.27399e+07	1.53149e+08	1.51729e+08	9.36462e+07	1.59016e+08	1.07869e+08	8.71866e+07	1.45578e+08	1.42404e+08	7.54132e+07	1.14483e+08	1.63938e+08	1.30122e+08	1.50831e+08
P14206	Rpsa	7.24479e+06	1.30854e+07	1.53727e+07	1.21583e+07	7.41696e+06	1.45941e+07	1.23207e+07	1.0938e+07	1.1897e+07	1.41441e+07	1.24392e+07	1.22722e+07	1.41968e+07	1.12171e+07	1.2e+07	1.17435e+07	1.18818e+07	1.1638e+07	1.16371e+07	1.0538e+07	1.32141e+07	1.41601e+07	1.25146e+07	1.34557e+07	1.12189e+07	1.19725e+07	1.14954e+07	1.29308e+07	1.1836e+07	1.20818e+07	1.38028e+07	1.40804e+07	1.29627e+07	1.22346e+07	1.38444e+07	1.21451e+07	1.14119e+07	1.45829e+07	1.17281e+07	1.2176e+07	1.35446e+07	1.02502e+07	1.30169e+07	1.4082e+07	1.20885e+07	9.96152e+06	1.1555e+07	1.21682e+07
Q9CZC8	Scrn1	1.57156e+07	1.88301e+07	1.9286e+07	1.82288e+07	1.56164e+07	1.58406e+07	1.94509e+07	1.9214e+07	1.96298e+07	1.62789e+07	1.80785e+07	1.90027e+07	1.87244e+07	1.95234e+07	1.7936e+07	1.92068e+07	1.98801e+07	1.93357e+07	1.94537e+07	1.75796e+07	2.07074e+07	1.8207e+07	1.68678e+07	2.06222e+07	1.86411e+07	1.90143e+07	1.84654e+07	1.822e+07	2.0438e+07	2.02388e+07	1.77505e+07	1.93583e+07	1.92736e+07	1.91234e+07	1.86478e+07	1.86359e+07	1.82998e+07	1.85459e+07	2.1334e+07	1.88157e+07	2.29435e+07	2.35721e+07	1.79976e+07	1.85526e+07	2.23636e+07	2.24724e+07	2.069e+07	2.34467e+07
Q9WVQ5	Apip	1.16451e+06	1.48399e+06	1.38282e+06	1.49967e+06	1.21984e+06	1.5163e+06	1.27509e+06	1.5177e+06	1.55967e+06	1.62931e+06	1.32915e+06	1.46693e+06	1.49121e+06	1.40904e+06	1.47704e+06	1.81807e+06	1.22278e+06	1.76884e+06	1.50675e+06	1.63499e+06	1.28825e+06	1.55942e+06	1.61906e+06	1.66374e+06	1.55287e+06	1.62852e+06	1.5703e+06	1.49974e+06	1.4797e+06	1.32824e+06	1.45293e+06	1.56302e+06	1.54002e+06	1.42484e+06	1.81152e+06	1.27279e+06	1.62328e+06	1.68274e+06	1.42552e+06	1.31101e+06	1.17279e+06	897968	1.47757e+06	1.202e+06	996501	1.03728e+06	815280	1.00317e+06
Q99LI7	Cstf3	741485	479538	584825	493955	656007	549257	519705	589468	485743	616060	684394	481324	660771	513305	524959	674216	665185	612589	593532	653933	528500	729142	554788	602029	539198	670364	545493	674848	590401	716356	523947	705886	569978	688952	688976	647614	588850	642315	605108	810248	505799	631069	618032	572873	580156	642463	538010	614270
Q04750	Top1	2.81424e+06	2.83033e+06	3.3303e+06	2.89104e+06	2.97609e+06	3.08446e+06	2.76765e+06	3.13719e+06	2.89133e+06	3.57799e+06	3.32951e+06	2.9137e+06	3.33153e+06	2.91288e+06	3.1047e+06	3.21971e+06	3.08276e+06	3.04502e+06	3.3769e+06	3.21283e+06	2.87873e+06	3.74508e+06	2.7772e+06	2.88314e+06	2.83359e+06	3.38897e+06	3.12239e+06	3.21194e+06	2.94598e+06	2.92994e+06	2.90557e+06	3.68507e+06	2.8184e+06	3.20719e+06	3.7713e+06	3.29985e+06	2.9241e+06	3.49804e+06	2.84286e+06	3.61366e+06	1.74944e+06	1.75538e+06	1.95107e+06	1.9699e+06	1.94831e+06	1.85429e+06	1.71563e+06	1.83697e+06
P50580	Pa2g4	4.19601e+06	5.31179e+06	6.08193e+06	5.28728e+06	4.29575e+06	5.47242e+06	5.28086e+06	4.80003e+06	5.23149e+06	5.73927e+06	5.9304e+06	5.47023e+06	6.05016e+06	5.24578e+06	5.64472e+06	4.89949e+06	5.8039e+06	4.86921e+06	5.85867e+06	5.21362e+06	5.82605e+06	6.40577e+06	5.55287e+06	5.27838e+06	5.28113e+06	6.04351e+06	5.11936e+06	6.33875e+06	5.2755e+06	5.06838e+06	5.77311e+06	6.30271e+06	5.14659e+06	5.77982e+06	5.92098e+06	6.05568e+06	4.995e+06	6.38808e+06	5.08544e+06	5.99647e+06	5.29048e+06	4.09294e+06	4.83623e+06	5.79674e+06	4.92229e+06	4.30578e+06	4.69491e+06	4.57687e+06
Q3UMT1	Ppp1r12c	2.40013e+06	1.97315e+06	2.19131e+06	2.25928e+06	2.48144e+06	2.23515e+06	2.3709e+06	2.33397e+06	2.34815e+06	2.10111e+06	2.36713e+06	2.40963e+06	2.3785e+06	2.37047e+06	2.28243e+06	2.66516e+06	2.47668e+06	2.6292e+06	2.45286e+06	2.28746e+06	2.45217e+06	2.26993e+06	2.38954e+06	2.39476e+06	2.22059e+06	2.42033e+06	2.36121e+06	2.26244e+06	2.37088e+06	2.74659e+06	2.03778e+06	2.47101e+06	2.46311e+06	2.21351e+06	2.2941e+06	2.50808e+06	2.41653e+06	2.28843e+06	2.49649e+06	2.23722e+06	1.78467e+06	2.33745e+06	1.82638e+06	1.63265e+06	1.8163e+06	2.32445e+06	2.0639e+06	1.72712e+06
Q9CR00	Psmd9	3.72536e+06	3.55882e+06	3.28302e+06	3.48037e+06	3.69312e+06	3.13182e+06	3.4272e+06	3.25915e+06	3.24146e+06	3.30034e+06	3.55382e+06	3.38029e+06	3.61332e+06	3.30322e+06	3.50259e+06	3.26625e+06	3.43312e+06	3.44737e+06	3.50888e+06	3.38524e+06	3.37229e+06	3.39211e+06	3.20278e+06	3.70095e+06	3.23471e+06	3.41775e+06	3.47921e+06	3.38328e+06	3.49143e+06	3.51388e+06	3.22779e+06	3.4033e+06	3.2142e+06	3.40373e+06	3.28847e+06	3.36788e+06	3.42601e+06	3.10521e+06	3.36433e+06	3.44066e+06	3.82031e+06	3.93454e+06	3.50591e+06	3.36364e+06	3.84728e+06	4.08197e+06	3.72923e+06	3.93963e+06
Q61205	Pafah1b3	4.38536e+06	5.26882e+06	4.71457e+06	5.596e+06	4.6498e+06	4.43659e+06	6.10586e+06	5.45612e+06	5.65853e+06	4.34907e+06	5.53838e+06	6.33393e+06	5.12445e+06	6.31287e+06	5.75385e+06	5.22632e+06	6.33134e+06	5.5652e+06	5.93251e+06	5.3889e+06	6.26956e+06	4.79121e+06	5.33641e+06	5.53686e+06	5.73017e+06	5.49996e+06	5.17852e+06	5.42791e+06	5.89137e+06	6.47402e+06	5.02464e+06	4.73783e+06	5.29121e+06	6.07338e+06	4.31659e+06	6.283e+06	5.83716e+06	4.97954e+06	6.26475e+06	5.10314e+06	6.59708e+06	3.39291e+06	2.7294e+06	2.88915e+06	3.84345e+06	3.70053e+06	4.63772e+06	3.26284e+06
Q9D819	Ppa1	5.4026e+06	7.70583e+06	7.99331e+06	7.10734e+06	5.22311e+06	6.2272e+06	6.93422e+06	5.27077e+06	6.86848e+06	6.63882e+06	6.07714e+06	7.61889e+06	7.49515e+06	7.08772e+06	6.59638e+06	5.72862e+06	5.9736e+06	7.07193e+06	6.26343e+06	5.33762e+06	8.25412e+06	6.78697e+06	8.65229e+06	8.34539e+06	7.30713e+06	6.52882e+06	5.79949e+06	6.37099e+06	7.39745e+06	5.85646e+06	8.23677e+06	7.35725e+06	7.90034e+06	6.46352e+06	6.78777e+06	6.40614e+06	7.9343e+06	8.33421e+06	7.43197e+06	5.2995e+06	9.45617e+06	6.77629e+06	7.37163e+06	1.16076e+07	8.88536e+06	6.92153e+06	6.6229e+06	7.98261e+06
Q2NL51	Gsk3a	2.87891e+06	2.55148e+06	2.60862e+06	2.79851e+06	2.7258e+06	2.15465e+06	2.53501e+06	2.36646e+06	2.50035e+06	2.73915e+06	2.53492e+06	2.55155e+06	2.59828e+06	2.46115e+06	2.72188e+06	2.50763e+06	2.8531e+06	2.37647e+06	2.23586e+06	2.45554e+06	2.34806e+06	2.32096e+06	2.39832e+06	2.55098e+06	2.28323e+06	2.64563e+06	2.40213e+06	2.54345e+06	2.73122e+06	2.69413e+06	2.19519e+06	2.652e+06	2.59908e+06	2.43418e+06	1.99094e+06	2.47876e+06	2.52263e+06	2.54314e+06	2.47316e+06	2.84388e+06	2.97696e+06	3.56879e+06	3.74083e+06	3.07762e+06	3.64392e+06	4.01736e+06	2.82599e+06	3.83656e+06
Q6PDM2	Srsf1	1.54519e+07	1.17287e+07	1.35468e+07	1.27851e+07	1.48787e+07	1.00442e+07	1.16724e+07	1.14867e+07	1.13693e+07	1.14084e+07	1.38668e+07	1.18151e+07	1.23092e+07	1.12351e+07	1.08465e+07	1.23273e+07	1.18717e+07	1.2214e+07	1.22076e+07	1.06024e+07	1.24716e+07	1.25479e+07	9.73633e+06	1.28516e+07	1.0738e+07	1.31519e+07	9.42988e+06	1.28708e+07	1.18783e+07	1.33077e+07	1.17361e+07	1.34353e+07	1.21368e+07	1.24398e+07	1.24085e+07	1.23831e+07	1.18851e+07	1.13459e+07	1.32348e+07	1.24225e+07	7.24205e+06	8.03425e+06	5.96104e+06	6.5668e+06	8.3184e+06	8.8955e+06	6.84752e+06	7.79012e+06
Q8BGC0	Htatsf1	1.52565e+06	1.4619e+06	1.69608e+06	1.59718e+06	1.50941e+06	1.4906e+06	1.48694e+06	1.9603e+06	1.63864e+06	1.72819e+06	1.79133e+06	1.42599e+06	1.64575e+06	1.41173e+06	1.50396e+06	1.69863e+06	1.56236e+06	1.55666e+06	1.75916e+06	1.44957e+06	1.54282e+06	1.72667e+06	1.3983e+06	1.46624e+06	1.29344e+06	1.66703e+06	1.47274e+06	1.71565e+06	1.51056e+06	1.55541e+06	1.35244e+06	1.74526e+06	1.35972e+06	1.63143e+06	1.65527e+06	1.50346e+06	1.41016e+06	1.49621e+06	1.41946e+06	1.61072e+06	741192	722987	927403	837989	897087	871597	800869	776532
Q61548	Snap91	4.54428e+07	4.00045e+07	4.0027e+07	4.12904e+07	4.44185e+07	2.96372e+07	3.75385e+07	3.68235e+07	3.8345e+07	3.49073e+07	3.72827e+07	3.59809e+07	3.89956e+07	3.59131e+07	3.70164e+07	4.03449e+07	3.90168e+07	3.85792e+07	3.65658e+07	3.34281e+07	3.73752e+07	3.58687e+07	3.76835e+07	4.11224e+07	3.49286e+07	3.72872e+07	3.77398e+07	3.77538e+07	3.86744e+07	3.72629e+07	3.36023e+07	4.33893e+07	4.04374e+07	3.96392e+07	3.61009e+07	3.89319e+07	3.87388e+07	3.6522e+07	3.94629e+07	4.06949e+07	4.55839e+07	6.0986e+07	5.98012e+07	4.86716e+07	5.44816e+07	5.50205e+07	4.14639e+07	5.26037e+07
Q80SZ7	Gng5	2.20327e+06	2.31803e+06	1.29366e+06	2.30818e+06	2.20776e+06	1.42161e+06	2.16047e+06	2.91603e+06	2.54734e+06	1.99108e+06	2.4293e+06	2.52072e+06	1.50485e+06	2.46136e+06	2.01264e+06	2.15884e+06	2.68339e+06	2.10009e+06	2.57443e+06	2.95971e+06	2.24119e+06	1.86996e+06	1.48427e+06	2.14844e+06	2.94166e+06	2.49096e+06	2.27178e+06	2.43123e+06	2.58705e+06	3.39835e+06	1.86919e+06	1.57929e+06	2.41509e+06	2.38647e+06	1.96559e+06	2.77453e+06	2.20326e+06	1.40029e+06	2.50391e+06	2.40861e+06	1.48765e+06	1.87344e+06	2.81974e+06	1.72798e+06	2.23633e+06	2.09022e+06	2.61324e+06	2.05014e+06
Q61016	Gng7	2.08083e+07	1.29153e+07	7.18721e+06	1.50575e+07	1.96128e+07	8.5547e+06	1.35049e+07	1.83925e+07	1.60939e+07	6.85468e+06	1.21938e+07	1.58602e+07	1.0632e+07	1.81834e+07	1.53869e+07	1.2689e+07	2.02452e+07	1.47727e+07	1.41267e+07	1.80155e+07	1.25309e+07	6.46338e+06	1.05741e+07	1.44512e+07	1.86144e+07	1.30047e+07	1.2789e+07	1.60698e+07	1.70829e+07	1.86461e+07	7.39013e+06	7.24745e+06	1.26669e+07	1.55727e+07	6.15499e+06	1.76005e+07	1.45207e+07	6.62404e+06	2.00244e+07	1.39386e+07	2.60108e+07	4.09264e+07	3.15703e+07	2.59869e+07	5.28518e+07	4.85507e+07	3.79395e+07	7.20375e+07
Q8R4H2	Arhgef12	2.0229e+06	2.215e+06	2.19034e+06	2.29614e+06	1.84495e+06	2.08667e+06	2.25178e+06	2.20514e+06	2.13028e+06	2.09988e+06	2.2601e+06	2.21728e+06	2.34286e+06	2.28856e+06	2.14327e+06	2.34302e+06	2.21946e+06	2.32384e+06	2.21965e+06	2.21558e+06	2.45382e+06	2.26367e+06	2.18792e+06	2.39893e+06	2.2516e+06	2.35597e+06	2.36141e+06	2.25842e+06	2.4331e+06	2.45183e+06	2.1224e+06	2.23477e+06	2.33313e+06	2.36127e+06	2.30494e+06	2.20996e+06	2.32723e+06	2.34597e+06	2.44801e+06	1.96513e+06	2.05969e+06	2.19425e+06	2.09784e+06	2.07049e+06	2.1787e+06	2.26649e+06	2.15194e+06	2.04366e+06
Q3UIU2	Ndufb6	3.03618e+06	6.10126e+06	5.54773e+06	5.53522e+06	2.80879e+06	5.72801e+06	5.27725e+06	5.38375e+06	5.16211e+06	5.39703e+06	5.33637e+06	5.47902e+06	5.3454e+06	4.91055e+06	4.58327e+06	4.96683e+06	4.98555e+06	5.28323e+06	5.07566e+06	5.4982e+06	5.50592e+06	5.62725e+06	5.44638e+06	5.65415e+06	5.32292e+06	5.05404e+06	5.48475e+06	5.34332e+06	5.92985e+06	5.30056e+06	5.63325e+06	5.07161e+06	5.26048e+06	4.93672e+06	5.02773e+06	5.14962e+06	5.62448e+06	5.68538e+06	5.18267e+06	5.22361e+06	4.90832e+06	3.3912e+06	3.53699e+06	5.27608e+06	4.61995e+06	3.35356e+06	6.14339e+06	4.3403e+06
Q91YR1	Twf1	2.81216e+06	3.29722e+06	3.44325e+06	3.21235e+06	2.93186e+06	3.01352e+06	3.30002e+06	3.30155e+06	3.59088e+06	3.67641e+06	3.68598e+06	3.29812e+06	3.37119e+06	3.25339e+06	3.59452e+06	3.37774e+06	3.45818e+06	3.26318e+06	3.29298e+06	3.09887e+06	3.23304e+06	3.30898e+06	3.41296e+06	3.25119e+06	3.0954e+06	3.4481e+06	3.1552e+06	3.56378e+06	3.3117e+06	3.24981e+06	2.97027e+06	3.47759e+06	3.2333e+06	3.43096e+06	3.18968e+06	3.35808e+06	3.08852e+06	3.50744e+06	3.09134e+06	3.45191e+06	3.11735e+06	3.12706e+06	3.67721e+06	3.20349e+06	3.37755e+06	3.32157e+06	3.30448e+06	3.28895e+06
P62320	Snrpd3	1.46325e+07	8.73789e+06	1.07193e+07	1.02581e+07	1.46194e+07	8.85356e+06	8.78411e+06	1.08756e+07	1.07379e+07	1.09391e+07	1.1293e+07	9.61171e+06	9.75598e+06	1.03282e+07	1.04003e+07	1.07856e+07	1.12094e+07	1.10298e+07	1.23691e+07	1.00878e+07	1.01934e+07	9.55851e+06	7.56286e+06	1.0445e+07	9.8365e+06	1.26925e+07	1.00756e+07	9.37484e+06	8.89236e+06	1.29899e+07	8.34243e+06	1.41886e+07	1.07335e+07	1.25701e+07	1.21011e+07	1.06402e+07	1.0454e+07	9.09852e+06	1.15743e+07	1.27813e+07	6.99122e+06	1.10427e+07	1.03403e+07	7.30984e+06	1.0082e+07	1.2739e+07	6.57462e+06	8.82431e+06
Q99KP6	Prpf19	4.00222e+06	5.07439e+06	5.82966e+06	4.69392e+06	3.93114e+06	4.5708e+06	5.03728e+06	4.89708e+06	4.77367e+06	5.56995e+06	5.61128e+06	4.77326e+06	5.61937e+06	5.07192e+06	4.82092e+06	4.69602e+06	5.22413e+06	4.75499e+06	5.36896e+06	4.83857e+06	5.50138e+06	5.41912e+06	4.91262e+06	4.63153e+06	4.61046e+06	5.0528e+06	4.55815e+06	5.27035e+06	4.97143e+06	5.21703e+06	5.17876e+06	5.70002e+06	4.89849e+06	5.16827e+06	5.34434e+06	5.30819e+06	4.77802e+06	5.53423e+06	5.02942e+06	4.89168e+06	3.99641e+06	3.20936e+06	3.29837e+06	3.93112e+06	3.49362e+06	3.27446e+06	3.25685e+06	3.14477e+06
Q4KUS2	Unc13a	1.33942e+06	1.69873e+06	1.77702e+06	1.70389e+06	1.31214e+06	1.4621e+06	1.58321e+06	1.41848e+06	1.50487e+06	1.60584e+06	1.71553e+06	1.65701e+06	1.72125e+06	1.56021e+06	1.52621e+06	1.67092e+06	1.59225e+06	1.64804e+06	1.5833e+06	1.46201e+06	1.65365e+06	1.82536e+06	1.58502e+06	1.77274e+06	1.67183e+06	1.86398e+06	1.71685e+06	1.67021e+06	1.77627e+06	1.64943e+06	1.85076e+06	1.95108e+06	1.7589e+06	1.6051e+06	1.89933e+06	1.48775e+06	1.68921e+06	1.76199e+06	1.42239e+06	1.70827e+06	1.60948e+06	1.90729e+06	2.10376e+06	2.19956e+06	1.92005e+06	2.08188e+06	1.64956e+06	2.15484e+06
P62317	Snrpd2	5.67837e+06	5.12602e+06	6.38189e+06	5.47109e+06	5.36303e+06	5.50283e+06	5.1482e+06	5.24308e+06	5.42605e+06	5.57416e+06	6.05063e+06	4.93308e+06	6.10872e+06	5.06174e+06	5.32466e+06	5.01481e+06	5.76078e+06	5.21251e+06	5.92821e+06	5.43866e+06	5.29859e+06	5.5178e+06	4.86357e+06	5.68927e+06	5.2227e+06	5.91112e+06	4.96467e+06	6.13281e+06	5.26241e+06	5.77873e+06	5.79266e+06	6.42091e+06	5.05758e+06	5.86754e+06	6.0015e+06	5.8792e+06	5.63784e+06	5.30558e+06	5.83432e+06	6.41575e+06	4.58172e+06	4.74134e+06	4.95906e+06	4.36897e+06	4.86529e+06	5.39716e+06	3.89112e+06	4.53309e+06
P62307	Snrpf	1.45775e+06	1.80794e+06	2.05892e+06	1.48703e+06	1.30184e+06	2.02575e+06	1.54201e+06	1.27396e+06	1.41306e+06	1.79612e+06	1.43939e+06	1.51006e+06	1.47213e+06	1.63746e+06	1.45083e+06	1.4445e+06	1.34953e+06	1.3375e+06	1.52152e+06	1.28599e+06	1.53212e+06	1.68021e+06	1.57239e+06	1.60576e+06	1.70934e+06	1.55775e+06	1.51584e+06	1.82227e+06	1.56051e+06	1.43348e+06	1.82682e+06	1.80953e+06	1.47609e+06	1.54056e+06	2.03336e+06	1.47656e+06	1.55869e+06	1.90473e+06	1.37666e+06	1.71333e+06	1.21398e+06	1.01714e+06	1.14263e+06	1.28899e+06	1.23992e+06	1.04402e+06	1.19952e+06	1.209e+06
P62270	Rps18	9.48664e+06	1.4635e+07	1.52968e+07	1.3865e+07	9.68068e+06	1.5602e+07	1.34088e+07	1.24233e+07	1.42705e+07	1.59698e+07	1.38928e+07	1.34438e+07	1.46505e+07	1.32464e+07	1.43704e+07	1.34687e+07	1.29651e+07	1.36931e+07	1.41823e+07	1.25094e+07	1.30116e+07	1.57935e+07	1.666e+07	1.42599e+07	1.33837e+07	1.33483e+07	1.4003e+07	1.45045e+07	1.33823e+07	1.24949e+07	1.51046e+07	1.48828e+07	1.42231e+07	1.36598e+07	1.5467e+07	1.3434e+07	1.24453e+07	1.53519e+07	1.21706e+07	1.35363e+07	1.75934e+07	1.07254e+07	1.59168e+07	1.90822e+07	1.4186e+07	1.18333e+07	1.31131e+07	1.33227e+07
O08992	Sdcbp	1.97268e+06	1.9996e+06	1.90428e+06	2.14999e+06	1.83047e+06	1.82219e+06	1.82406e+06	1.96636e+06	1.99022e+06	2.02053e+06	2.05102e+06	1.70482e+06	1.88542e+06	1.91393e+06	2.06142e+06	1.95387e+06	1.89487e+06	2.03343e+06	2.21539e+06	2.28833e+06	1.7812e+06	2.12361e+06	1.87063e+06	1.78443e+06	2.16444e+06	2.09953e+06	2.04552e+06	2.19105e+06	2.02454e+06	1.99726e+06	1.67131e+06	1.7475e+06	1.8502e+06	1.87067e+06	1.78453e+06	1.98289e+06	1.67003e+06	1.72799e+06	1.78106e+06	1.54108e+06	1.62821e+06	1.91752e+06	2.19337e+06	1.60608e+06	1.88179e+06	1.80193e+06	2.06124e+06	1.95251e+06
Q80SW1	Ahcyl1	9.26113e+06	9.73647e+06	1.10579e+07	1.1089e+07	9.50265e+06	7.26873e+06	9.06157e+06	1.15695e+07	1.12213e+07	1.05797e+07	1.00517e+07	1.05501e+07	9.75675e+06	1.08661e+07	9.3613e+06	1.00274e+07	9.57226e+06	9.88018e+06	9.50161e+06	9.57857e+06	9.11781e+06	8.77891e+06	8.45422e+06	1.02433e+07	9.30502e+06	9.25566e+06	9.05957e+06	8.2615e+06	1.00982e+07	9.25023e+06	8.5359e+06	1.10735e+07	1.11181e+07	1.08038e+07	1.11308e+07	9.94752e+06	1.19681e+07	1.01498e+07	1.17581e+07	8.9294e+06	7.76639e+06	6.43706e+06	6.68679e+06	6.23559e+06	6.92875e+06	5.4865e+06	6.9724e+06	4.89626e+06
P32848	Pvalb	1.16794e+08	1.25582e+08	8.74663e+07	1.1073e+08	1.09649e+08	6.58877e+07	1.12048e+08	1.23363e+08	1.41547e+08	1.43947e+08	1.47134e+08	9.84595e+07	9.71416e+07	1.24936e+08	1.44536e+08	1.64385e+08	1.41477e+08	1.25929e+08	1.73296e+08	1.79606e+08	9.02997e+07	1.00097e+08	9.11749e+07	1.10711e+08	1.29588e+08	1.45806e+08	1.15227e+08	1.39992e+08	1.24444e+08	1.2731e+08	7.78985e+07	1.13364e+08	1.23942e+08	1.48376e+08	1.68856e+08	1.24461e+08	1.07643e+08	9.55439e+07	1.0469e+08	1.72302e+08	1.35233e+07	1.66399e+07	2.39371e+07	1.10544e+07	1.10291e+07	2.1357e+07	2.16315e+07	2.1709e+07
Q9DB75	Cdip1	5.27295e+06	6.19148e+06	5.44953e+06	6.08878e+06	5.6934e+06	5.51678e+06	6.73246e+06	5.82655e+06	6.8251e+06	5.33787e+06	6.68227e+06	5.92355e+06	6.8286e+06	6.41399e+06	7.02323e+06	5.90712e+06	7.58316e+06	5.89776e+06	6.80274e+06	6.36463e+06	7.05054e+06	6.78748e+06	6.79442e+06	6.23188e+06	6.04353e+06	6.54261e+06	6.50496e+06	6.72061e+06	6.49842e+06	6.96818e+06	5.77638e+06	6.80945e+06	5.88266e+06	6.80325e+06	5.77721e+06	5.76832e+06	6.01054e+06	6.04358e+06	6.99714e+06	8.33334e+06	1.1422e+07	9.79452e+06	1.06233e+07	8.978e+06	1.01227e+07	1.10005e+07	9.11838e+06	1.04441e+07
P31786	Dbi	1.8737e+08	1.21196e+08	1.38481e+08	1.31366e+08	1.75842e+08	1.0027e+08	1.13319e+08	1.45204e+08	1.2877e+08	1.58424e+08	1.2543e+08	1.25896e+08	1.22382e+08	1.25899e+08	9.16002e+07	1.33704e+08	9.84186e+07	1.43052e+08	1.04289e+08	1.2305e+08	1.19975e+08	1.27341e+08	1.02128e+08	1.41585e+08	1.2605e+08	1.25904e+08	1.26471e+08	9.41482e+07	1.19958e+08	1.16414e+08	1.20796e+08	1.64139e+08	1.26486e+08	1.0762e+08	1.19229e+08	9.03407e+07	1.29096e+08	9.86422e+07	1.48986e+08	1.13979e+08	7.92756e+07	8.55878e+07	5.26871e+07	5.84855e+07	5.86927e+07	8.11489e+07	5.64517e+07	4.78681e+07
P10852	Slc3a2	1.30594e+08	4.41802e+07	8.43293e+07	4.44415e+07	1.26069e+08	4.12906e+07	1.17099e+08	4.046e+07	1.12277e+08	4.61586e+07	1.26574e+08	4.21039e+07	7.7984e+07	3.97233e+07	1.16344e+08	4.41788e+07	1.17717e+08	4.35423e+07	1.17324e+08	4.31579e+07	1.21614e+08	4.57037e+07	7.70853e+07	4.47925e+07	4.14027e+07	1.27002e+08	4.2884e+07	1.18052e+08	4.29629e+07	1.22025e+08	3.92951e+07	8.11108e+07	4.46726e+07	1.24976e+08	4.29614e+07	1.25101e+08	4.5048e+07	7.58054e+07	4.26566e+07	1.2417e+08	4.73249e+07	1.14313e+08	4.54755e+07	6.42343e+07	4.09079e+07	1.21973e+08	4.09779e+07	1.142e+08
Q61206	Pafah1b2	1.24398e+07	1.98841e+07	1.65265e+07	1.95912e+07	1.3187e+07	1.15805e+07	1.87147e+07	1.55972e+07	1.60887e+07	1.36765e+07	1.65437e+07	2.1613e+07	1.65233e+07	2.06921e+07	1.85107e+07	1.59616e+07	1.85751e+07	1.80065e+07	1.80147e+07	1.51453e+07	2.30194e+07	1.53026e+07	1.88034e+07	2.27386e+07	2.0028e+07	1.77157e+07	1.36722e+07	1.84443e+07	1.96007e+07	1.44776e+07	1.53417e+07	1.69734e+07	2.00291e+07	1.82453e+07	1.31856e+07	1.66691e+07	2.24145e+07	1.75868e+07	1.82921e+07	1.79849e+07	2.08151e+07	1.51423e+07	1.13408e+07	1.80755e+07	1.82857e+07	1.55989e+07	1.47806e+07	1.54937e+07
Q9WUB3	Pygm	3.80559e+06	1.27484e+07	7.51767e+06	1.14246e+07	4.09682e+06	8.90108e+06	7.97765e+06	1.18787e+07	8.62723e+06	1.06575e+07	7.37337e+06	1.31841e+07	7.97213e+06	1.41658e+07	7.17582e+06	1.20519e+07	7.22165e+06	1.14101e+07	6.58665e+06	1.42798e+07	7.32866e+06	1.04566e+07	1.05726e+07	1.18113e+07	1.49235e+07	6.89214e+06	1.20039e+07	6.8217e+06	1.26939e+07	6.63045e+06	1.03672e+07	7.3965e+06	1.30854e+07	7.16474e+06	9.05812e+06	7.4492e+06	1.22063e+07	8.37363e+06	1.19861e+07	6.38592e+06	7.50919e+06	2.28658e+06	4.72032e+06	5.58237e+06	4.0684e+06	1.82911e+06	7.79481e+06	2.25527e+06
Q3TZZ7	Esyt2	619635	960905	935507	953040	739170	894528	941816	1.02991e+06	1.0341e+06	835155	966768	955520	868101	961311	1.00804e+06	957126	993488	943584	1.00035e+06	1.03349e+06	976888	970757	881873	1.00314e+06	916879	941575	986836	933785	933617	771195	811232	929564	900924	975260	912055	950100	899314	920759	884731	1.0446e+06	867732	892257	1.12555e+06	952343	992542	1.04688e+06	1.00115e+06	1.05752e+06
Q61151	Ppp2r5e	3.83003e+06	5.60571e+06	5.25075e+06	4.99855e+06	3.6675e+06	4.86481e+06	5.02549e+06	5.15499e+06	4.66621e+06	5.15609e+06	5.41989e+06	5.25825e+06	5.80396e+06	5.55709e+06	5.24281e+06	4.86152e+06	5.65308e+06	4.55764e+06	5.52373e+06	5.42683e+06	5.38809e+06	5.57984e+06	4.88029e+06	5.18321e+06	5.35753e+06	5.41035e+06	5.26458e+06	5.26795e+06	5.67762e+06	4.74281e+06	5.20953e+06	5.48556e+06	5.10965e+06	5.3156e+06	4.9407e+06	5.04221e+06	5.01995e+06	5.21986e+06	5.35912e+06	4.83723e+06	7.14497e+06	5.96165e+06	6.05925e+06	6.67497e+06	6.73586e+06	6.41619e+06	6.24388e+06	6.26732e+06
Q8C078	Camkk2	2.23947e+06	2.82918e+06	3.25836e+06	2.72899e+06	2.26306e+06	3.10287e+06	2.66971e+06	2.55724e+06	2.79645e+06	3.53169e+06	2.96249e+06	2.46785e+06	3.523e+06	2.4247e+06	2.69748e+06	2.98105e+06	2.61227e+06	2.75128e+06	3.17095e+06	2.80334e+06	2.56269e+06	3.69892e+06	2.55685e+06	2.73264e+06	2.60409e+06	3.03201e+06	3.10042e+06	3.14921e+06	2.75532e+06	2.43575e+06	3.01263e+06	3.66131e+06	2.79191e+06	2.86001e+06	3.58117e+06	2.6393e+06	2.56904e+06	3.42379e+06	2.57212e+06	3.49675e+06	2.56477e+06	3.13963e+06	4.24591e+06	4.58942e+06	4.17211e+06	3.02635e+06	3.13038e+06	4.35618e+06
P62960	Ybx1	2.74489e+06	2.3078e+06	3.55252e+06	2.28249e+06	2.46729e+06	3.15011e+06	2.43863e+06	2.25073e+06	2.34417e+06	3.43681e+06	2.67382e+06	2.06032e+06	2.89463e+06	2.02687e+06	2.24893e+06	2.60944e+06	2.23114e+06	2.33324e+06	2.4626e+06	1.95329e+06	2.12639e+06	3.12984e+06	2.79052e+06	2.3361e+06	2.05638e+06	2.51191e+06	2.23267e+06	2.40989e+06	2.19307e+06	2.03735e+06	2.92583e+06	3.11368e+06	2.12192e+06	2.21353e+06	2.99887e+06	2.29108e+06	2.08486e+06	3.08241e+06	2.087e+06	2.20763e+06	1.9369e+06	2.15509e+06	1.62842e+06	2.31872e+06	1.98656e+06	2.35949e+06	1.65789e+06	1.90566e+06
Q9CR86	Carhsp1	7.28332e+06	6.28124e+06	5.29929e+06	6.96398e+06	6.97236e+06	4.02256e+06	6.30278e+06	6.4463e+06	6.6855e+06	5.09244e+06	5.73321e+06	7.27484e+06	5.66606e+06	7.14005e+06	5.76931e+06	6.33186e+06	5.54226e+06	7.13278e+06	5.96865e+06	5.39392e+06	6.17129e+06	5.18728e+06	6.70421e+06	7.67735e+06	7.04728e+06	6.11751e+06	5.04144e+06	5.02802e+06	7.06667e+06	6.71292e+06	5.43245e+06	5.56047e+06	7.24769e+06	5.83403e+06	3.79012e+06	5.90827e+06	7.02027e+06	5.20618e+06	8.22442e+06	3.9695e+06	7.8479e+06	8.79306e+06	5.89348e+06	7.46031e+06	8.67956e+06	8.91512e+06	7.39189e+06	7.49551e+06
O70252	Hmox2	4.69642e+06	4.02726e+06	4.13274e+06	4.22134e+06	4.4117e+06	3.63339e+06	4.05121e+06	4.30867e+06	4.09001e+06	3.97115e+06	4.42211e+06	3.94706e+06	4.02901e+06	3.99488e+06	3.61075e+06	3.87848e+06	4.4038e+06	4.21547e+06	4.24341e+06	3.99951e+06	4.11085e+06	4.17528e+06	4.14488e+06	3.98231e+06	4.26324e+06	4.33296e+06	3.94719e+06	4.24529e+06	4.43708e+06	4.9386e+06	3.5904e+06	4.25071e+06	4.24349e+06	3.98001e+06	3.70095e+06	4.34434e+06	4.19746e+06	3.89359e+06	4.69852e+06	3.53327e+06	3.87432e+06	5.11387e+06	4.29989e+06	3.97903e+06	4.18215e+06	4.62872e+06	3.75367e+06	3.96539e+06
P08551	Nefl	1.91425e+08	1.69112e+08	1.40869e+08	1.60555e+08	1.86316e+08	9.3242e+07	1.70768e+08	1.87059e+08	2.21921e+08	1.26143e+08	1.80737e+08	1.76324e+08	1.19409e+08	1.78828e+08	1.62605e+08	1.60013e+08	1.62445e+08	1.78556e+08	1.66432e+08	1.69734e+08	1.69477e+08	1.32691e+08	1.78107e+08	1.58324e+08	1.83369e+08	1.80067e+08	1.48502e+08	1.49373e+08	1.86923e+08	1.77288e+08	1.02133e+08	1.15579e+08	1.94787e+08	1.64706e+08	8.49784e+07	1.96293e+08	1.91556e+08	1.19986e+08	1.77702e+08	1.00426e+08	8.92921e+07	9.44515e+07	1.0094e+08	7.16963e+07	8.33902e+07	1.24586e+08	1.01798e+08	1.06351e+08
Q9CPQ1	Cox6c	1.69324e+08	1.46805e+08	1.42958e+08	1.53557e+08	1.57509e+08	1.16122e+08	1.43379e+08	1.52286e+08	1.45934e+08	1.55991e+08	1.59459e+08	1.45253e+08	1.4309e+08	1.4207e+08	1.38715e+08	1.50047e+08	1.48323e+08	1.55801e+08	1.25767e+08	1.49298e+08	1.3442e+08	1.43022e+08	1.34443e+08	1.42273e+08	1.52314e+08	1.49423e+08	1.31347e+08	1.38538e+08	1.45435e+08	1.36075e+08	1.13278e+08	1.41962e+08	1.47849e+08	1.32482e+08	1.27054e+08	1.51391e+08	1.5267e+08	1.38701e+08	1.45535e+08	1.3965e+08	1.27075e+08	1.22015e+08	1.36023e+08	1.17977e+08	1.26856e+08	1.49839e+08	1.18852e+08	1.39004e+08
Q9CtxP8	Gng10	3.52284e+06	2.87097e+06	1.73572e+06	3.24055e+06	3.17354e+06	2.32536e+06	2.49764e+06	4.23085e+06	3.33853e+06	2.25141e+06	2.60466e+06	3.65176e+06	2.20499e+06	3.98917e+06	3.19836e+06	3.28961e+06	3.45087e+06	3.21797e+06	3.12837e+06	4.23489e+06	2.52768e+06	2.26822e+06	1.64896e+06	3.45282e+06	3.52887e+06	2.95505e+06	3.12671e+06	3.12059e+06	3.35415e+06	2.93626e+06	1.9072e+06	1.95867e+06	2.98908e+06	3.25635e+06	2.30849e+06	3.41154e+06	3.3769e+06	1.64378e+06	3.66759e+06	3.57825e+06	2.47474e+06	3.26309e+06	5.1809e+06	2.77234e+06	5.10259e+06	3.96181e+06	4.09154e+06	4.62268e+06
O70435	Psma3	2.68648e+06	5.00712e+06	4.7392e+06	4.35662e+06	2.67401e+06	5.56501e+06	4.33188e+06	3.74944e+06	4.90303e+06	5.93188e+06	4.29213e+06	4.96925e+06	4.38775e+06	4.79668e+06	5.8179e+06	4.01869e+06	4.65512e+06	3.90264e+06	4.20841e+06	4.51704e+06	4.68178e+06	5.54764e+06	5.49645e+06	4.65455e+06	4.72358e+06	4.44849e+06	5.02819e+06	5.17256e+06	4.53518e+06	3.91922e+06	5.87502e+06	4.73528e+06	4.97625e+06	4.7254e+06	4.75675e+06	4.76144e+06	4.4312e+06	5.32253e+06	3.91464e+06	4.91387e+06	5.54425e+06	3.90039e+06	4.55291e+06	6.40107e+06	5.29416e+06	4.30679e+06	5.56591e+06	5.45083e+06
Q9CQR4	Acot13	2.42537e+07	1.92642e+07	1.62003e+07	2.25472e+07	2.78717e+07	1.05475e+07	2.03692e+07	2.83961e+07	2.93776e+07	1.74025e+07	2.34886e+07	2.69551e+07	1.6558e+07	2.49522e+07	2.76509e+07	2.79746e+07	3.05495e+07	2.59784e+07	3.02727e+07	2.97983e+07	2.5077e+07	1.52993e+07	1.79504e+07	2.69205e+07	2.56818e+07	2.7926e+07	2.491e+07	2.12246e+07	2.48337e+07	3.19651e+07	1.56581e+07	2.10294e+07	3.00145e+07	2.87142e+07	1.78835e+07	2.90305e+07	2.83027e+07	1.59397e+07	2.86085e+07	2.5275e+07	1.58729e+07	3.8256e+07	4.00763e+07	1.90045e+07	3.29404e+07	3.74605e+07	2.81659e+07	3.18084e+07
Q80XI4	Pip4k2b	4.01379e+06	3.72947e+06	3.88678e+06	4.05469e+06	4.09313e+06	3.57487e+06	3.78868e+06	3.68118e+06	3.91666e+06	3.72328e+06	3.95872e+06	3.81045e+06	4.32322e+06	4.02223e+06	3.97751e+06	3.97289e+06	4.35733e+06	3.93489e+06	3.95955e+06	3.81085e+06	3.63506e+06	3.79917e+06	3.85887e+06	4.12731e+06	3.75083e+06	4.3073e+06	4.07847e+06	4.17403e+06	3.9376e+06	4.28122e+06	3.45349e+06	4.10267e+06	3.82016e+06	4.12365e+06	3.59505e+06	4.00971e+06	3.89699e+06	3.97606e+06	3.71269e+06	4.38173e+06	4.89191e+06	5.97263e+06	6.11307e+06	5.0813e+06	6.11678e+06	6.06882e+06	5.12163e+06	6.18785e+06
P53996	Cnbp	785226	706876	841165	704604	633672	666753	569817	598161	689839	647626	589987	662771	767164	752792	597716	683169	544572	776082	747123	498972	771619	541158	567881	744632	760451	711011	511942	614028	715774	721747	678103	641188	689372	711888	827249	567063	845715	763980	864822	597826	552505	603131	492829	623453	652192	611421	559638	748203
P24549	Aldh1a1	8.64323e+06	1.79864e+07	1.45186e+07	1.65863e+07	8.72175e+06	1.32993e+07	1.5384e+07	1.44973e+07	1.41671e+07	1.62415e+07	1.61016e+07	1.8632e+07	1.31849e+07	1.69459e+07	1.5253e+07	1.88128e+07	1.36585e+07	1.8112e+07	1.56189e+07	1.79454e+07	1.62825e+07	1.65997e+07	1.54342e+07	2.0508e+07	1.87154e+07	1.69573e+07	1.93865e+07	1.62171e+07	1.81296e+07	1.32003e+07	1.45102e+07	1.49043e+07	1.85397e+07	1.6253e+07	1.68477e+07	1.50193e+07	1.82725e+07	1.4389e+07	1.6548e+07	1.4966e+07	8.36574e+06	6.44988e+06	6.91553e+06	8.43177e+06	1.09084e+07	6.16366e+06	9.50642e+06	1.05631e+07
A2RT62	Fbxl16	635388	1.14588e+06	1.07299e+06	1.3237e+06	940432	1.823e+06	1.229e+06	994119	1.27451e+06	1.27997e+06	922688	1.11755e+06	1.56226e+06	1.22263e+06	1.35385e+06	1.24993e+06	1.33449e+06	1.25371e+06	1.38545e+06	1.17325e+06	1.36913e+06	1.15621e+06	1.38484e+06	1.35749e+06	949126	1.15244e+06	1.64757e+06	1.10987e+06	1.24225e+06	1.21249e+06	1.19965e+06	1.30442e+06	1.34438e+06	1.29728e+06	1.41036e+06	1.01381e+06	1.24173e+06	1.33055e+06	1.13362e+06	1.14747e+06	2.58928e+06	3.24216e+06	4.08004e+06	4.10359e+06	4.13548e+06	2.61707e+06	2.54921e+06	4.28952e+06
Q6PD03	Ppp2r5a	840201	968824	791703	882068	747572	788784	851733	1.04921e+06	900640	865047	916571	873007	893778	914781	1.03481e+06	1.01894e+06	1.10892e+06	980388	1.02971e+06	1.11765e+06	775186	854036	786780	797368	895571	942502	1.04088e+06	970251	898609	1.00591e+06	775004	864282	855459	1.06948e+06	1.00547e+06	1.06198e+06	929837	774886	930085	1.08258e+06	896150	1.50205e+06	1.82108e+06	1.23102e+06	1.56759e+06	1.55135e+06	1.41882e+06	1.76092e+06
Q8R1I1	Uqcr10	1.38539e+06	5.11783e+06	3.89845e+06	4.30598e+06	1.66239e+06	7.71846e+06	4.5152e+06	3.1447e+06	4.32666e+06	4.45389e+06	3.62638e+06	5.6049e+06	4.10842e+06	4.77239e+06	5.27253e+06	4.42178e+06	3.67487e+06	4.09646e+06	4.60555e+06	3.52216e+06	4.92392e+06	4.83965e+06	5.61783e+06	4.83867e+06	4.86323e+06	4.29012e+06	4.17921e+06	5.69956e+06	4.69876e+06	3.49016e+06	9.72547e+06	4.44389e+06	4.46363e+06	4.49649e+06	3.85166e+06	4.32961e+06	3.95947e+06	4.68592e+06	3.13811e+06	3.15932e+06	4.69503e+06	1.82002e+06	1.9285e+06	7.02284e+06	3.48475e+06	2.62617e+06	3.48164e+06	2.71875e+06
Q02053	Uba1	3.02896e+07	3.50814e+07	3.74753e+07	3.54257e+07	3.07055e+07	2.91614e+07	3.45583e+07	3.59662e+07	3.64269e+07	3.42216e+07	3.77483e+07	3.41019e+07	3.53888e+07	3.40027e+07	3.62427e+07	3.74093e+07	3.8787e+07	3.62291e+07	3.63069e+07	3.39635e+07	3.70334e+07	3.65966e+07	3.49433e+07	3.77801e+07	3.57975e+07	3.71094e+07	3.79645e+07	3.80635e+07	3.83133e+07	4.05157e+07	3.19622e+07	4.04197e+07	3.77546e+07	3.87809e+07	3.49999e+07	3.85234e+07	3.55716e+07	3.56323e+07	3.77299e+07	3.63357e+07	3.6099e+07	4.07735e+07	3.78526e+07	3.30501e+07	3.80643e+07	3.94463e+07	3.62107e+07	3.79092e+07
Q8VEK3	Hnrnpu	3.03933e+07	3.13039e+07	3.89877e+07	3.1706e+07	3.06662e+07	3.00206e+07	2.93373e+07	3.00376e+07	3.02055e+07	3.46096e+07	3.46886e+07	3.0395e+07	3.32796e+07	3.04879e+07	3.12384e+07	3.28857e+07	3.26944e+07	3.31034e+07	3.40554e+07	2.94831e+07	3.09824e+07	3.52702e+07	2.85214e+07	3.17262e+07	2.8516e+07	3.49479e+07	2.8538e+07	3.45824e+07	3.0509e+07	3.17934e+07	2.85442e+07	3.87306e+07	3.14747e+07	3.33208e+07	3.707e+07	3.12918e+07	3.03949e+07	3.48649e+07	3.02023e+07	3.31617e+07	1.62081e+07	1.78689e+07	1.86711e+07	1.88943e+07	1.99687e+07	1.83446e+07	1.6328e+07	1.96307e+07
P48758	Cbr1	6.79818e+06	8.93091e+06	8.05143e+06	8.71843e+06	7.04178e+06	7.54004e+06	8.35529e+06	8.68461e+06	9.46654e+06	8.40009e+06	8.49536e+06	9.1462e+06	8.56593e+06	8.78891e+06	9.63934e+06	8.54263e+06	9.34565e+06	8.88367e+06	8.69698e+06	8.56351e+06	8.71061e+06	7.57104e+06	8.67708e+06	8.49771e+06	9.06744e+06	8.29079e+06	8.28204e+06	8.814e+06	8.66252e+06	8.60448e+06	7.59851e+06	7.9619e+06	8.5612e+06	8.46901e+06	7.4832e+06	8.8724e+06	8.49702e+06	8.15965e+06	8.21171e+06	8.72767e+06	9.41513e+06	8.3191e+06	1.00056e+07	8.14893e+06	9.31235e+06	8.33999e+06	9.67248e+06	9.80493e+06
Q9JLJ2	Aldh9a1	7.27723e+06	8.96868e+06	7.64252e+06	8.95672e+06	7.60045e+06	7.36926e+06	9.06041e+06	1.06576e+07	1.05427e+07	8.2158e+06	1.00104e+07	9.73521e+06	7.69033e+06	1.01249e+07	1.02598e+07	9.01596e+06	1.09667e+07	9.08807e+06	1.05089e+07	1.03495e+07	8.88294e+06	7.73708e+06	8.18616e+06	8.17135e+06	1.02957e+07	9.74026e+06	8.80762e+06	1.08001e+07	1.00101e+07	1.01597e+07	7.64829e+06	7.83423e+06	8.83102e+06	1.05649e+07	7.3331e+06	1.05713e+07	9.10146e+06	8.05721e+06	9.29479e+06	9.46355e+06	7.37819e+06	6.06001e+06	5.79357e+06	5.54847e+06	7.02988e+06	5.67388e+06	8.34323e+06	6.13133e+06
P63024	Vamp3	2.48452e+06	1.66996e+06	2.44592e+06	1.85672e+06	2.35644e+06	1.69647e+06	2.02166e+06	2.237e+06	1.94078e+06	1.98174e+06	2.08506e+06	1.79356e+06	2.24864e+06	1.7855e+06	1.74073e+06	1.99903e+06	2.02928e+06	2.23621e+06	1.87213e+06	1.4808e+06	2.1011e+06	2.04354e+06	2.30759e+06	1.91277e+06	1.59746e+06	1.8216e+06	1.58599e+06	1.90217e+06	2.06204e+06	2.23356e+06	1.60076e+06	2.44047e+06	1.81104e+06	1.9666e+06	1.80896e+06	1.92288e+06	1.98178e+06	1.86331e+06	1.99276e+06	1.31085e+06	1.71382e+06	2.30789e+06	1.54966e+06	1.30767e+06	1.4819e+06	2.29736e+06	1.41653e+06	1.59103e+06
P07356	Anxa2	2.97802e+06	3.30853e+06	3.00776e+06	2.98003e+06	3.05745e+06	2.44445e+06	3.21942e+06	4.58989e+06	3.45478e+06	3.82551e+06	3.99711e+06	3.14795e+06	2.84387e+06	3.09813e+06	3.471e+06	3.51736e+06	4.11033e+06	2.76802e+06	4.28761e+06	3.55156e+06	3.24173e+06	2.72537e+06	2.85072e+06	3.77476e+06	3.29052e+06	3.41594e+06	3.53729e+06	3.58129e+06	3.24468e+06	4.29076e+06	2.86173e+06	3.27819e+06	2.78364e+06	3.65277e+06	2.44423e+06	4.23819e+06	3.09963e+06	2.80694e+06	2.88297e+06	3.56746e+06	1.53342e+06	2.12516e+06	1.94833e+06	1.56494e+06	1.3092e+06	1.46999e+06	1.97487e+06	2.13902e+06
Q922Q4	Pycr2	3.6197e+06	2.33002e+06	3.14882e+06	2.83316e+06	4.06498e+06	2.40955e+06	2.91711e+06	2.90278e+06	2.88959e+06	2.66367e+06	3.10004e+06	2.72231e+06	2.86111e+06	2.3513e+06	2.72908e+06	2.70475e+06	3.37569e+06	2.8452e+06	2.73852e+06	2.44911e+06	3.13671e+06	2.52984e+06	2.77664e+06	2.79167e+06	2.37213e+06	3.25091e+06	2.43044e+06	2.78812e+06	2.77984e+06	4.06525e+06	2.22197e+06	3.34116e+06	3.18841e+06	3.23636e+06	2.74675e+06	3.48121e+06	3.13515e+06	3.08364e+06	2.9488e+06	3.17195e+06	2.74934e+06	3.82827e+06	3.11536e+06	2.64369e+06	2.55835e+06	3.8738e+06	2.6704e+06	2.75412e+06
Q68FL4	Ahcyl2	9.90076e+06	1.0489e+07	1.07935e+07	1.15637e+07	1.08181e+07	9.67836e+06	1.0167e+07	1.17343e+07	1.09147e+07	1.11436e+07	1.11919e+07	1.12493e+07	1.07588e+07	1.15491e+07	1.1141e+07	1.23022e+07	1.12286e+07	1.1031e+07	1.13035e+07	1.21081e+07	9.98529e+06	1.04481e+07	1.01857e+07	1.10565e+07	1.1758e+07	1.13781e+07	1.1153e+07	1.02245e+07	1.16065e+07	1.13301e+07	9.55653e+06	1.13524e+07	1.1038e+07	1.09712e+07	1.09648e+07	1.006e+07	1.12401e+07	9.86345e+06	1.11243e+07	1.00307e+07	7.94682e+06	7.51525e+06	6.81002e+06	6.10999e+06	7.20018e+06	7.35159e+06	7.78197e+06	5.48137e+06
Q4KMM3	Oxr1	5.84396e+06	6.12959e+06	6.60022e+06	6.22762e+06	6.02746e+06	5.8883e+06	5.81252e+06	5.44522e+06	5.81933e+06	5.79554e+06	5.94555e+06	5.63837e+06	6.9068e+06	5.59726e+06	6.17244e+06	5.91849e+06	6.30487e+06	5.87653e+06	5.71524e+06	5.72344e+06	5.80876e+06	6.52519e+06	5.78028e+06	6.58496e+06	5.65149e+06	6.04827e+06	6.2541e+06	6.01776e+06	5.97743e+06	5.72371e+06	6.00308e+06	7.10041e+06	5.90016e+06	5.96042e+06	6.0762e+06	5.91782e+06	5.69301e+06	6.31888e+06	5.81352e+06	6.64934e+06	6.3195e+06	9.68353e+06	1.04855e+07	8.97578e+06	9.70756e+06	9.76415e+06	8.25456e+06	1.01975e+07
Q61699	Hsph1	6.83683e+06	8.61727e+06	8.25335e+06	8.29701e+06	6.96821e+06	9.1628e+06	6.99126e+06	7.12571e+06	7.81731e+06	9.19544e+06	7.27495e+06	8.37767e+06	9.37302e+06	6.36188e+06	7.34098e+06	8.07398e+06	6.69789e+06	8.12864e+06	6.70539e+06	7.56002e+06	7.11174e+06	9.04482e+06	9.89535e+06	8.69626e+06	7.73167e+06	7.2394e+06	8.75917e+06	7.24423e+06	7.55008e+06	7.04287e+06	8.08758e+06	8.46261e+06	8.73174e+06	6.7316e+06	8.10653e+06	7.03685e+06	7.90285e+06	8.17292e+06	6.54788e+06	7.03972e+06	1.51388e+07	1.14062e+07	1.67645e+07	1.53337e+07	1.5236e+07	1.37514e+07	1.18865e+07	1.39155e+07
Q8R4S0	Ppp1r14c	381546	265196	491590	386867	411093	376278	372301	343097	345580	488445	408719	383194	607360	312171	347898	399680	379919	445917	361893	364015	489203	614829	479434	487942	303753	381580	344263	333815	426433	447388	491695	666325	440431	428977	611867	380479	468321	572095	513956	497619	761098	715695	637219	614116	534234	851163	513992	431256
Q9Ctx60	Lbh	938564	737900	725000	777064	927896	533331	856881	655840	735772	496234	764019	847012	848337	807560	992401	628296	837458	874748	846681	612790	933014	659627	982211	948798	785406	863525	518271	765231	979867	991263	699024	741815	713435	636467	514445	810328	871319	760422	867138	742622	1.31909e+06	720095	537478	721216	641497	673829	688035	650916
Q8C0P5	Coro2a	1.14248e+06	1.41429e+06	1.22328e+06	1.32541e+06	1.08589e+06	1.24274e+06	1.313e+06	1.0747e+06	1.15327e+06	1.14914e+06	1.23579e+06	1.35115e+06	1.21969e+06	1.23857e+06	1.11246e+06	1.20341e+06	1.40186e+06	1.23589e+06	1.16153e+06	1.1701e+06	1.34392e+06	1.11034e+06	1.31862e+06	1.20918e+06	1.29708e+06	1.28101e+06	1.31374e+06	1.35985e+06	1.35488e+06	1.24474e+06	1.24402e+06	1.21714e+06	1.31161e+06	1.29675e+06	1.21014e+06	1.26129e+06	1.28257e+06	1.31873e+06	1.11582e+06	1.39258e+06	1.71746e+06	2.57837e+06	1.82375e+06	2.20015e+06	2.09547e+06	1.98274e+06	3.06079e+06	1.65219e+06
Q9ER00	Stx12	8.82789e+06	6.79524e+06	6.60431e+06	7.83579e+06	8.24023e+06	6.4043e+06	7.42921e+06	8.2827e+06	7.88205e+06	6.85201e+06	8.20128e+06	7.42941e+06	8.2663e+06	7.15665e+06	7.2578e+06	7.96152e+06	8.68168e+06	7.92196e+06	7.90863e+06	7.5359e+06	7.64783e+06	7.37813e+06	6.37187e+06	7.85682e+06	7.01646e+06	7.93251e+06	7.67919e+06	7.65135e+06	7.66264e+06	9.71375e+06	5.86259e+06	7.81465e+06	7.38479e+06	7.93112e+06	6.91621e+06	8.43749e+06	7.61096e+06	6.57989e+06	8.48512e+06	8.17608e+06	8.83015e+06	1.03709e+07	9.03776e+06	6.87306e+06	8.88824e+06	9.69576e+06	7.79174e+06	9.29713e+06
Q62093	Srsf2	2.23833e+07	1.73951e+07	1.8766e+07	1.86279e+07	2.34311e+07	1.74616e+07	1.89754e+07	1.94327e+07	1.80712e+07	1.87141e+07	2.07533e+07	1.87441e+07	2.0171e+07	1.76726e+07	1.73007e+07	1.83058e+07	1.96985e+07	1.79407e+07	1.84296e+07	1.68233e+07	1.80518e+07	1.90392e+07	1.37235e+07	1.8643e+07	1.57338e+07	1.91806e+07	1.59018e+07	1.86527e+07	1.72766e+07	2.14556e+07	1.67646e+07	2.02637e+07	1.69044e+07	1.96006e+07	2.13696e+07	1.90102e+07	2.00086e+07	1.83552e+07	2.11924e+07	2.07364e+07	8.57843e+06	1.26392e+07	1.0322e+07	1.08084e+07	1.23083e+07	1.24076e+07	1.05174e+07	1.07615e+07
P08553	Nefm	1.15781e+08	1.09501e+08	9.84715e+07	1.10861e+08	1.17505e+08	7.75098e+07	1.1927e+08	1.22604e+08	1.52083e+08	8.99688e+07	1.1755e+08	1.21326e+08	8.71755e+07	1.22344e+08	1.052e+08	1.07155e+08	1.03216e+08	1.20367e+08	1.15007e+08	1.13142e+08	1.23467e+08	9.58155e+07	1.37248e+08	1.09108e+08	1.2738e+08	1.15332e+08	9.81802e+07	9.94382e+07	1.26274e+08	1.22657e+08	7.5281e+07	8.00143e+07	1.30552e+08	1.10507e+08	6.17396e+07	1.28967e+08	1.27931e+08	8.02244e+07	1.22323e+08	6.63387e+07	8.17766e+07	8.30528e+07	8.82687e+07	7.07369e+07	7.18635e+07	9.87054e+07	9.21227e+07	8.7347e+07
O70439	Stx7	7.40795e+06	6.00761e+06	5.57985e+06	6.43923e+06	7.52072e+06	4.84698e+06	5.91972e+06	6.07821e+06	6.28075e+06	5.66928e+06	6.2582e+06	5.97406e+06	5.98528e+06	5.92245e+06	5.89186e+06	5.90231e+06	6.51234e+06	5.88178e+06	6.20506e+06	5.85319e+06	5.75675e+06	5.51995e+06	4.7925e+06	6.00547e+06	5.84642e+06	6.21441e+06	5.90251e+06	6.05022e+06	6.315e+06	7.15908e+06	4.82162e+06	6.00255e+06	5.88711e+06	6.48609e+06	6.04103e+06	6.52359e+06	6.38821e+06	6.18969e+06	6.58054e+06	6.62862e+06	6.30107e+06	7.99717e+06	7.50077e+06	5.62062e+06	7.60696e+06	8.63763e+06	6.53589e+06	7.75238e+06
Q9JII6	Akr1a1	9.54055e+06	8.48425e+06	7.80478e+06	9.21329e+06	9.32394e+06	6.01642e+06	8.48297e+06	8.71362e+06	8.9325e+06	6.40952e+06	8.40565e+06	8.53702e+06	7.38459e+06	9.44654e+06	8.13195e+06	7.61027e+06	9.76666e+06	8.97732e+06	9.11285e+06	7.51488e+06	1.00703e+07	6.73126e+06	8.46936e+06	9.90285e+06	9.61843e+06	9.5675e+06	7.24546e+06	8.98084e+06	9.70565e+06	1.04463e+07	7.66534e+06	8.11911e+06	1.01493e+07	9.42103e+06	6.32928e+06	9.57538e+06	9.77052e+06	7.58713e+06	1.15129e+07	8.00608e+06	9.14171e+06	1.15278e+07	8.60993e+06	8.25529e+06	9.78436e+06	1.05425e+07	8.58245e+06	1.11408e+07
P26231	Ctnna1	1.75886e+06	1.81108e+06	1.89515e+06	1.83912e+06	1.80182e+06	1.88173e+06	1.8875e+06	1.99989e+06	1.94439e+06	1.96189e+06	1.96236e+06	1.7493e+06	1.91296e+06	1.75741e+06	1.84933e+06	1.84689e+06	2.00566e+06	1.80314e+06	2.00953e+06	1.71403e+06	1.88322e+06	1.93544e+06	1.97756e+06	1.8544e+06	1.76342e+06	1.99694e+06	1.70807e+06	1.9736e+06	1.78589e+06	1.9885e+06	1.88165e+06	1.98906e+06	1.76001e+06	1.9322e+06	1.80959e+06	1.94752e+06	1.70935e+06	1.80919e+06	1.66985e+06	1.82225e+06	1.93309e+06	2.11158e+06	1.87118e+06	1.7357e+06	2.00972e+06	2.05912e+06	1.8788e+06	1.80535e+06
P51881	Slc25a5	1.39741e+08	2.06599e+08	1.96311e+08	1.93138e+08	1.34188e+08	1.51606e+08	1.81821e+08	1.53266e+08	1.68079e+08	1.87627e+08	1.78944e+08	2.01758e+08	1.64039e+08	1.89101e+08	1.75158e+08	1.76464e+08	1.65872e+08	1.98998e+08	1.6981e+08	1.61249e+08	2.05795e+08	1.75586e+08	1.99309e+08	2.38696e+08	2.0549e+08	1.95716e+08	1.73736e+08	1.84517e+08	2.04527e+08	1.50285e+08	1.94383e+08	1.99913e+08	2.19327e+08	1.90802e+08	1.69985e+08	1.84175e+08	2.15226e+08	2.02438e+08	2.07532e+08	1.74179e+08	1.66109e+08	1.4282e+08	1.30903e+08	1.82268e+08	1.65458e+08	1.43622e+08	1.53095e+08	1.59563e+08
Q8K221	Arfip2	571747	1.02861e+06	1.0284e+06	1.07893e+06	753005	1.21551e+06	1.06573e+06	1.09897e+06	1.10061e+06	1.08336e+06	962764	1.05905e+06	1.22636e+06	986234	1.06899e+06	1.06474e+06	1.10243e+06	912662	964309	1.00034e+06	968410	1.11354e+06	1.15373e+06	1.10028e+06	987349	959328	1.13102e+06	1.08121e+06	1.13706e+06	997024	1.16373e+06	1.04296e+06	1.0327e+06	1.00748e+06	1.11981e+06	1.08177e+06	928443	1.09366e+06	944593	1.1408e+06	1.47136e+06	1.08368e+06	1.14611e+06	1.35626e+06	1.31759e+06	1.30304e+06	1.46186e+06	1.48033e+06
Q9R062	Gyg1	1.85668e+06	1.91054e+06	2.43983e+06	1.84538e+06	1.82902e+06	1.7711e+06	1.90639e+06	2.00027e+06	2.04536e+06	2.11164e+06	2.0242e+06	2.20996e+06	2.01708e+06	2.0315e+06	1.69478e+06	1.73254e+06	1.97132e+06	1.74406e+06	1.68222e+06	2.03362e+06	2.31571e+06	2.17243e+06	2.59248e+06	1.87434e+06	2.09914e+06	1.98412e+06	1.77277e+06	1.94686e+06	2.21922e+06	1.90361e+06	2.1324e+06	2.2522e+06	2.32516e+06	1.7143e+06	2.01947e+06	2.32107e+06	2.44432e+06	2.63205e+06	2.11392e+06	1.75283e+06	1.45958e+06	956754	1.36674e+06	1.62974e+06	1.08999e+06	1.06247e+06	1.39043e+06	988469
P47708	Rph3a	1.0511e+07	1.33335e+07	1.35556e+07	1.34913e+07	1.02835e+07	1.12327e+07	1.33483e+07	1.11355e+07	1.24272e+07	1.28694e+07	1.42357e+07	1.32088e+07	1.27413e+07	1.30871e+07	1.1903e+07	1.25471e+07	1.28755e+07	1.2984e+07	1.32508e+07	1.13401e+07	1.42937e+07	1.29265e+07	1.21748e+07	1.34784e+07	1.27429e+07	1.37031e+07	1.14114e+07	1.34913e+07	1.34267e+07	1.24926e+07	1.3135e+07	1.35805e+07	1.26913e+07	1.31982e+07	1.19113e+07	1.42889e+07	1.45374e+07	1.40432e+07	1.38039e+07	1.26847e+07	1.17179e+07	1.17343e+07	1.17589e+07	1.462e+07	1.17384e+07	1.18644e+07	1.13559e+07	1.17734e+07
P63248	Pkia	4.65607e+06	2.86903e+06	2.87281e+06	3.52966e+06	4.11148e+06	2.58941e+06	3.02207e+06	2.92548e+06	3.35402e+06	2.64095e+06	3.44193e+06	2.93729e+06	3.54471e+06	2.67039e+06	2.68679e+06	2.70136e+06	3.38493e+06	2.59955e+06	2.94924e+06	2.90877e+06	3.08242e+06	3.01103e+06	2.77075e+06	3.07183e+06	2.42434e+06	2.81765e+06	2.98892e+06	3.19996e+06	3.25461e+06	3.5766e+06	2.6203e+06	3.07225e+06	2.67877e+06	2.83315e+06	3.12819e+06	3.21825e+06	3.0007e+06	2.47069e+06	3.15483e+06	3.76589e+06	3.82903e+06	3.76376e+06	3.06813e+06	2.54512e+06	3.5651e+06	4.1544e+06	3.54647e+06	3.75525e+06
Q9D0T1	Snu13	6.97945e+06	4.90366e+06	5.5929e+06	5.02999e+06	6.97092e+06	4.01003e+06	5.2955e+06	5.26852e+06	5.34533e+06	5.13405e+06	5.85417e+06	4.9724e+06	5.82162e+06	5.30084e+06	5.01544e+06	5.74149e+06	5.42216e+06	5.32867e+06	5.55955e+06	4.89318e+06	5.29458e+06	5.2547e+06	4.9873e+06	5.23498e+06	5.14302e+06	5.25929e+06	4.93664e+06	4.96317e+06	5.15351e+06	6.5065e+06	4.62463e+06	6.17925e+06	5.29737e+06	5.47257e+06	5.48044e+06	5.71807e+06	5.02776e+06	5.33682e+06	5.63214e+06	5.8783e+06	4.95462e+06	4.74633e+06	3.89424e+06	3.88017e+06	4.10966e+06	4.8292e+06	3.96124e+06	3.41301e+06
Q924S7	Spred2	677324	682826	710953	656000	699797	564029	734545	604639	676142	738587	848269	695142	767629	714614	639125	824373	712348	797372	714009	604795	653252	645646	605353	707198	614998	744928	602986	677139	672662	692604	545943	792578	703976	720033	736052	653890	707937	736780	740059	756304	403086	511640	465062	431292	520642	454298	463252	417192
Q9Z1G3	Atp6v1c1	1.22674e+07	1.6267e+07	1.61822e+07	1.60169e+07	1.23564e+07	1.40601e+07	1.55443e+07	1.4598e+07	1.56124e+07	1.57197e+07	1.6164e+07	1.5368e+07	1.68554e+07	1.54903e+07	1.56466e+07	1.49069e+07	1.63897e+07	1.51866e+07	1.51031e+07	1.55737e+07	1.47978e+07	1.57545e+07	1.60337e+07	1.65181e+07	1.61461e+07	1.59895e+07	1.57814e+07	1.5403e+07	1.64782e+07	1.52778e+07	1.43328e+07	1.66668e+07	1.60957e+07	1.62417e+07	1.5501e+07	1.63656e+07	1.52086e+07	1.58326e+07	1.60865e+07	1.71397e+07	2.07866e+07	2.20918e+07	2.42519e+07	2.1868e+07	2.31109e+07	2.19046e+07	2.13875e+07	2.40835e+07
P10922	H1-0	2.34513e+08	1.52951e+08	1.1422e+08	1.69333e+08	2.50719e+08	9.57427e+07	1.53751e+08	1.9899e+08	1.93339e+08	1.17737e+08	2.0743e+08	1.60003e+08	1.1204e+08	1.96171e+08	1.82745e+08	1.66768e+08	2.21982e+08	1.67768e+08	2.21679e+08	2.02111e+08	1.56593e+08	1.17275e+08	7.61763e+07	1.50924e+08	1.68053e+08	1.83522e+08	1.47124e+08	2.11336e+08	1.6192e+08	2.29807e+08	9.70675e+07	1.28225e+08	1.3945e+08	1.92983e+08	1.22598e+08	2.26366e+08	1.73017e+08	1.09675e+08	2.08209e+08	2.12184e+08	3.22461e+07	6.10097e+07	3.93151e+07	3.33156e+07	4.55746e+07	5.23204e+07	5.15699e+07	4.80275e+07
P68040	Rack1	6.20875e+06	1.12096e+07	1.21888e+07	8.72685e+06	6.40585e+06	8.36479e+06	9.48926e+06	7.60839e+06	8.72379e+06	1.1031e+07	7.78886e+06	9.9148e+06	1.01323e+07	9.05191e+06	8.35134e+06	6.66435e+06	7.01837e+06	8.18896e+06	8.09294e+06	7.61886e+06	1.09912e+07	1.00462e+07	1.16749e+07	1.13542e+07	1.02508e+07	9.38677e+06	9.20506e+06	8.65396e+06	9.20853e+06	8.70085e+06	1.30263e+07	9.37663e+06	1.03492e+07	8.38514e+06	1.06657e+07	7.81785e+06	1.02552e+07	1.28297e+07	7.97221e+06	7.93473e+06	1.14786e+07	6.65674e+06	1.36476e+07	1.38131e+07	9.92022e+06	8.1025e+06	1.00188e+07	1.05379e+07
P97461	Rps5	4.72873e+06	1.04335e+07	1.16915e+07	8.50342e+06	4.44376e+06	1.6221e+07	9.18074e+06	6.71948e+06	8.21139e+06	1.06795e+07	8.57946e+06	1.10535e+07	1.15895e+07	1.06168e+07	7.88475e+06	7.80888e+06	6.71359e+06	8.44639e+06	7.94257e+06	7.59973e+06	1.3832e+07	1.03587e+07	1.321e+07	1.10454e+07	9.25572e+06	7.83976e+06	1.20095e+07	9.94053e+06	1.00326e+07	8.01242e+06	1.81942e+07	9.71818e+06	1.11783e+07	8.36988e+06	1.07342e+07	7.58931e+06	1.08911e+07	1.24096e+07	9.30436e+06	6.95075e+06	1.27255e+07	6.09399e+06	1.01787e+07	1.74124e+07	8.86905e+06	5.94756e+06	1.05509e+07	8.43576e+06
Q8BG92	Clvs2	539004	339259	317592	418364	430149	411974	371587	319517	416585	338986	272965	398861	436695	308597	367946	355928	386199	409824	321955	358980	403376	382136	502569	395722	327465	353604	444896	368429	358807	458928	440603	346616	451570	377074	244475	393317	357138	405866	403711	325057	762278	836928	1.01117e+06	1.09539e+06	867251	1.12113e+06	845227	779465
P21279	Gnaq	1.29289e+07	2.40636e+07	2.48234e+07	2.18177e+07	1.34725e+07	1.93701e+07	2.32727e+07	1.97196e+07	2.15127e+07	2.08996e+07	2.04059e+07	2.37246e+07	2.05793e+07	2.27455e+07	2.22748e+07	2.12983e+07	2.15721e+07	2.1668e+07	2.23607e+07	2.06181e+07	2.3924e+07	2.09201e+07	1.89922e+07	2.27759e+07	2.42741e+07	2.36295e+07	2.2604e+07	2.30973e+07	2.38666e+07	2.45067e+07	2.22048e+07	2.46101e+07	2.49075e+07	2.47409e+07	2.31376e+07	2.382e+07	2.25794e+07	2.24679e+07	2.33197e+07	1.89537e+07	1.7233e+07	1.43467e+07	1.83751e+07	1.82542e+07	1.76253e+07	1.56288e+07	1.71288e+07	1.83864e+07
Q6ZWM4	Lsm8	2.85789e+06	2.57639e+06	3.16157e+06	2.7347e+06	2.9035e+06	2.6608e+06	2.52243e+06	2.95888e+06	3.00989e+06	3.28212e+06	2.97171e+06	2.62023e+06	3.21799e+06	2.85538e+06	2.8459e+06	3.14914e+06	3.06095e+06	3.06431e+06	3.32199e+06	2.8674e+06	2.753e+06	3.34582e+06	2.96808e+06	3.03127e+06	2.77902e+06	3.35955e+06	2.82177e+06	2.95138e+06	2.92392e+06	3.58551e+06	2.27307e+06	3.77182e+06	2.65809e+06	3.29215e+06	3.56164e+06	3.11785e+06	2.90702e+06	2.98637e+06	3.02062e+06	3.34664e+06	2.32836e+06	2.27515e+06	2.00174e+06	1.80018e+06	2.15039e+06	2.3599e+06	1.94553e+06	2.0779e+06
P15508	Sptb	3.28929e+06	4.7576e+06	4.46877e+06	4.79794e+06	3.36679e+06	3.45469e+06	4.49791e+06	4.64346e+06	4.57627e+06	3.9209e+06	4.79047e+06	4.63871e+06	4.01088e+06	4.83424e+06	5.42815e+06	4.82325e+06	4.44487e+06	4.63226e+06	4.94034e+06	4.65034e+06	4.76904e+06	3.87006e+06	3.5347e+06	5.31852e+06	4.60494e+06	4.82499e+06	5.12083e+06	4.89103e+06	4.75272e+06	4.42255e+06	3.78276e+06	4.44454e+06	4.81926e+06	5.017e+06	4.59008e+06	4.64769e+06	4.68551e+06	4.30642e+06	4.91381e+06	4.97791e+06	1.53558e+06	2.04475e+06	2.49427e+06	2.0209e+06	2.04743e+06	1.94334e+06	2.42642e+06	2.55615e+06
Q61301	Ctnna2	4.24066e+06	4.83282e+06	4.55131e+06	4.93201e+06	4.23016e+06	4.80697e+06	4.52358e+06	4.79676e+06	4.75202e+06	4.94362e+06	4.4711e+06	4.5607e+06	5.79699e+06	4.5571e+06	5.41052e+06	4.56958e+06	5.14916e+06	4.55483e+06	4.68441e+06	5.13002e+06	4.24569e+06	4.99279e+06	5.31214e+06	4.60725e+06	4.54351e+06	4.54903e+06	5.28423e+06	4.81748e+06	4.68489e+06	4.7662e+06	4.65696e+06	5.19247e+06	4.76122e+06	4.8076e+06	4.83799e+06	4.8407e+06	4.86696e+06	5.05442e+06	4.87623e+06	5.56861e+06	8.87561e+06	8.86404e+06	9.50377e+06	7.99894e+06	8.21031e+06	8.95951e+06	7.81944e+06	8.55807e+06
P09528	Fth1	7.68863e+07	3.01646e+07	2.33265e+07	4.43842e+07	7.48892e+07	1.76242e+07	3.75754e+07	4.53544e+07	4.24688e+07	1.95998e+07	3.75556e+07	3.81859e+07	2.11017e+07	4.475e+07	3.85614e+07	3.56376e+07	5.83984e+07	4.61299e+07	4.01601e+07	4.30452e+07	4.14588e+07	2.09779e+07	2.78859e+07	3.48561e+07	4.67103e+07	3.86542e+07	2.91584e+07	3.96157e+07	3.7869e+07	7.10872e+07	1.95605e+07	2.41065e+07	3.58651e+07	4.05069e+07	1.90183e+07	5.43595e+07	3.7427e+07	1.59904e+07	5.38241e+07	3.08058e+07	2.84788e+07	1.12897e+08	3.84047e+07	2.29079e+07	4.39867e+07	5.73873e+07	4.87211e+07	5.57186e+07
Q9Z2H5	Epb41l1	8.25071e+06	7.54008e+06	7.56294e+06	7.88801e+06	7.9005e+06	6.99084e+06	7.61517e+06	7.68196e+06	7.74575e+06	6.86254e+06	7.13887e+06	7.4331e+06	8.28669e+06	7.49403e+06	7.12403e+06	7.3941e+06	8.06485e+06	7.23853e+06	7.06444e+06	7.16203e+06	7.37899e+06	7.52163e+06	7.51857e+06	7.84224e+06	7.35935e+06	7.18407e+06	7.72426e+06	7.23779e+06	7.57488e+06	8.44856e+06	7.06449e+06	8.09331e+06	7.76486e+06	7.62757e+06	7.28032e+06	7.6195e+06	7.69986e+06	7.31337e+06	8.21336e+06	7.8271e+06	1.08537e+07	1.14031e+07	1.12069e+07	1.03353e+07	1.04435e+07	1.11981e+07	9.95784e+06	1.0742e+07
O70318	Epb41l2	1.11463e+07	1.0344e+07	8.75777e+06	1.11684e+07	1.13135e+07	8.09652e+06	1.04345e+07	1.19137e+07	1.13466e+07	8.91048e+06	1.00422e+07	1.10543e+07	9.79116e+06	1.15149e+07	1.06977e+07	1.01402e+07	1.17622e+07	1.11321e+07	1.05233e+07	1.17353e+07	1.05571e+07	9.16643e+06	1.11353e+07	1.04034e+07	1.17365e+07	9.56942e+06	1.02527e+07	9.64838e+06	1.15343e+07	1.20896e+07	8.2062e+06	8.39242e+06	1.051e+07	1.04908e+07	7.27079e+06	1.17515e+07	1.10526e+07	8.38151e+06	1.21939e+07	8.26403e+06	1.35226e+07	1.75069e+07	1.5566e+07	1.22102e+07	1.50224e+07	1.66991e+07	1.55228e+07	1.6705e+07
Q9JKV1	Adrm1	3.3849e+06	3.22295e+06	3.27248e+06	3.05221e+06	2.95638e+06	2.57061e+06	3.14605e+06	2.90664e+06	3.15727e+06	3.52074e+06	3.06482e+06	2.88248e+06	3.31994e+06	2.88953e+06	3.16217e+06	2.69632e+06	3.1804e+06	2.83822e+06	3.19413e+06	3.15325e+06	2.97065e+06	3.31045e+06	3.34864e+06	3.15324e+06	3.26145e+06	3.31414e+06	2.985e+06	3.31371e+06	3.09777e+06	2.96517e+06	2.79143e+06	3.17386e+06	3.03817e+06	3.06452e+06	3.17526e+06	3.00574e+06	2.91809e+06	3.30092e+06	2.64866e+06	3.50406e+06	4.35675e+06	3.65177e+06	3.48891e+06	3.52169e+06	3.74505e+06	3.71269e+06	3.4006e+06	4.11939e+06
P97825	Jpt1	1.78608e+06	1.56635e+06	1.51007e+06	1.72862e+06	1.87848e+06	1.62605e+06	1.82475e+06	1.62854e+06	1.97189e+06	1.74484e+06	1.45172e+06	1.79145e+06	1.96146e+06	1.8498e+06	1.7639e+06	1.54108e+06	1.70834e+06	1.55545e+06	1.86213e+06	1.73053e+06	1.71866e+06	1.72849e+06	2.144e+06	1.75364e+06	1.75831e+06	1.58854e+06	1.67693e+06	1.7138e+06	1.80287e+06	1.76981e+06	1.76626e+06	1.71451e+06	1.72882e+06	1.68714e+06	1.38915e+06	1.74466e+06	1.68116e+06	1.77286e+06	1.63611e+06	1.69539e+06	3.52612e+06	3.06404e+06	3.7583e+06	3.44507e+06	3.92253e+06	2.91586e+06	3.13443e+06	3.27566e+06
P51880	Fabp7	988007	2.12652e+06	7.76054e+06	1.89525e+06	888148	9.02906e+06	1.55877e+06	1.35981e+06	1.17816e+06	9.01468e+06	1.1662e+06	1.99003e+06	6.45756e+06	2.27134e+06	1.54046e+06	1.75376e+06	1.07737e+06	1.67289e+06	1.05822e+06	1.94603e+06	1.47905e+06	8.84491e+06	5.57186e+06	2.10804e+06	2.29472e+06	1.38437e+06	2.33922e+06	1.23685e+06	2.07565e+06	1.17214e+06	8.02434e+06	6.3842e+06	2.14876e+06	1.19533e+06	1.17564e+07	1.05748e+06	1.82575e+06	7.52985e+06	1.65263e+06	1.3967e+06	4.47549e+06	1.04623e+06	1.7492e+06	3.83646e+06	2.31588e+06	1.32438e+06	2.00695e+06	1.40481e+06
P61982	Ywhag	7.96455e+07	1.27548e+08	1.2042e+08	1.22492e+08	8.23211e+07	1.23002e+08	1.18297e+08	1.06152e+08	1.40395e+08	1.42564e+08	1.24786e+08	1.31201e+08	1.29512e+08	1.22449e+08	1.45476e+08	1.19187e+08	1.3004e+08	1.10229e+08	1.33476e+08	1.28517e+08	1.15514e+08	1.35567e+08	1.4167e+08	1.25302e+08	1.34725e+08	1.26502e+08	1.29141e+08	1.35275e+08	1.2622e+08	1.08344e+08	1.28619e+08	1.24661e+08	1.22952e+08	1.35205e+08	1.30546e+08	1.36469e+08	1.19421e+08	1.34191e+08	1.10653e+08	1.43585e+08	1.9094e+08	1.02878e+08	1.72225e+08	1.66544e+08	1.66535e+08	1.18108e+08	1.67592e+08	1.59063e+08
Q80VC9	Camsap3	1.56339e+06	1.5864e+06	1.47254e+06	1.6956e+06	1.62718e+06	1.5269e+06	1.60506e+06	1.66732e+06	1.71802e+06	1.54022e+06	1.5683e+06	1.45693e+06	1.93626e+06	1.6376e+06	1.69985e+06	1.56881e+06	1.73191e+06	1.5488e+06	1.67462e+06	1.68549e+06	1.5797e+06	1.61171e+06	1.67839e+06	1.53546e+06	1.56609e+06	1.62419e+06	1.73726e+06	1.59877e+06	1.59409e+06	1.67028e+06	1.395e+06	1.75226e+06	1.54747e+06	1.60464e+06	1.57048e+06	1.577e+06	1.59567e+06	1.66835e+06	1.60597e+06	1.66401e+06	2.31313e+06	2.17026e+06	2.20227e+06	1.98264e+06	2.04154e+06	2.25684e+06	1.92747e+06	2.13688e+06
P01942	Hba	3.54893e+08	7.11794e+08	3.84445e+08	7.54692e+08	3.52023e+08	3.86711e+08	6.29776e+08	7.6852e+08	8.46979e+08	4.26196e+08	4.32748e+08	5.1242e+08	4.53141e+08	6.45419e+08	1.78732e+09	7.75192e+08	3.62749e+08	5.70337e+08	7.96588e+08	4.8235e+08	5.58322e+08	3.6636e+08	4.88896e+08	8.97235e+08	4.2088e+08	3.96001e+08	1.00304e+09	5.16001e+08	6.40624e+08	3.48812e+08	5.1142e+08	5.3057e+08	7.28426e+08	6.06563e+08	5.15364e+08	4.12543e+08	5.27981e+08	3.92686e+08	5.97127e+08	1.1775e+09	2.11029e+08	2.50547e+08	3.73986e+08	2.88165e+08	3.79625e+08	2.81905e+08	4.48641e+08	4.35076e+08
Q99LS3	Psph	2.29072e+06	2.7555e+06	3.42047e+06	2.59936e+06	2.53372e+06	3.39999e+06	4.05035e+06	2.60901e+06	3.84374e+06	2.48918e+06	4.16567e+06	2.91327e+06	3.70579e+06	3.10629e+06	4.56924e+06	2.96024e+06	3.82403e+06	2.9958e+06	4.67195e+06	2.95336e+06	4.02229e+06	2.55708e+06	3.70574e+06	3.17325e+06	2.89792e+06	4.10898e+06	3.06055e+06	4.79895e+06	2.97385e+06	3.98841e+06	2.91708e+06	4.18131e+06	2.99363e+06	4.9148e+06	3.0806e+06	4.51196e+06	2.36132e+06	4.16102e+06	3.28516e+06	4.26469e+06	2.2733e+06	4.10363e+06	3.07343e+06	4.04407e+06	3.05924e+06	3.73094e+06	3.07687e+06	4.23503e+06
Q3TW96	Uap1l1	2.15914e+06	2.1731e+06	1.67831e+06	2.57404e+06	2.12619e+06	1.79052e+06	2.5432e+06	2.44757e+06	2.34768e+06	1.9328e+06	2.63941e+06	2.22234e+06	2.02269e+06	2.97652e+06	2.72586e+06	2.21428e+06	3.06328e+06	2.25611e+06	3.04015e+06	2.69903e+06	2.67883e+06	1.89436e+06	1.93779e+06	2.31039e+06	2.67203e+06	2.74198e+06	2.42474e+06	2.80444e+06	2.57672e+06	2.74876e+06	1.73408e+06	2.01228e+06	2.24306e+06	2.71775e+06	2.01558e+06	2.99991e+06	2.56146e+06	1.9398e+06	2.81615e+06	2.76812e+06	1.84624e+06	2.22545e+06	2.03546e+06	1.67254e+06	1.78484e+06	2.03753e+06	2.33858e+06	2.17893e+06
O35226	Psmd4	4.9677e+06	3.84297e+06	4.2327e+06	4.24932e+06	5.37348e+06	4.24841e+06	4.20819e+06	4.33173e+06	4.89529e+06	4.36705e+06	4.51748e+06	4.11046e+06	4.98843e+06	4.06773e+06	4.508e+06	4.29539e+06	4.64312e+06	4.45553e+06	4.73133e+06	4.28172e+06	4.21538e+06	4.46452e+06	4.05811e+06	4.15787e+06	4.04297e+06	4.31271e+06	4.338e+06	4.4091e+06	4.21451e+06	4.97571e+06	4.01075e+06	4.89528e+06	3.93614e+06	4.44978e+06	4.3889e+06	4.4637e+06	4.13235e+06	4.16536e+06	4.37484e+06	4.76866e+06	5.58646e+06	6.16766e+06	5.50542e+06	4.46701e+06	5.03544e+06	5.4552e+06	4.78041e+06	5.47181e+06
Q80X85	Mrps7	913462	777673	791605	754938	852561	774947	828144	807716	978415	773358	873961	749573	880547	862478	886646	761450	970796	846883	910004	959957	750287	883653	763759	787958	814555	910310	789213	898605	862550	961200	622420	932863	854170	926939	808793	962585	784369	820218	897786	906918	929148	1.16392e+06	1.03291e+06	896682	1.00922e+06	1.05895e+06	953095	1.27692e+06
P63216	Gng3	2.95066e+07	2.94552e+07	3.09846e+07	2.64247e+07	3.19808e+07	2.42513e+07	2.59023e+07	2.52655e+07	2.78623e+07	2.2438e+07	2.78106e+07	2.68867e+07	2.59669e+07	2.59923e+07	2.6818e+07	2.73021e+07	2.95704e+07	2.55284e+07	2.71481e+07	2.5604e+07	2.49351e+07	2.52052e+07	2.2607e+07	3.04768e+07	2.42668e+07	2.74049e+07	2.69425e+07	2.73949e+07	2.59373e+07	2.87538e+07	2.51092e+07	2.77162e+07	2.85544e+07	2.62507e+07	2.56963e+07	2.56952e+07	2.6791e+07	2.37876e+07	2.85837e+07	3.31856e+07	1.74523e+07	3.39408e+07	3.52715e+07	2.8656e+07	3.12064e+07	3.39297e+07	2.6331e+07	3.69834e+07
Q9ESJ4	Nckipsd	1.89995e+06	3.32606e+06	2.8581e+06	3.00772e+06	1.92964e+06	3.19022e+06	3.55766e+06	2.80868e+06	3.07453e+06	2.97334e+06	3.06033e+06	3.44356e+06	3.13381e+06	3.43866e+06	2.99269e+06	3.09845e+06	3.1144e+06	3.34753e+06	3.15258e+06	2.95048e+06	3.44631e+06	2.9981e+06	3.4135e+06	3.50764e+06	3.29093e+06	2.98355e+06	3.52231e+06	3.08272e+06	3.35571e+06	2.91271e+06	3.37931e+06	2.96092e+06	3.24952e+06	3.13864e+06	2.93235e+06	3.12817e+06	3.25679e+06	3.19208e+06	3.19225e+06	2.68742e+06	3.69477e+06	2.9179e+06	3.50109e+06	4.6211e+06	3.37551e+06	3.05896e+06	3.93772e+06	3.04943e+06
P97807	Fh	3.17955e+07	3.55191e+07	3.56832e+07	3.86727e+07	3.1319e+07	2.5743e+07	3.4672e+07	3.5785e+07	3.86904e+07	3.40621e+07	3.64754e+07	3.67398e+07	3.24017e+07	3.5937e+07	3.52409e+07	3.90027e+07	3.72942e+07	3.86114e+07	3.58406e+07	3.69298e+07	3.50886e+07	3.30997e+07	3.69431e+07	3.85266e+07	3.71538e+07	3.60958e+07	3.60075e+07	3.52352e+07	3.70475e+07	3.62054e+07	2.91034e+07	3.77817e+07	4.14015e+07	3.92058e+07	3.26934e+07	3.98286e+07	4.13212e+07	3.39577e+07	3.91942e+07	3.82625e+07	3.17421e+07	3.15081e+07	2.97531e+07	2.723e+07	3.1193e+07	2.85056e+07	3.18052e+07	3.02454e+07
P26039	Tln1	2.50788e+06	2.60185e+06	2.3859e+06	2.69198e+06	2.54994e+06	2.23846e+06	2.58992e+06	3.23183e+06	2.54191e+06	2.56189e+06	2.67544e+06	2.64441e+06	2.44226e+06	2.62956e+06	3.48584e+06	2.80967e+06	2.9697e+06	2.81793e+06	3.12834e+06	2.79447e+06	2.75204e+06	2.49699e+06	2.38344e+06	2.6927e+06	2.5754e+06	2.7507e+06	2.94432e+06	2.67037e+06	2.8072e+06	2.98492e+06	2.17073e+06	2.52563e+06	2.69967e+06	2.80327e+06	2.39048e+06	2.98873e+06	2.67598e+06	2.33724e+06	2.76325e+06	2.71494e+06	2.13342e+06	2.59147e+06	2.34371e+06	1.7953e+06	2.24867e+06	2.30531e+06	2.19271e+06	2.27706e+06
Q9CZW5	Tomm70	1.18266e+07	1.14596e+07	1.22356e+07	1.20579e+07	1.21698e+07	9.82694e+06	1.12899e+07	1.09581e+07	1.19753e+07	1.17353e+07	1.18871e+07	1.16287e+07	1.24644e+07	1.12661e+07	1.11626e+07	1.19371e+07	1.17682e+07	1.18306e+07	1.11258e+07	1.06186e+07	1.14129e+07	1.14032e+07	1.25497e+07	1.24126e+07	1.16188e+07	1.19488e+07	1.16505e+07	1.17195e+07	1.21168e+07	1.27401e+07	1.14361e+07	1.28555e+07	1.23884e+07	1.17488e+07	1.15576e+07	1.25471e+07	1.23991e+07	1.24163e+07	1.2441e+07	1.19955e+07	1.24854e+07	1.41366e+07	1.28223e+07	1.3406e+07	1.41808e+07	1.47822e+07	1.19863e+07	1.60805e+07
E9Q4N7	Arid1b	344850	370822	384621	398316	395461	322577	364541	401314	466112	467483	460687	415379	423440	421390	428992	383647	456197	423560	475992	478752	443921	459722	354972	390227	403984	475444	391288	470244	408397	450387	488695	508031	381528	455120	433821	465721	470668	446179	417505	417440	395912	395750	446861	421325	445106	361281	376087	410977
Q9QYX7	Pclo	6.00331e+06	5.87947e+06	6.59245e+06	6.18676e+06	6.10904e+06	5.45198e+06	5.87168e+06	5.75831e+06	5.95733e+06	6.1815e+06	6.57524e+06	5.50735e+06	6.88528e+06	5.5045e+06	6.37021e+06	6.24797e+06	6.33218e+06	5.85651e+06	6.44739e+06	5.96998e+06	5.75104e+06	6.53224e+06	5.1459e+06	6.26265e+06	5.36961e+06	6.66124e+06	6.61052e+06	6.34739e+06	5.98259e+06	6.05443e+06	5.51746e+06	7.4245e+06	5.88081e+06	6.51548e+06	6.80345e+06	6.18667e+06	5.68613e+06	6.30574e+06	5.98319e+06	7.4501e+06	5.24674e+06	7.68068e+06	7.98543e+06	6.47585e+06	6.56193e+06	7.50527e+06	6.27597e+06	7.71641e+06
Q9D061	Acbd6	1.03377e+06	1.18187e+06	964351	1.23432e+06	1.05419e+06	1.52318e+06	1.2359e+06	982083	1.3481e+06	1.20295e+06	1.16453e+06	1.28015e+06	1.42261e+06	1.30243e+06	1.32815e+06	1.21513e+06	1.40649e+06	1.1481e+06	1.40944e+06	1.39493e+06	1.27358e+06	1.32676e+06	1.28027e+06	1.26948e+06	1.47845e+06	1.30089e+06	1.47388e+06	1.44782e+06	1.33986e+06	1.23556e+06	1.47041e+06	1.08571e+06	1.17181e+06	1.23786e+06	1.35711e+06	1.3289e+06	1.22431e+06	1.22775e+06	1.31753e+06	1.39368e+06	1.75465e+06	1.7442e+06	2.24823e+06	2.00023e+06	2.07391e+06	1.84658e+06	2.28161e+06	2.37501e+06
G5E8K5	Ank3	3.96694e+06	4.18539e+06	3.80839e+06	4.35773e+06	4.11631e+06	3.22956e+06	4.21515e+06	3.90165e+06	4.06602e+06	3.30807e+06	4.15618e+06	4.0343e+06	3.7521e+06	3.88484e+06	3.97325e+06	4.06554e+06	4.13446e+06	4.12626e+06	3.96768e+06	3.96907e+06	4.18329e+06	3.46031e+06	3.72014e+06	4.17604e+06	4.00337e+06	4.14475e+06	3.97134e+06	3.97986e+06	4.29888e+06	4.60366e+06	3.34978e+06	3.93368e+06	4.36161e+06	4.24906e+06	3.55197e+06	4.21659e+06	4.4009e+06	3.7809e+06	4.4642e+06	4.3682e+06	3.72258e+06	5.54416e+06	5.6268e+06	4.40958e+06	5.2706e+06	5.78701e+06	4.98744e+06	5.70758e+06
O08788	Dctn1	6.51988e+06	6.18898e+06	6.30421e+06	6.38648e+06	6.59151e+06	5.57088e+06	6.33666e+06	6.78784e+06	6.79966e+06	6.30156e+06	6.57683e+06	6.31086e+06	6.60957e+06	6.47925e+06	6.45182e+06	6.63388e+06	6.86817e+06	6.53494e+06	6.63393e+06	6.69101e+06	6.328e+06	6.38789e+06	6.66355e+06	6.60159e+06	6.53565e+06	6.52198e+06	6.69692e+06	6.29033e+06	6.75819e+06	6.91521e+06	5.83251e+06	6.90398e+06	6.67611e+06	6.68764e+06	6.10853e+06	6.80357e+06	6.67653e+06	6.51087e+06	6.91135e+06	6.37393e+06	6.88815e+06	7.64607e+06	7.03065e+06	6.41908e+06	7.22511e+06	7.72134e+06	6.96304e+06	7.30768e+06
Q9D8N0	Eef1g	1.40659e+07	1.63809e+07	2.13375e+07	1.57533e+07	1.53996e+07	1.6076e+07	1.66597e+07	1.60397e+07	1.65702e+07	1.81699e+07	1.64891e+07	1.61215e+07	1.87792e+07	1.60307e+07	1.60535e+07	1.62291e+07	1.56957e+07	1.62214e+07	1.57482e+07	1.49725e+07	1.74893e+07	1.72857e+07	1.91156e+07	1.74833e+07	1.55055e+07	1.62641e+07	1.68394e+07	1.56755e+07	1.62658e+07	1.60489e+07	1.99696e+07	2.09855e+07	1.77497e+07	1.72926e+07	1.7946e+07	1.53057e+07	1.69568e+07	2.00311e+07	1.61857e+07	1.52552e+07	1.71242e+07	1.37835e+07	1.86835e+07	1.9482e+07	1.60678e+07	1.43874e+07	1.54905e+07	1.60772e+07
Q8K0U4	Hspa12a	1.10513e+07	1.62217e+07	1.40555e+07	1.45322e+07	1.04834e+07	1.44532e+07	1.65684e+07	1.32637e+07	1.6106e+07	1.39825e+07	1.43379e+07	1.67333e+07	1.50514e+07	1.65564e+07	1.60465e+07	1.49095e+07	1.47468e+07	1.48623e+07	1.49828e+07	1.39645e+07	1.62168e+07	1.38696e+07	1.92329e+07	1.6561e+07	1.68122e+07	1.38807e+07	1.45361e+07	1.543e+07	1.64606e+07	1.44354e+07	1.62619e+07	1.41323e+07	1.67642e+07	1.47405e+07	1.20542e+07	1.53409e+07	1.61285e+07	1.47659e+07	1.552e+07	1.32084e+07	2.33687e+07	2.01644e+07	2.11195e+07	2.43405e+07	1.98368e+07	2.02304e+07	2.21031e+07	2.22481e+07
Q7TNC9	Inpp5a	3.05588e+06	4.44031e+06	5.28624e+06	4.42722e+06	3.32168e+06	4.38665e+06	4.462e+06	4.05209e+06	4.4984e+06	5.27817e+06	5.26346e+06	4.5375e+06	4.38875e+06	4.7169e+06	4.71783e+06	5.04824e+06	4.76501e+06	4.61664e+06	4.80601e+06	4.66091e+06	4.82926e+06	5.85766e+06	4.10946e+06	4.87867e+06	5.11215e+06	5.32063e+06	4.66407e+06	5.28756e+06	4.69832e+06	4.35284e+06	4.90948e+06	5.65131e+06	4.83655e+06	5.36927e+06	5.7547e+06	4.86421e+06	4.90916e+06	5.32384e+06	4.58117e+06	4.71431e+06	1.18377e+06	837650	875246	956893	891979	1.07121e+06	1.14078e+06	1.0071e+06
Q9JIF7	Copb1	2.37948e+06	3.85038e+06	4.43862e+06	3.63466e+06	2.54168e+06	3.78992e+06	3.86792e+06	3.56419e+06	3.42261e+06	4.2382e+06	3.82175e+06	3.66213e+06	3.71898e+06	3.53968e+06	3.37106e+06	3.72172e+06	3.5782e+06	3.39804e+06	3.58945e+06	3.32766e+06	3.43854e+06	3.73124e+06	3.94595e+06	3.36655e+06	3.58976e+06	3.63961e+06	3.57258e+06	3.70366e+06	3.37311e+06	2.99549e+06	3.76202e+06	4.13056e+06	3.70497e+06	3.71863e+06	3.9367e+06	3.50312e+06	3.23783e+06	3.79987e+06	2.92908e+06	3.2774e+06	3.18258e+06	2.46566e+06	3.13027e+06	4.06592e+06	3.35904e+06	2.53571e+06	3.12341e+06	2.63009e+06
Q91VK4	Itm2c	1.15905e+06	2.2917e+06	1.75965e+06	2.32478e+06	1.25739e+06	2.19102e+06	2.02318e+06	2.21118e+06	2.10332e+06	2.27109e+06	1.88615e+06	2.14714e+06	2.07221e+06	2.31074e+06	2.31244e+06	2.02879e+06	2.41267e+06	2.00387e+06	2.23393e+06	2.18859e+06	1.98263e+06	2.14739e+06	1.99547e+06	2.08271e+06	2.12223e+06	1.98282e+06	2.46884e+06	2.18295e+06	2.40522e+06	2.00981e+06	2.28202e+06	2.08789e+06	2.17879e+06	2.51455e+06	2.37468e+06	2.35844e+06	2.08442e+06	2.09851e+06	2.26105e+06	2.31709e+06	3.82217e+06	2.39857e+06	3.02104e+06	3.21694e+06	3.23825e+06	3.05776e+06	3.43416e+06	3.00972e+06
P35486	Pdha1	4.90579e+07	7.04726e+07	6.3091e+07	6.81472e+07	4.94529e+07	6.35342e+07	6.72306e+07	6.36736e+07	7.10406e+07	5.74565e+07	6.46532e+07	7.28343e+07	5.97983e+07	6.9246e+07	6.47309e+07	6.3e+07	6.62118e+07	6.81039e+07	6.50296e+07	6.32686e+07	7.12801e+07	5.90577e+07	6.57728e+07	7.16141e+07	7.28958e+07	6.68254e+07	6.43713e+07	6.84707e+07	6.90896e+07	6.57768e+07	7.09895e+07	5.93545e+07	6.8389e+07	6.80517e+07	5.5131e+07	6.88028e+07	7.25003e+07	6.39446e+07	6.97389e+07	5.70684e+07	6.67874e+07	5.64422e+07	5.72297e+07	7.04632e+07	6.31196e+07	5.53001e+07	7.00531e+07	6.54891e+07
Q6P9K8	Caskin1	4.69889e+06	4.44058e+06	4.27918e+06	5.09134e+06	4.90357e+06	3.53559e+06	4.45164e+06	4.66249e+06	4.61449e+06	4.24831e+06	4.35412e+06	4.61577e+06	4.90232e+06	4.62941e+06	4.34485e+06	4.73329e+06	4.57638e+06	4.67802e+06	4.26173e+06	4.58849e+06	4.3658e+06	4.50045e+06	4.35636e+06	4.75866e+06	4.4003e+06	4.39783e+06	4.59324e+06	4.14495e+06	4.83358e+06	4.92191e+06	3.92121e+06	4.71981e+06	4.63809e+06	4.41198e+06	4.2298e+06	4.43762e+06	4.7687e+06	4.22103e+06	5.05283e+06	4.59879e+06	5.57429e+06	5.1566e+06	4.76904e+06	4.17567e+06	4.36466e+06	4.9863e+06	4.75253e+06	4.38786e+06
Q9R0H0	Acox1	1.41607e+07	2.02371e+07	2.25091e+07	2.24941e+07	1.3067e+07	1.57017e+07	1.70233e+07	1.9722e+07	2.0784e+07	2.59404e+07	1.75729e+07	1.64038e+07	1.96069e+07	1.84505e+07	1.7343e+07	1.84267e+07	1.6248e+07	1.90324e+07	1.83161e+07	1.77349e+07	1.71455e+07	2.28778e+07	1.73771e+07	1.80212e+07	1.7495e+07	1.81176e+07	1.91939e+07	1.82567e+07	1.86852e+07	1.67189e+07	1.47478e+07	2.36745e+07	1.82946e+07	1.81905e+07	2.27963e+07	1.65508e+07	1.81716e+07	1.99148e+07	1.85212e+07	1.72742e+07	1.93903e+07	1.15299e+07	1.16961e+07	1.39477e+07	1.44659e+07	1.44445e+07	1.45069e+07	1.17735e+07
Q3UHL1	Camkv	2.41298e+06	2.77295e+06	1.45433e+06	2.8657e+06	2.16003e+06	4.31261e+06	2.15424e+06	1.85498e+06	2.15355e+06	1.71471e+06	896495	2.0231e+06	4.87665e+06	1.86358e+06	3.41209e+06	1.5305e+06	3.26039e+06	1.18189e+06	1.08928e+06	2.19631e+06	1.69376e+06	1.96631e+06	3.14378e+06	3.14631e+06	1.85543e+06	834551	3.41307e+06	2.15377e+06	2.45477e+06	2.84341e+06	3.58582e+06	2.3801e+06	2.36239e+06	2.02423e+06	1.49446e+06	1.56021e+06	1.62942e+06	1.88012e+06	1.63808e+06	4.10232e+06	1.4909e+07	2.26941e+07	2.86687e+07	2.20475e+07	2.71977e+07	2.45146e+07	1.9006e+07	3.01606e+07
P28667	Marcksl1	4.11464e+06	7.09326e+06	1.64042e+07	6.64163e+06	3.80184e+06	1.46085e+07	4.75334e+06	5.51442e+06	4.76718e+06	1.70555e+07	4.72084e+06	6.47939e+06	1.54715e+07	6.16427e+06	4.13036e+06	6.6115e+06	3.91472e+06	6.28766e+06	3.55569e+06	5.46306e+06	4.40669e+06	1.67639e+07	1.17687e+07	7.04539e+06	5.578e+06	4.4641e+06	6.19727e+06	3.81473e+06	6.38834e+06	3.07272e+06	1.34795e+07	1.32804e+07	6.41202e+06	3.47125e+06	1.42896e+07	3.56542e+06	5.91589e+06	1.38923e+07	5.96191e+06	4.52784e+06	1.6194e+07	4.85861e+06	5.70963e+06	1.39532e+07	5.06129e+06	8.16818e+06	3.20393e+06	4.72099e+06
Q7M753	Pank2	468053	504969	331640	487634	449164	377518	456096	492204	515174	455464	462537	446610	494075	464807	451817	510533	469107	486256	462019	455188	345678	383393	439481	450052	441347	413819	487918	453752	429410	380269	346070	495311	477436	418054	361301	458497	455394	376516	482333	360765	551050	712287	626133	424419	560777	646077	536776	503643
Q80UJ7	Rab3gap1	1.65213e+06	1.6774e+06	1.58619e+06	1.87339e+06	1.62357e+06	1.5306e+06	1.81196e+06	1.85148e+06	1.7377e+06	1.52497e+06	1.71438e+06	1.79631e+06	1.73037e+06	1.80722e+06	1.78454e+06	1.74561e+06	1.97102e+06	1.86861e+06	1.81384e+06	1.90652e+06	1.74432e+06	1.53149e+06	2.11089e+06	1.79898e+06	1.78871e+06	1.69396e+06	1.93834e+06	1.62484e+06	1.93463e+06	1.88339e+06	1.55822e+06	1.80466e+06	1.88377e+06	1.73263e+06	1.55888e+06	1.71338e+06	1.72363e+06	1.70934e+06	1.68455e+06	1.67982e+06	2.29342e+06	2.25501e+06	2.33338e+06	1.99054e+06	2.16708e+06	2.24563e+06	2.20492e+06	2.27222e+06
Q9ERK4	Cse1l	4.28378e+06	5.94432e+06	6.11562e+06	5.47999e+06	4.37515e+06	6.0283e+06	5.7551e+06	5.54103e+06	5.65558e+06	6.24987e+06	6.15611e+06	5.68161e+06	6.42348e+06	5.94516e+06	6.29556e+06	5.95225e+06	5.97381e+06	5.96383e+06	6.02909e+06	6.29e+06	5.44916e+06	6.1488e+06	6.15683e+06	5.54304e+06	5.69502e+06	6.00068e+06	6.06598e+06	6.26038e+06	5.641e+06	5.12203e+06	5.97023e+06	6.43549e+06	5.99845e+06	6.42226e+06	6.45375e+06	5.67599e+06	5.5967e+06	6.28222e+06	5.31343e+06	6.6219e+06	5.71058e+06	4.1558e+06	4.99229e+06	5.26887e+06	4.94663e+06	4.09671e+06	5.44039e+06	4.86473e+06
Q61233	Lcp1	2.45305e+06	2.85758e+06	2.46434e+06	2.51472e+06	2.34542e+06	2.50076e+06	2.91583e+06	3.09824e+06	3.02941e+06	2.89167e+06	2.87779e+06	2.81892e+06	2.24775e+06	3.05752e+06	2.66383e+06	2.84657e+06	2.74482e+06	2.62375e+06	3.37228e+06	3.02799e+06	2.82773e+06	2.48254e+06	2.47959e+06	2.84982e+06	3.02553e+06	3.09997e+06	2.89837e+06	2.95864e+06	2.87717e+06	3.26729e+06	2.38386e+06	2.38461e+06	2.956e+06	2.93361e+06	2.27019e+06	3.59257e+06	2.76089e+06	2.54425e+06	2.6484e+06	2.17116e+06	1.8085e+06	1.71836e+06	1.68542e+06	1.93419e+06	1.61548e+06	1.71022e+06	1.86322e+06	1.68635e+06
O08759	Ube3a	2.88958e+06	2.59163e+06	2.4925e+06	2.79287e+06	3.42598e+06	2.38741e+06	2.53112e+06	2.76786e+06	2.65475e+06	2.27647e+06	2.33872e+06	2.24213e+06	2.74752e+06	2.28712e+06	2.4211e+06	2.40488e+06	2.49098e+06	2.3422e+06	2.46442e+06	2.04801e+06	2.17241e+06	2.27228e+06	2.42952e+06	2.35075e+06	2.10499e+06	2.30229e+06	2.45184e+06	2.38449e+06	2.66703e+06	2.78343e+06	2.2057e+06	2.8026e+06	2.50962e+06	2.60521e+06	2.48887e+06	2.37983e+06	2.82542e+06	2.60775e+06	2.47849e+06	2.29903e+06	2.32715e+06	2.74313e+06	2.26216e+06	2.1209e+06	2.54383e+06	3.44203e+06	2.39984e+06	2.80638e+06
Q8VCtx5	Micu1	1.20936e+06	1.60091e+06	1.81667e+06	1.62434e+06	1.10434e+06	1.83931e+06	1.4952e+06	1.56828e+06	1.68558e+06	1.99295e+06	1.77308e+06	1.61176e+06	1.82964e+06	1.83838e+06	1.91065e+06	1.72614e+06	1.76332e+06	1.55094e+06	1.79665e+06	1.76327e+06	1.58724e+06	2.11538e+06	1.62013e+06	1.70391e+06	1.64793e+06	1.77047e+06	1.77277e+06	1.75088e+06	1.53743e+06	1.34355e+06	1.57912e+06	1.90621e+06	1.64173e+06	1.72492e+06	1.81667e+06	1.65656e+06	1.66863e+06	1.94037e+06	1.59615e+06	2.08595e+06	1.4824e+06	1.7823e+06	2.21253e+06	2.15572e+06	2.26607e+06	1.97081e+06	2.10029e+06	2.28086e+06
P21107	Tpm3	4.86653e+07	3.73988e+07	3.37814e+07	4.01528e+07	4.78788e+07	3.28956e+07	3.66916e+07	3.8039e+07	4.10299e+07	3.69992e+07	3.83215e+07	3.42249e+07	3.65151e+07	3.60462e+07	4.06702e+07	3.61568e+07	3.74379e+07	3.45602e+07	3.57532e+07	3.46773e+07	3.60804e+07	3.66584e+07	3.08021e+07	3.90194e+07	3.29057e+07	3.67903e+07	3.63951e+07	3.56736e+07	3.71517e+07	3.75473e+07	2.98053e+07	3.64334e+07	3.44146e+07	3.68181e+07	3.50959e+07	3.71126e+07	3.69385e+07	3.03409e+07	3.81541e+07	4.38355e+07	3.5367e+07	6.17586e+07	5.35566e+07	4.56665e+07	5.50827e+07	6.42019e+07	4.74469e+07	5.65075e+07
Q5U3K5	Rabl6	2.42944e+06	2.55974e+06	2.85415e+06	2.7128e+06	2.53075e+06	2.84479e+06	2.52191e+06	2.49133e+06	2.25862e+06	2.70509e+06	2.61129e+06	2.39252e+06	3.06727e+06	2.29374e+06	2.45206e+06	2.84108e+06	2.57289e+06	2.75985e+06	2.52828e+06	2.78963e+06	2.54101e+06	3.02063e+06	2.71825e+06	2.80337e+06	2.47979e+06	2.68898e+06	2.70077e+06	2.59051e+06	2.79418e+06	2.79261e+06	2.66923e+06	2.966e+06	2.61748e+06	2.55966e+06	2.88345e+06	2.57374e+06	2.48891e+06	2.74254e+06	2.57151e+06	2.49297e+06	3.03433e+06	2.74874e+06	2.67533e+06	2.81427e+06	2.90031e+06	2.87392e+06	2.77267e+06	2.70514e+06
Q80TZ3	Dnajc6	6.69879e+06	6.01835e+06	6.8483e+06	6.73779e+06	6.53671e+06	5.09696e+06	6.07128e+06	6.09499e+06	6.22957e+06	5.17258e+06	6.10596e+06	6.14643e+06	6.47592e+06	5.63569e+06	5.31868e+06	6.66346e+06	6.28657e+06	6.85982e+06	5.54324e+06	5.64118e+06	6.57557e+06	5.983e+06	6.30769e+06	7.26897e+06	5.73898e+06	6.20606e+06	5.69589e+06	5.26169e+06	6.43228e+06	6.86405e+06	5.57521e+06	6.83748e+06	6.81074e+06	5.96176e+06	5.67295e+06	6.1958e+06	7.19573e+06	6.46518e+06	7.23167e+06	5.74711e+06	7.41506e+06	1.05421e+07	8.81826e+06	7.09567e+06	9.0883e+06	1.09904e+07	6.67126e+06	9.27769e+06
Q80XR2	Atp2c1	781875	726653	861203	755675	769775	650377	730438	854211	759848	750174	778513	682751	816294	732326	756119	818664	814292	873330	785392	675376	644295	728358	773675	797827	699978	772505	753051	784821	771216	749111	603061	896754	716548	724551	744717	733251	649875	637476	630408	639439	652335	848126	821783	695195	729419	805190	631302	675061
P70399	Tp53bp1	1.8082e+06	1.57627e+06	1.65705e+06	1.81269e+06	1.77833e+06	1.61358e+06	1.7385e+06	1.84545e+06	1.74914e+06	1.69008e+06	1.77141e+06	1.69379e+06	2.04077e+06	1.75743e+06	1.67315e+06	1.89847e+06	1.87682e+06	1.90382e+06	1.91996e+06	1.73776e+06	1.82304e+06	1.84127e+06	1.83841e+06	1.84595e+06	1.56586e+06	1.8342e+06	1.79294e+06	1.87505e+06	1.80749e+06	2.10582e+06	1.66981e+06	1.98662e+06	1.72744e+06	1.83469e+06	1.85416e+06	1.70313e+06	1.70941e+06	1.7008e+06	1.74329e+06	1.69934e+06	2.25674e+06	1.69567e+06	1.50119e+06	1.60641e+06	1.64919e+06	1.77996e+06	1.58615e+06	1.30843e+06
P07724	Alb	3.40388e+08	3.36309e+08	1.95364e+08	3.74292e+08	3.42735e+08	1.72781e+08	3.87028e+08	4.99702e+08	4.52491e+08	1.88488e+08	2.82041e+08	2.54555e+08	2.66868e+08	3.95156e+08	8.93322e+08	4.19441e+08	2.6843e+08	3.02782e+08	4.48758e+08	3.09536e+08	3.13923e+08	1.97401e+08	2.48287e+08	3.58785e+08	2.57076e+08	2.99912e+08	3.56233e+08	2.9312e+08	3.34777e+08	2.55508e+08	1.9989e+08	2.58485e+08	3.19384e+08	3.43924e+08	1.86729e+08	2.99318e+08	2.56313e+08	2.05016e+08	3.99029e+08	1.16913e+09	1.19258e+08	2.70627e+08	1.87173e+08	1.66876e+08	2.40622e+08	2.7485e+08	2.85995e+08	3.02921e+08
O54781	Srpk2	2.22524e+06	2.2677e+06	2.58163e+06	2.40444e+06	2.47338e+06	2.40739e+06	2.29663e+06	2.26735e+06	2.37024e+06	2.69364e+06	2.47518e+06	2.0925e+06	2.75537e+06	2.24489e+06	2.49155e+06	2.39798e+06	2.45783e+06	2.27102e+06	2.43833e+06	2.38694e+06	2.28374e+06	2.62853e+06	2.34475e+06	2.52194e+06	2.14449e+06	2.47476e+06	2.53198e+06	2.42559e+06	2.29202e+06	2.3326e+06	2.4621e+06	2.79941e+06	2.29282e+06	2.46263e+06	2.62783e+06	2.4539e+06	2.34414e+06	2.63542e+06	2.32005e+06	2.68122e+06	2.83595e+06	3.20683e+06	3.58892e+06	3.43367e+06	3.50117e+06	3.60193e+06	2.83182e+06	3.68537e+06
P17426	Ap2a1	9.79714e+06	1.58607e+07	1.38635e+07	1.45217e+07	9.63982e+06	1.49349e+07	1.50731e+07	1.27827e+07	1.3863e+07	1.34447e+07	1.36756e+07	1.52917e+07	1.44597e+07	1.49042e+07	1.50127e+07	1.35188e+07	1.38181e+07	1.37751e+07	1.28997e+07	1.30728e+07	1.46289e+07	1.33675e+07	1.67926e+07	1.53485e+07	1.53414e+07	1.31706e+07	1.42479e+07	1.49362e+07	1.51975e+07	1.30405e+07	1.68859e+07	1.39019e+07	1.51482e+07	1.4522e+07	1.25737e+07	1.4199e+07	1.44776e+07	1.44611e+07	1.37929e+07	1.36373e+07	2.15492e+07	1.88016e+07	1.9052e+07	2.5526e+07	2.25344e+07	1.77138e+07	2.1132e+07	2.2741e+07
Q8CHT0	Aldh4a1	5.2852e+06	5.55964e+06	5.48217e+06	6.57884e+06	5.63197e+06	5.25879e+06	5.36686e+06	9.02416e+06	8.13329e+06	5.09158e+06	5.85396e+06	6.27822e+06	5.51445e+06	6.33015e+06	5.34127e+06	5.83574e+06	6.69614e+06	6.20777e+06	6.05091e+06	6.37791e+06	5.91353e+06	5.1082e+06	4.62585e+06	6.88017e+06	6.30841e+06	6.03175e+06	5.52762e+06	5.38328e+06	6.06568e+06	6.89894e+06	5.54928e+06	5.58897e+06	6.07037e+06	5.7104e+06	5.36155e+06	6.34821e+06	6.69382e+06	5.07736e+06	7.2661e+06	5.3642e+06	4.14589e+06	4.8564e+06	4.97594e+06	4.45647e+06	5.2587e+06	5.5204e+06	4.92221e+06	5.33894e+06
Q3U1F9	Pag1	2.50921e+06	2.11983e+06	2.71479e+06	2.33824e+06	2.30411e+06	2.0103e+06	2.1199e+06	2.0568e+06	2.21926e+06	2.41805e+06	2.22082e+06	1.93164e+06	2.69528e+06	2.09851e+06	2.03552e+06	2.64931e+06	2.05825e+06	2.49068e+06	2.22476e+06	1.93489e+06	2.12809e+06	2.5583e+06	2.18955e+06	2.52589e+06	2.14362e+06	2.27061e+06	2.24852e+06	1.99717e+06	2.38696e+06	2.52147e+06	2.03916e+06	2.81656e+06	2.36515e+06	2.31971e+06	2.80855e+06	2.3988e+06	2.3916e+06	2.63956e+06	2.44064e+06	2.39172e+06	1.99921e+06	2.16795e+06	1.89998e+06	1.87423e+06	2.00799e+06	2.19281e+06	1.7022e+06	1.9119e+06
P70236	Map2k6	2.3644e+06	2.81187e+06	3.17758e+06	2.73955e+06	2.3421e+06	2.83652e+06	2.51828e+06	2.6553e+06	2.7043e+06	3.21549e+06	2.71895e+06	2.52291e+06	3.22329e+06	2.6494e+06	2.78803e+06	2.94719e+06	2.79248e+06	2.73692e+06	2.57904e+06	2.6762e+06	2.48837e+06	3.27162e+06	2.82817e+06	2.77011e+06	2.51988e+06	2.69464e+06	2.88591e+06	2.72487e+06	2.73325e+06	2.61262e+06	2.80533e+06	3.17623e+06	2.61953e+06	2.66113e+06	3.29833e+06	2.62892e+06	2.52263e+06	2.90209e+06	2.79629e+06	2.77401e+06	2.68227e+06	3.09873e+06	3.66234e+06	2.72498e+06	2.98134e+06	3.24899e+06	2.92755e+06	2.9706e+06
Q9WTX2	Prkra	1.19479e+06	1.06372e+06	991884	1.27684e+06	1.24338e+06	1.32846e+06	1.4507e+06	1.37712e+06	1.32149e+06	1.18339e+06	1.15123e+06	1.50115e+06	1.36606e+06	1.68653e+06	1.21156e+06	1.14995e+06	1.59282e+06	1.29426e+06	1.48674e+06	1.3776e+06	1.42487e+06	1.22143e+06	1.49913e+06	1.31366e+06	1.47774e+06	1.23288e+06	1.23337e+06	1.37801e+06	1.51328e+06	1.67668e+06	1.31208e+06	1.06387e+06	1.26963e+06	1.40184e+06	1.10376e+06	1.38496e+06	1.34015e+06	1.1424e+06	1.55082e+06	1.07129e+06	1.36637e+06	909651	597093	765982	622670	889524	1.07088e+06	586993
Q08509	Eps8	1.83906e+06	1.68902e+06	2.22597e+06	1.71458e+06	2.0258e+06	1.51904e+06	1.79462e+06	1.55665e+06	1.75664e+06	2.12129e+06	2.02381e+06	1.53957e+06	2.05821e+06	1.57993e+06	1.76621e+06	1.80887e+06	1.69811e+06	1.91009e+06	2.04474e+06	1.58411e+06	1.92682e+06	1.98299e+06	1.63201e+06	1.775e+06	1.64154e+06	2.19973e+06	1.55651e+06	1.97729e+06	1.81952e+06	2.12362e+06	1.89545e+06	2.46844e+06	1.83481e+06	2.06712e+06	2.30781e+06	1.91623e+06	1.86377e+06	2.30684e+06	1.95095e+06	2.25007e+06	1.46041e+06	1.17043e+06	870222	800910	924102	1.12807e+06	950088	905805
P14873	Map1b	2.28171e+07	1.95336e+07	1.9652e+07	2.08722e+07	2.3444e+07	1.47241e+07	2.07435e+07	2.06049e+07	2.18023e+07	1.72287e+07	2.086e+07	1.99424e+07	1.92396e+07	1.93708e+07	1.84718e+07	1.94954e+07	2.00827e+07	2.06201e+07	1.88952e+07	1.9214e+07	2.01397e+07	1.78037e+07	2.04438e+07	2.13892e+07	1.96892e+07	2.03421e+07	1.92202e+07	1.86927e+07	2.0483e+07	2.29123e+07	1.59341e+07	1.91767e+07	2.10677e+07	1.89299e+07	1.51397e+07	2.13999e+07	2.0983e+07	1.75353e+07	2.13753e+07	1.81184e+07	2.63028e+07	3.05703e+07	2.73134e+07	2.30006e+07	2.88638e+07	3.43859e+07	2.47044e+07	2.68773e+07
Q8BHE3	Atcay	1.06033e+06	1.80112e+06	1.9899e+06	1.91559e+06	1.0574e+06	2.00099e+06	1.91388e+06	1.4652e+06	1.51924e+06	1.54822e+06	1.62446e+06	2.01461e+06	2.22056e+06	1.66574e+06	1.40783e+06	1.879e+06	1.62261e+06	1.96687e+06	1.55337e+06	1.45766e+06	2.29227e+06	1.8592e+06	1.91172e+06	2.61044e+06	1.58847e+06	1.52431e+06	1.84612e+06	1.72294e+06	1.90496e+06	1.79095e+06	2.38123e+06	2.15379e+06	2.0874e+06	1.73871e+06	1.60145e+06	1.75047e+06	1.99775e+06	2.06331e+06	2.17087e+06	1.4704e+06	2.55505e+06	1.68487e+06	1.57549e+06	2.18443e+06	1.85732e+06	1.83266e+06	1.66667e+06	1.48237e+06
O70133	Dhx9	3.14061e+06	5.23006e+06	6.06692e+06	4.66555e+06	3.13774e+06	5.22024e+06	4.96183e+06	4.61515e+06	4.45525e+06	5.40219e+06	5.16415e+06	5.04135e+06	5.24615e+06	4.98547e+06	4.57667e+06	5.07684e+06	4.95699e+06	4.90766e+06	5.25781e+06	4.71782e+06	5.18673e+06	5.35417e+06	4.90615e+06	5.09673e+06	4.96868e+06	5.52214e+06	4.95597e+06	5.47896e+06	4.96239e+06	5.0418e+06	5.63974e+06	5.84964e+06	5.17234e+06	5.36879e+06	6.11247e+06	5.21851e+06	5.0673e+06	5.86546e+06	4.97984e+06	5.00558e+06	3.3394e+06	2.9209e+06	3.44379e+06	4.30304e+06	3.71544e+06	2.98676e+06	3.56592e+06	3.22255e+06
P28660	Nckap1	2.96243e+06	6.59463e+06	6.10982e+06	5.4876e+06	2.9796e+06	8.15741e+06	5.95013e+06	5.01515e+06	5.7133e+06	6.77002e+06	5.65233e+06	5.86765e+06	6.25719e+06	6.04522e+06	6.72484e+06	5.90132e+06	5.66371e+06	5.20193e+06	5.73463e+06	5.82616e+06	5.02553e+06	6.4338e+06	6.20146e+06	5.75074e+06	5.89492e+06	5.6681e+06	6.22043e+06	6.48851e+06	5.79029e+06	4.78508e+06	7.5063e+06	6.20633e+06	5.81419e+06	6.17575e+06	6.78288e+06	5.20876e+06	5.2376e+06	6.15053e+06	4.87069e+06	6.0408e+06	7.53971e+06	6.11117e+06	8.26956e+06	1.15376e+07	1.00515e+07	6.04901e+06	9.24328e+06	8.80063e+06
B2RUJ5	Apba1	1.72563e+06	1.44013e+06	1.5503e+06	1.57483e+06	1.6052e+06	1.33204e+06	1.67014e+06	1.49869e+06	1.49622e+06	1.33873e+06	1.56942e+06	1.44334e+06	1.726e+06	1.50821e+06	1.56727e+06	1.59146e+06	1.59457e+06	1.51188e+06	1.60144e+06	1.44844e+06	1.51081e+06	1.56764e+06	1.46259e+06	1.55887e+06	1.44651e+06	1.79635e+06	1.65566e+06	1.45467e+06	1.64518e+06	1.68049e+06	1.49438e+06	1.66126e+06	1.6361e+06	1.6268e+06	1.34358e+06	1.54841e+06	1.57204e+06	1.49899e+06	1.56909e+06	1.56615e+06	1.83772e+06	2.01848e+06	1.96097e+06	1.71066e+06	2.09114e+06	2.33821e+06	1.84149e+06	2.00434e+06
Q3UHJ0	Aak1	1.05177e+07	1.05654e+07	9.6625e+06	1.07497e+07	1.02236e+07	9.47814e+06	1.02093e+07	1.04437e+07	1.03401e+07	9.56182e+06	1.0482e+07	1.00114e+07	1.04873e+07	1.03165e+07	1.02725e+07	1.06622e+07	1.07699e+07	1.04217e+07	1.03742e+07	1.04939e+07	9.86508e+06	9.6632e+06	9.33787e+06	1.04538e+07	9.86355e+06	1.04425e+07	1.04608e+07	1.03949e+07	1.06145e+07	1.07402e+07	9.00447e+06	1.01476e+07	1.0079e+07	1.03178e+07	9.15399e+06	1.03996e+07	9.87333e+06	9.07424e+06	1.0323e+07	1.06277e+07	1.08125e+07	1.46113e+07	1.60954e+07	1.37129e+07	1.33707e+07	1.46263e+07	1.2942e+07	1.48237e+07
P37804	Tagln	2.33673e+06	2.20858e+06	1.58154e+06	1.76796e+06	2.26456e+06	1.70809e+06	2.00357e+06	2.23755e+06	1.81085e+06	1.83276e+06	1.43538e+06	1.9869e+06	2.04103e+06	1.73387e+06	2.02651e+06	1.6531e+06	2.03628e+06	1.58299e+06	1.78065e+06	1.80704e+06	1.84019e+06	1.78522e+06	2.32069e+06	1.84905e+06	1.88642e+06	1.37793e+06	2.03503e+06	1.73142e+06	2.10466e+06	2.40708e+06	1.62275e+06	1.68543e+06	1.69058e+06	1.74623e+06	1.80154e+06	1.80971e+06	1.58446e+06	1.42182e+06	1.87164e+06	1.97694e+06	2.68049e+06	2.13653e+06	1.2657e+06	1.62903e+06	1.2157e+06	1.18399e+06	1.80215e+06	1.82356e+06
Q80TV8	Clasp1	1.94386e+06	2.16588e+06	2.14244e+06	2.20793e+06	1.93352e+06	2.06466e+06	2.19006e+06	2.21899e+06	2.38474e+06	2.10287e+06	2.21731e+06	2.21428e+06	2.26545e+06	2.18418e+06	2.08585e+06	2.30419e+06	2.18705e+06	2.24793e+06	2.20261e+06	2.27469e+06	2.1492e+06	2.19471e+06	2.40827e+06	2.1421e+06	2.11659e+06	2.11588e+06	2.21832e+06	2.0536e+06	2.22948e+06	2.21983e+06	1.9384e+06	2.13364e+06	2.22021e+06	2.17443e+06	1.91776e+06	2.31396e+06	2.17064e+06	2.07079e+06	2.11501e+06	1.80306e+06	2.53468e+06	2.1139e+06	2.33449e+06	2.23452e+06	2.29123e+06	2.32429e+06	2.28359e+06	2.31447e+06
Q9QXS1	Plec	9.364e+06	9.99219e+06	8.20763e+06	1.01277e+07	9.42148e+06	7.78601e+06	1.00731e+07	1.0972e+07	1.07547e+07	8.12931e+06	1.06251e+07	1.02163e+07	7.87267e+06	1.05504e+07	1.03896e+07	9.76174e+06	1.08198e+07	1.01077e+07	1.06964e+07	1.09476e+07	1.00257e+07	7.96919e+06	8.73491e+06	9.74335e+06	1.04941e+07	1.01944e+07	1.0094e+07	1.00808e+07	1.06541e+07	1.06821e+07	7.46797e+06	8.31794e+06	1.01908e+07	1.0556e+07	7.35785e+06	1.14404e+07	1.04446e+07	7.96697e+06	1.04258e+07	8.97423e+06	6.74723e+06	9.5267e+06	1.08761e+07	8.64651e+06	9.35322e+06	9.05164e+06	9.6348e+06	1.05664e+07
Q922D8	Mthfd1	5.63879e+06	8.29696e+06	8.40645e+06	8.27319e+06	5.39669e+06	7.89238e+06	7.28175e+06	8.90495e+06	8.45999e+06	9.2252e+06	7.85505e+06	8.43213e+06	7.7891e+06	8.8876e+06	7.92723e+06	8.55921e+06	8.04528e+06	8.67708e+06	7.93045e+06	8.80075e+06	7.4556e+06	8.74688e+06	8.01692e+06	8.8925e+06	8.80111e+06	8.01331e+06	8.71528e+06	7.84894e+06	9.07004e+06	7.59948e+06	8.48883e+06	8.83039e+06	8.76054e+06	8.47192e+06	9.18112e+06	8.055e+06	8.68939e+06	8.67638e+06	8.53288e+06	7.46044e+06	7.1999e+06	5.66189e+06	6.97006e+06	6.22589e+06	6.40623e+06	5.76733e+06	7.01114e+06	5.95369e+06
Q5SWU9	Acaca	1.12947e+06	1.77837e+06	1.69876e+06	1.64531e+06	1.15927e+06	1.73694e+06	1.64626e+06	1.57993e+06	1.64437e+06	1.85694e+06	1.49019e+06	1.85172e+06	1.68626e+06	1.75926e+06	1.61944e+06	1.63161e+06	1.48706e+06	1.5251e+06	1.57668e+06	1.53416e+06	1.67655e+06	1.78824e+06	1.89222e+06	1.70556e+06	1.84673e+06	1.53356e+06	1.83432e+06	1.47165e+06	1.79709e+06	1.43765e+06	1.95701e+06	1.69518e+06	1.84558e+06	1.63592e+06	1.96674e+06	1.50612e+06	1.7268e+06	1.73647e+06	1.68702e+06	1.59052e+06	2.18104e+06	1.3033e+06	1.75878e+06	2.00288e+06	1.8322e+06	1.33933e+06	1.85538e+06	1.42146e+06
Q8BPN8	Dmxl2	3.44253e+06	5.22165e+06	5.27642e+06	4.8947e+06	3.33724e+06	5.56217e+06	5.08624e+06	4.42921e+06	4.83888e+06	5.00788e+06	4.86618e+06	5.05889e+06	5.32115e+06	5.02954e+06	5.08981e+06	4.77979e+06	4.79485e+06	4.58958e+06	4.5993e+06	4.7938e+06	4.88961e+06	5.15417e+06	5.43621e+06	5.13484e+06	5.05398e+06	4.9595e+06	5.36046e+06	5.07599e+06	4.89405e+06	4.42655e+06	5.84456e+06	5.3033e+06	5.10064e+06	4.8775e+06	4.9901e+06	4.77956e+06	4.5517e+06	5.26706e+06	4.41441e+06	4.85666e+06	6.75448e+06	5.65369e+06	7.17738e+06	8.3588e+06	6.79358e+06	5.65022e+06	6.60705e+06	6.75206e+06
Q8VDN2	Atp1a1	2.36856e+08	2.41126e+08	2.73361e+08	2.38287e+08	2.35501e+08	2.00733e+08	2.37978e+08	2.49044e+08	2.45119e+08	2.49114e+08	2.91921e+08	2.24759e+08	2.23976e+08	2.43023e+08	2.25851e+08	2.55583e+08	2.70184e+08	2.47785e+08	2.82541e+08	2.44618e+08	2.49835e+08	2.21949e+08	1.79886e+08	2.43772e+08	2.2188e+08	2.88606e+08	2.38518e+08	2.75459e+08	2.30797e+08	2.69871e+08	2.02894e+08	2.66271e+08	2.44534e+08	2.7797e+08	2.67138e+08	2.80962e+08	2.34852e+08	2.28016e+08	2.6245e+08	2.62166e+08	1.04783e+08	2.20345e+08	2.55686e+08	1.75639e+08	1.97071e+08	1.8081e+08	1.59126e+08	2.31666e+08
O70591	Pfdn2	8.95439e+06	5.93601e+06	6.25167e+06	6.37593e+06	1.01364e+07	4.78933e+06	6.25713e+06	6.6187e+06	6.49091e+06	5.2231e+06	6.53101e+06	6.07226e+06	6.62617e+06	5.92832e+06	5.7704e+06	5.80142e+06	6.8728e+06	6.03617e+06	5.73609e+06	6.41075e+06	6.00902e+06	5.82902e+06	5.66709e+06	6.05922e+06	5.51709e+06	6.63898e+06	5.59174e+06	5.66354e+06	6.06716e+06	7.38795e+06	4.94498e+06	6.68241e+06	6.1818e+06	6.34398e+06	5.25456e+06	6.67679e+06	6.59455e+06	5.72289e+06	6.83898e+06	6.91078e+06	6.42795e+06	7.85912e+06	6.54123e+06	5.02697e+06	6.56117e+06	9.27195e+06	6.14958e+06	6.34331e+06
P67778	Phb1	1.86891e+07	2.68545e+07	2.9124e+07	2.53479e+07	1.9642e+07	2.87851e+07	2.51836e+07	2.44267e+07	2.62232e+07	2.87139e+07	2.61313e+07	2.49924e+07	2.88759e+07	2.48807e+07	2.86194e+07	2.57921e+07	2.53163e+07	2.49927e+07	2.52991e+07	2.64705e+07	2.44616e+07	2.89424e+07	2.7841e+07	2.54738e+07	2.66537e+07	2.55444e+07	2.78978e+07	2.68833e+07	2.52232e+07	2.42059e+07	2.92359e+07	2.86962e+07	2.61398e+07	2.73215e+07	2.8229e+07	2.64838e+07	2.50725e+07	2.9441e+07	2.51274e+07	2.72812e+07	3.10939e+07	2.44395e+07	2.63186e+07	3.01462e+07	2.70346e+07	2.60634e+07	2.81201e+07	2.79036e+07
Q810U4	Nrcam	8.28588e+06	7.68429e+06	9.3232e+06	7.88033e+06	7.70504e+06	6.97632e+06	8.4842e+06	6.74246e+06	7.89832e+06	7.25748e+06	8.42905e+06	7.21658e+06	9.05473e+06	7.02515e+06	8.08106e+06	6.82428e+06	7.58129e+06	7.07095e+06	8.299e+06	6.52762e+06	8.38858e+06	7.46748e+06	7.56721e+06	8.49035e+06	7.01289e+06	8.85801e+06	7.04867e+06	8.25182e+06	7.31411e+06	7.50087e+06	7.71265e+06	9.42121e+06	7.88244e+06	8.50399e+06	8.07011e+06	7.83609e+06	7.24209e+06	8.35946e+06	7.06062e+06	7.93241e+06	8.27918e+06	9.14515e+06	1.0617e+07	1.08944e+07	1.02585e+07	9.78583e+06	7.81861e+06	9.28932e+06
Q8CCP0	Nemf	611917	643522	607856	622493	652961	642638	613159	656137	607474	687423	598123	576727	651098	659115	687667	615115	661446	564319	631715	643160	612909	652868	712176	629580	609939	613841	706181	673068	637871	691816	601250	661268	601212	560933	581665	532201	522083	611030	603435	630954	661283	595072	532645	603366	608548	552843	691138	510498
Q9Z1P6	Ndufa7	1.26507e+07	1.38012e+07	1.25835e+07	1.36444e+07	1.32482e+07	1.06431e+07	1.3749e+07	1.19331e+07	1.3044e+07	1.21847e+07	1.36469e+07	1.48137e+07	1.33824e+07	1.29203e+07	1.14583e+07	1.18885e+07	1.22548e+07	1.3425e+07	1.25598e+07	1.14013e+07	1.49043e+07	1.28779e+07	1.25264e+07	1.59268e+07	1.40555e+07	1.4114e+07	1.12454e+07	1.22275e+07	1.37322e+07	1.11755e+07	1.393e+07	1.31158e+07	1.41664e+07	1.24584e+07	1.06481e+07	1.30223e+07	1.55663e+07	1.28551e+07	1.41545e+07	1.12419e+07	1.32293e+07	1.24428e+07	1.08049e+07	1.38641e+07	1.34143e+07	1.32504e+07	1.13217e+07	1.25762e+07
Q8BJZ4	Mrps35	817872	689341	743050	749383	758205	632644	697488	721780	711257	733654	765348	674398	795894	747684	678720	653906	777473	680008	767193	797913	698179	765945	694783	719895	729304	760121	737213	738805	723088	770885	651393	763167	669132	831945	683876	773337	695764	655330	619965	767910	662273	828885	908423	736841	797954	809046	814232	894066
Q6A0D4	Rftn1	695857	698096	622982	640609	692222	581159	663414	759514	629779	612284	558105	690211	599967	657500	466309	721809	598019	744670	564944	603409	726005	679122	697654	642466	680333	518519	605657	535263	743703	749303	601526	607032	739870	617476	574016	621637	676050	547446	778277	436792	892007	694453	539659	520178	768850	763003	769025	589778
Q5SRX1	Tom1l2	9.21012e+06	9.77845e+06	8.65667e+06	1.01142e+07	9.04036e+06	8.65572e+06	1.05315e+07	9.44969e+06	1.06635e+07	7.73318e+06	9.31856e+06	9.38825e+06	8.40796e+06	1.00111e+07	9.73227e+06	9.49723e+06	9.31772e+06	9.79101e+06	9.59036e+06	8.37149e+06	9.85802e+06	7.3352e+06	8.21473e+06	9.83903e+06	9.20128e+06	8.75809e+06	8.99713e+06	8.90893e+06	9.51059e+06	1.05474e+07	8.01566e+06	8.12294e+06	9.71549e+06	9.35068e+06	7.63638e+06	9.70594e+06	9.4419e+06	7.62664e+06	1.01649e+07	8.23592e+06	9.03606e+06	1.05502e+07	1.0064e+07	9.6143e+06	9.96517e+06	1.07138e+07	1.01064e+07	1.05056e+07
Q9Z0H8	Clip2	4.4964e+06	4.17161e+06	3.72221e+06	4.51066e+06	4.22892e+06	4.08881e+06	4.24893e+06	4.53177e+06	4.55611e+06	3.94032e+06	4.17869e+06	4.31238e+06	4.27142e+06	4.26768e+06	4.05047e+06	4.17845e+06	4.46123e+06	4.25698e+06	4.21951e+06	4.20531e+06	4.09875e+06	3.91027e+06	4.27636e+06	4.40639e+06	4.32146e+06	4.08635e+06	4.49021e+06	3.8915e+06	4.29383e+06	4.37655e+06	3.96251e+06	4.05647e+06	4.31149e+06	4.0608e+06	3.51431e+06	4.31709e+06	4.50162e+06	3.87283e+06	4.4417e+06	3.90089e+06	5.532e+06	5.85573e+06	6.41e+06	5.35109e+06	6.11954e+06	6.17332e+06	5.49217e+06	5.68393e+06
Q9R1Q8	Tagln3	2.97503e+07	3.68856e+07	3.52066e+07	3.32006e+07	3.1887e+07	2.78945e+07	3.55153e+07	2.57134e+07	3.12928e+07	2.95796e+07	3.44781e+07	3.8162e+07	3.38358e+07	3.68132e+07	3.14036e+07	2.98814e+07	3.0558e+07	3.37424e+07	3.46517e+07	3.0741e+07	4.04476e+07	2.9238e+07	3.32027e+07	4.17239e+07	3.3689e+07	3.48124e+07	3.15889e+07	3.35406e+07	3.71668e+07	3.25039e+07	3.55229e+07	3.38373e+07	3.7369e+07	3.30264e+07	3.36204e+07	3.19463e+07	4.09695e+07	3.57202e+07	4.15532e+07	3.33755e+07	3.12558e+07	2.75857e+07	2.77252e+07	3.30135e+07	3.15135e+07	2.731e+07	2.94362e+07	3.14827e+07
Q99J85	Nptxr	1.64593e+06	1.70699e+06	1.62906e+06	1.68194e+06	1.58054e+06	2.29313e+06	1.5834e+06	1.71392e+06	1.62263e+06	1.64329e+06	1.6196e+06	1.60172e+06	2.17503e+06	1.45644e+06	1.77871e+06	1.43648e+06	1.58034e+06	1.3684e+06	1.68622e+06	1.65913e+06	1.60421e+06	1.88008e+06	1.46954e+06	1.81011e+06	1.44776e+06	1.52168e+06	1.62627e+06	1.67324e+06	1.44359e+06	1.49243e+06	1.88805e+06	1.83612e+06	1.6135e+06	1.57153e+06	1.63645e+06	1.63731e+06	1.42876e+06	1.61819e+06	1.64921e+06	1.94818e+06	2.76615e+06	3.25051e+06	4.71708e+06	4.02973e+06	4.46318e+06	3.96811e+06	2.90936e+06	4.26018e+06
Q8BTI8	Srrm2	6.37637e+06	5.35551e+06	5.96072e+06	5.72085e+06	6.80984e+06	5.6874e+06	5.54329e+06	5.7798e+06	5.9105e+06	6.09214e+06	6.26028e+06	5.54815e+06	6.22514e+06	5.58161e+06	5.59189e+06	5.8901e+06	6.11927e+06	5.88245e+06	6.35697e+06	5.92044e+06	5.68857e+06	6.18009e+06	5.36356e+06	5.60264e+06	5.19034e+06	6.42639e+06	5.61228e+06	5.68244e+06	5.54784e+06	6.33421e+06	5.44274e+06	6.59137e+06	5.35792e+06	5.77146e+06	6.48165e+06	5.83191e+06	5.63608e+06	5.58825e+06	5.88087e+06	5.91249e+06	4.22446e+06	5.33982e+06	5.24472e+06	4.15507e+06	4.86023e+06	5.24041e+06	4.26748e+06	4.58322e+06
Q8K2B3	Sdha	2.25519e+07	2.4394e+07	2.72428e+07	2.50459e+07	2.33567e+07	2.0815e+07	2.41975e+07	2.57855e+07	2.61161e+07	2.44283e+07	2.49122e+07	2.53033e+07	2.46785e+07	2.49851e+07	2.27928e+07	2.44973e+07	2.62343e+07	2.6069e+07	2.42192e+07	2.45758e+07	2.52133e+07	2.63803e+07	2.56941e+07	2.74017e+07	2.57291e+07	2.51626e+07	2.37605e+07	2.44081e+07	2.53219e+07	2.64433e+07	2.34237e+07	2.59563e+07	2.53039e+07	2.44525e+07	2.37766e+07	2.58476e+07	2.51342e+07	2.50603e+07	2.51223e+07	2.12797e+07	2.37766e+07	2.31486e+07	2.1502e+07	2.17816e+07	2.15932e+07	2.22303e+07	2.21138e+07	2.27147e+07
P47738	Aldh2	1.84218e+07	1.79043e+07	1.46577e+07	1.87361e+07	1.76142e+07	1.72528e+07	1.94389e+07	2.37291e+07	1.9574e+07	1.5994e+07	2.04154e+07	1.89009e+07	1.47363e+07	2.1364e+07	1.88789e+07	1.77318e+07	2.24995e+07	1.83486e+07	2.12313e+07	2.24851e+07	1.95705e+07	1.5537e+07	1.59638e+07	1.95352e+07	2.08517e+07	2.02181e+07	1.81246e+07	2.05242e+07	1.96836e+07	2.19655e+07	1.68982e+07	1.53795e+07	1.79158e+07	1.98749e+07	1.57381e+07	2.10513e+07	1.89687e+07	1.47433e+07	1.98082e+07	1.76848e+07	1.66714e+07	1.82391e+07	1.84638e+07	1.57119e+07	1.88677e+07	1.66564e+07	2.13657e+07	1.85044e+07
Q63829	Commd3	4.8908e+06	6.79127e+06	6.49123e+06	6.17317e+06	4.93728e+06	6.19127e+06	5.94171e+06	5.59031e+06	6.01232e+06	5.99784e+06	6.29372e+06	6.84692e+06	6.89755e+06	6.62726e+06	6.95546e+06	6.06365e+06	6.16091e+06	6.34887e+06	6.05753e+06	6.16589e+06	6.52157e+06	6.36667e+06	6.88813e+06	6.28739e+06	7.17688e+06	6.34207e+06	6.54942e+06	6.32722e+06	6.58872e+06	6.81218e+06	6.14027e+06	7.04512e+06	6.85006e+06	6.28603e+06	6.70751e+06	6.9284e+06	6.48048e+06	7.31176e+06	6.92728e+06	6.47047e+06	7.28871e+06	7.57087e+06	6.92682e+06	7.3949e+06	7.26932e+06	7.05458e+06	7.36272e+06	6.30467e+06
Q9D8X2	Ccdc124	1.40057e+06	951043	1.13318e+06	1.07879e+06	1.14326e+06	1.00217e+06	1.10993e+06	1.21663e+06	1.25886e+06	1.16875e+06	1.02456e+06	1.11434e+06	1.1567e+06	1.1443e+06	1.05085e+06	1.10785e+06	1.10845e+06	1.05414e+06	1.20164e+06	1.16232e+06	1.11118e+06	1.0538e+06	1.11464e+06	1.03058e+06	1.10237e+06	1.15556e+06	1.252e+06	1.00333e+06	1.0337e+06	1.07096e+06	995529	1.23341e+06	1.02807e+06	1.13546e+06	1.19702e+06	1.08306e+06	1.21351e+06	1.09945e+06	1.1375e+06	1.05356e+06	1.05523e+06	1.3445e+06	1.31286e+06	986845	1.21451e+06	1.32536e+06	1.15204e+06	1.06351e+06
Q64674	Srm	7.82433e+06	7.38895e+06	8.19518e+06	7.12782e+06	8.17087e+06	7.12772e+06	7.52485e+06	8.30447e+06	8.21694e+06	7.95703e+06	6.93825e+06	7.60252e+06	8.76864e+06	7.7908e+06	8.06693e+06	7.53114e+06	8.03122e+06	7.78101e+06	7.4645e+06	7.55678e+06	7.82493e+06	8.60632e+06	9.19539e+06	8.31221e+06	7.82409e+06	8.07131e+06	8.01823e+06	7.08784e+06	7.77999e+06	8.88292e+06	7.72534e+06	8.47596e+06	7.71168e+06	8.07272e+06	7.55785e+06	8.08044e+06	7.93218e+06	8.31443e+06	8.10858e+06	7.56139e+06	9.90574e+06	1.10095e+07	1.02247e+07	1.18471e+07	1.08546e+07	1.08099e+07	9.10845e+06	1.12521e+07
Q8BK67	Rcc2	4.98648e+06	5.13664e+06	5.54899e+06	4.76763e+06	4.73821e+06	4.42065e+06	5.17844e+06	4.83051e+06	5.00784e+06	4.86083e+06	6.05109e+06	4.79961e+06	4.99849e+06	5.41253e+06	5.75137e+06	5.37816e+06	5.79837e+06	5.20262e+06	6.55524e+06	5.31638e+06	5.71861e+06	4.80633e+06	4.63554e+06	5.0623e+06	5.13245e+06	6.27358e+06	4.91288e+06	6.55582e+06	5.09372e+06	5.8932e+06	4.67098e+06	5.9661e+06	4.87685e+06	6.3457e+06	5.62364e+06	6.24585e+06	4.89004e+06	5.44176e+06	5.25569e+06	5.65652e+06	2.59387e+06	3.42175e+06	2.98124e+06	3.45323e+06	3.21047e+06	3.3015e+06	2.97665e+06	3.35359e+06
Q9JME5	Ap3b2	5.87065e+06	8.83765e+06	8.42909e+06	8.39831e+06	6.12245e+06	9.13051e+06	8.21118e+06	7.42191e+06	8.32587e+06	8.95099e+06	8.47765e+06	8.4728e+06	9.15499e+06	8.14323e+06	8.64572e+06	8.11249e+06	8.52687e+06	7.71274e+06	8.36656e+06	8.59935e+06	7.97984e+06	9.21648e+06	8.82506e+06	8.54745e+06	8.55527e+06	8.53162e+06	9.1229e+06	9.20915e+06	8.51972e+06	7.44538e+06	9.29672e+06	8.86685e+06	8.1872e+06	8.59582e+06	8.96615e+06	8.46028e+06	7.95319e+06	9.07588e+06	7.25202e+06	8.96494e+06	1.02622e+07	7.16528e+06	9.44482e+06	1.13487e+07	1.01169e+07	8.13088e+06	9.79234e+06	9.75552e+06
Q9Z1R2	Bag6	2.98254e+06	2.82255e+06	2.88385e+06	3.02805e+06	2.60711e+06	3.34036e+06	2.84362e+06	3.0086e+06	3.20181e+06	2.96577e+06	2.90905e+06	2.95837e+06	3.25663e+06	3.44238e+06	3.18969e+06	3.14523e+06	3.25784e+06	3.19388e+06	3.27877e+06	3.03274e+06	3.0584e+06	2.96384e+06	2.89606e+06	3.14286e+06	2.83624e+06	3.06343e+06	3.29371e+06	3.05892e+06	3.25621e+06	3.10828e+06	3.04827e+06	3.10312e+06	2.89467e+06	3.27504e+06	2.90843e+06	3.09846e+06	2.83894e+06	2.92787e+06	2.90012e+06	2.68414e+06	3.0036e+06	2.43898e+06	2.72233e+06	2.90541e+06	2.70047e+06	2.78487e+06	2.90952e+06	2.83138e+06
P52760	Rida	4.55612e+07	3.05114e+07	2.43739e+07	3.25577e+07	4.42495e+07	1.82285e+07	4.18234e+07	4.22415e+07	5.42251e+07	2.19804e+07	4.72006e+07	3.37745e+07	2.28555e+07	3.93163e+07	4.75466e+07	3.45247e+07	4.63431e+07	3.55505e+07	5.18936e+07	4.07943e+07	4.18609e+07	2.19085e+07	2.11821e+07	3.20977e+07	3.54251e+07	4.71542e+07	3.12176e+07	4.55896e+07	3.46324e+07	4.48747e+07	1.8621e+07	2.65092e+07	3.24764e+07	4.85813e+07	2.42554e+07	5.03998e+07	3.22997e+07	2.21369e+07	4.13748e+07	4.7852e+07	1.04004e+07	2.08888e+07	1.31591e+07	8.99658e+06	1.22566e+07	1.75097e+07	1.69179e+07	1.99361e+07
P70345	Bcl2l2	655594	924657	889858	1.10223e+06	735935	1.1158e+06	1.02875e+06	1.4474e+06	1.03796e+06	1.12108e+06	1.03868e+06	1.07383e+06	1.16639e+06	1.40291e+06	1.19163e+06	1.14582e+06	1.1839e+06	1.10785e+06	1.42069e+06	1.24836e+06	1.32539e+06	1.31678e+06	1.09525e+06	1.0427e+06	1.07301e+06	1.20796e+06	1.47452e+06	1.0674e+06	1.09999e+06	1.26814e+06	1.06348e+06	1.12252e+06	1.1599e+06	1.17464e+06	1.38601e+06	913069	1.35744e+06	1.31559e+06	1.31764e+06	1.26693e+06	996585	973975	984638	903715	886333	793924	1.09396e+06	943166
Q9CPU2	Ndufb2	7.03281e+06	1.13902e+07	1.14071e+07	1.21026e+07	7.59171e+06	1.25637e+07	1.05489e+07	1.20111e+07	1.30078e+07	1.32363e+07	1.26216e+07	1.1361e+07	1.20063e+07	1.14821e+07	1.18279e+07	1.14876e+07	1.14131e+07	1.01688e+07	1.18234e+07	1.35208e+07	1.0836e+07	1.37172e+07	1.03057e+07	1.05486e+07	1.29082e+07	1.1472e+07	1.17011e+07	1.1816e+07	1.15959e+07	1.60415e+07	1.07729e+07	1.19043e+07	9.31952e+06	1.1196e+07	9.91755e+06	1.06527e+07	9.58004e+06	9.81059e+06	9.9491e+06	1.05362e+07	1.19784e+07	6.7946e+06	1.24539e+07	8.18315e+06	1.04089e+07	7.01498e+06	1.23093e+07	1.12024e+07
P57746	Atp6v1d	5.50113e+06	4.84372e+06	5.20127e+06	5.41476e+06	5.41839e+06	4.89313e+06	5.15259e+06	4.98642e+06	6.03184e+06	5.20955e+06	5.25869e+06	5.33098e+06	5.75678e+06	5.25433e+06	5.34998e+06	5.80274e+06	5.85016e+06	5.41874e+06	5.42993e+06	5.38769e+06	5.03609e+06	5.13289e+06	5.97714e+06	5.26887e+06	4.87423e+06	5.4873e+06	5.99144e+06	5.76549e+06	5.16098e+06	5.82337e+06	5.02315e+06	5.78564e+06	5.3798e+06	5.48378e+06	4.85947e+06	5.70311e+06	5.16261e+06	5.26876e+06	4.87248e+06	6.36592e+06	6.28913e+06	7.26312e+06	9.2001e+06	6.91144e+06	7.45725e+06	8.45356e+06	6.73014e+06	8.47624e+06
P48678	Lmna	1.83979e+07	1.58437e+07	1.22042e+07	1.77105e+07	1.94666e+07	1.1875e+07	1.67447e+07	2.02789e+07	1.78053e+07	1.29601e+07	1.92158e+07	1.7183e+07	1.29123e+07	1.8477e+07	1.91414e+07	1.68878e+07	2.0465e+07	1.73213e+07	2.02767e+07	1.97252e+07	1.71827e+07	1.26883e+07	1.17567e+07	1.69192e+07	1.79978e+07	1.913e+07	1.71806e+07	1.99833e+07	1.79523e+07	2.01181e+07	1.1415e+07	1.38584e+07	1.59376e+07	2.05181e+07	1.27952e+07	1.9558e+07	1.7256e+07	1.18681e+07	1.84751e+07	1.89626e+07	9.42601e+06	1.19147e+07	1.2183e+07	8.5761e+06	1.15221e+07	1.06374e+07	1.26929e+07	1.22077e+07
E9Q5C9	Nolc1	2.55047e+06	1.96236e+06	1.79743e+06	2.13176e+06	2.78755e+06	1.83325e+06	2.02532e+06	2.06681e+06	2.12255e+06	2.11131e+06	2.17978e+06	2.07396e+06	2.29525e+06	1.90856e+06	1.93718e+06	2.0318e+06	2.22985e+06	2.01933e+06	2.20148e+06	2.26705e+06	2.06875e+06	2.01122e+06	1.72198e+06	2.09649e+06	1.92839e+06	2.29133e+06	2.15922e+06	2.24568e+06	2.01512e+06	2.17932e+06	2.14827e+06	2.18982e+06	2.01031e+06	2.19419e+06	2.12689e+06	2.21784e+06	2.25812e+06	1.9287e+06	2.08939e+06	2.343e+06	1.75304e+06	1.93595e+06	1.7471e+06	1.60659e+06	1.77109e+06	2.16538e+06	1.84384e+06	1.58269e+06
P19137	Lama1	1.20235e+06	863877	663030	948245	1.19711e+06	487250	851825	1.25391e+06	911500	610196	883782	869088	664654	904847	848704	886642	979512	933155	843685	891306	896352	552768	592681	742031	884282	868049	774319	906727	981960	989745	472630	655725	714040	871496	533266	925170	884724	637170	950295	728517	323980	701368	372856	331090	413612	525041	539683	481880
A2ALS5	Rap1gap	3.75847e+06	4.13574e+06	3.94478e+06	4.30243e+06	3.87109e+06	4.00026e+06	4.24795e+06	4.10035e+06	4.44736e+06	4.07844e+06	4.19754e+06	4.37709e+06	4.67575e+06	4.32422e+06	4.22322e+06	4.13947e+06	4.54539e+06	4.68191e+06	4.10616e+06	4.24015e+06	4.29624e+06	4.43845e+06	5.22846e+06	4.36799e+06	4.51789e+06	4.34229e+06	4.50832e+06	4.44151e+06	4.55709e+06	4.5096e+06	4.29906e+06	4.52324e+06	4.25494e+06	4.3453e+06	3.90048e+06	4.41483e+06	4.28971e+06	4.47886e+06	4.05699e+06	4.06556e+06	6.81781e+06	5.47986e+06	5.3246e+06	6.64548e+06	6.4544e+06	6.04956e+06	5.87469e+06	6.47109e+06
Q5ND34	Wdr81	285394	319111	295538	290260	234907	261682	365612	334765	347768	274878	248309	328757	343679	359796	270199	294216	386665	378082	388946	354481	330704	324573	407324	320215	324431	381426	347302	324965	432310	415027	303336	340504	329236	397228	296315	388572	369348	393935	397958	297315	331376	472811	353308	331698	284205	278482	425656	353831
Q3UYG8	Macrod2	1.59115e+06	1.32892e+06	1.31011e+06	1.39862e+06	1.59081e+06	1.2808e+06	1.374e+06	1.39806e+06	1.43107e+06	1.22789e+06	1.48762e+06	1.37274e+06	1.46402e+06	1.42972e+06	1.34779e+06	1.39615e+06	1.62186e+06	1.47296e+06	1.46381e+06	1.50327e+06	1.5125e+06	1.3981e+06	1.35448e+06	1.46979e+06	1.47371e+06	1.47198e+06	1.50552e+06	1.49392e+06	1.61948e+06	1.6847e+06	1.21594e+06	1.44019e+06	1.39549e+06	1.42415e+06	1.34093e+06	1.35808e+06	1.418e+06	1.19307e+06	1.50117e+06	1.40452e+06	1.77134e+06	2.5283e+06	2.30249e+06	1.86409e+06	2.42992e+06	2.57999e+06	1.93013e+06	2.5979e+06
Q8CCJ4	Amer2	2.67634e+06	2.60464e+06	3.03011e+06	2.80486e+06	2.67604e+06	2.3206e+06	3.00505e+06	2.55679e+06	2.89567e+06	2.81647e+06	3.45483e+06	2.69604e+06	3.1446e+06	2.7409e+06	2.91728e+06	2.73933e+06	3.11159e+06	2.58865e+06	3.25465e+06	2.66562e+06	3.17804e+06	2.84634e+06	2.38253e+06	2.94658e+06	2.57489e+06	3.42889e+06	2.63729e+06	3.33909e+06	2.68484e+06	3.41591e+06	2.53187e+06	3.30097e+06	2.52609e+06	3.16847e+06	2.94141e+06	3.22429e+06	2.63899e+06	2.68313e+06	2.85996e+06	3.14521e+06	1.90508e+06	2.16839e+06	2.10585e+06	1.87276e+06	2.08206e+06	2.19579e+06	2.13472e+06	1.91137e+06
O35927	Ctnnd2	3.43198e+06	3.14311e+06	3.55422e+06	3.64102e+06	3.36465e+06	2.75207e+06	3.20726e+06	3.39558e+06	3.45342e+06	3.14599e+06	3.46619e+06	3.08275e+06	3.66397e+06	3.01631e+06	3.37856e+06	3.2475e+06	3.33392e+06	3.10007e+06	3.24001e+06	3.19729e+06	3.1292e+06	3.17474e+06	2.80264e+06	3.3633e+06	2.97052e+06	3.49426e+06	3.3792e+06	3.05027e+06	3.05684e+06	3.38607e+06	2.95827e+06	3.63244e+06	3.13458e+06	3.27443e+06	3.18363e+06	3.15491e+06	3.20356e+06	3.31669e+06	3.14028e+06	3.67183e+06	3.56247e+06	4.6367e+06	4.32616e+06	3.5574e+06	4.14971e+06	5.0352e+06	3.54248e+06	4.46873e+06
Q922B1	Macrod1	3.6612e+06	4.28941e+06	2.66925e+06	4.18142e+06	3.83497e+06	2.7036e+06	4.60595e+06	4.91657e+06	4.66845e+06	2.80718e+06	4.65174e+06	4.77176e+06	3.10769e+06	5.48669e+06	4.63465e+06	4.22163e+06	5.25401e+06	4.67625e+06	4.96433e+06	5.16901e+06	4.88568e+06	2.72535e+06	3.34971e+06	4.65926e+06	5.78571e+06	4.69577e+06	4.14271e+06	4.88963e+06	4.96615e+06	5.02124e+06	2.98263e+06	3.21884e+06	4.30715e+06	5.28672e+06	3.10451e+06	5.18563e+06	4.63731e+06	3.08458e+06	5.46187e+06	4.44698e+06	2.6348e+06	3.04826e+06	2.97917e+06	2.29209e+06	3.0279e+06	3.01979e+06	3.98977e+06	3.22266e+06
Q8K0V4	Cnot3	1.26014e+06	1.15838e+06	1.29421e+06	1.23473e+06	1.26682e+06	1.23733e+06	1.14932e+06	1.13046e+06	1.26379e+06	1.2328e+06	1.35024e+06	1.14994e+06	1.31093e+06	1.13673e+06	1.10594e+06	1.26093e+06	1.2298e+06	1.24702e+06	1.26909e+06	1.35239e+06	1.20354e+06	1.4019e+06	1.14881e+06	1.17245e+06	1.23604e+06	1.33003e+06	1.36172e+06	1.33145e+06	1.25468e+06	1.49086e+06	1.20287e+06	1.53321e+06	1.24494e+06	1.41879e+06	1.5571e+06	1.35346e+06	1.357e+06	1.45813e+06	1.30048e+06	1.54535e+06	1.1066e+06	1.22533e+06	1.3973e+06	1.2686e+06	1.40076e+06	1.35317e+06	1.36498e+06	1.13431e+06
Q9QXZ0	Macf1	2.77091e+06	3.07766e+06	3.09126e+06	3.15728e+06	2.70378e+06	3.0143e+06	3.0435e+06	3.20494e+06	3.00227e+06	3.1756e+06	3.14597e+06	3.02674e+06	3.27294e+06	3.16915e+06	3.07792e+06	3.14892e+06	3.24886e+06	3.08164e+06	3.17767e+06	3.27237e+06	3.04249e+06	3.3596e+06	3.07954e+06	3.24458e+06	3.09731e+06	3.11458e+06	3.24661e+06	3.16285e+06	3.29237e+06	3.20475e+06	3.0995e+06	3.35829e+06	3.10906e+06	3.1809e+06	3.29273e+06	3.12162e+06	3.06143e+06	3.09986e+06	3.20271e+06	3.20205e+06	3.66061e+06	3.24701e+06	3.47352e+06	3.11221e+06	3.47152e+06	3.35818e+06	3.35779e+06	3.35037e+06
O08599	Stxbp1	2.10015e+08	2.17689e+08	2.09705e+08	2.3266e+08	2.16616e+08	1.69113e+08	2.13297e+08	2.12308e+08	2.37571e+08	1.89551e+08	2.26506e+08	2.2313e+08	2.07451e+08	2.17402e+08	2.36866e+08	2.24845e+08	2.27377e+08	2.36892e+08	2.14768e+08	2.05609e+08	2.1685e+08	1.76192e+08	1.88642e+08	2.42439e+08	2.07931e+08	2.29365e+08	2.24242e+08	2.1486e+08	2.14714e+08	2.31096e+08	1.8741e+08	2.22449e+08	2.40051e+08	2.42002e+08	2.00006e+08	2.29694e+08	2.39108e+08	1.97029e+08	2.34562e+08	2.52568e+08	2.20052e+08	2.64868e+08	2.72619e+08	2.29951e+08	2.66943e+08	2.55864e+08	2.24565e+08	2.83239e+08
Q9CR57	Rpl14	7.03284e+06	9.90949e+06	1.21507e+07	1.02274e+07	7.64545e+06	1.05846e+07	9.9939e+06	9.27939e+06	1.05008e+07	1.16833e+07	1.07045e+07	1.0216e+07	1.17405e+07	1.01333e+07	1.03499e+07	1.00132e+07	1.0299e+07	1.02822e+07	1.01197e+07	1.02326e+07	1.01325e+07	1.2705e+07	1.27479e+07	9.92921e+06	1.04454e+07	1.14369e+07	1.06593e+07	1.15358e+07	1.05553e+07	9.73074e+06	1.25125e+07	1.31948e+07	1.06239e+07	1.07597e+07	1.1724e+07	1.10425e+07	1.04485e+07	1.23277e+07	9.72586e+06	1.04053e+07	1.27032e+07	8.9949e+06	1.15735e+07	1.36417e+07	1.1529e+07	9.11936e+06	1.07189e+07	1.04332e+07
Q8C2Q3	Rbm14	4.99479e+06	4.21742e+06	5.07504e+06	4.52032e+06	4.91599e+06	4.40013e+06	4.15404e+06	4.43083e+06	4.45724e+06	4.73684e+06	4.87379e+06	4.09532e+06	4.82597e+06	4.22838e+06	4.38138e+06	4.22153e+06	4.72459e+06	4.40493e+06	4.82469e+06	4.4505e+06	4.3843e+06	4.76226e+06	3.71306e+06	4.34053e+06	4.17172e+06	5.22708e+06	4.38462e+06	4.89725e+06	4.5761e+06	4.54928e+06	4.21168e+06	5.4645e+06	4.264e+06	4.91614e+06	5.0559e+06	4.72897e+06	4.4882e+06	4.76597e+06	4.73567e+06	4.90733e+06	2.82464e+06	2.84265e+06	2.93885e+06	2.70812e+06	3.09796e+06	3.00625e+06	2.7359e+06	2.9773e+06
P21300	Akr1b7	601386	1.49248e+06	1.02044e+06	1.22705e+06	578640	701192	1.34838e+06	905912	1.07179e+06	756023	1.17806e+06	1.87759e+06	854506	1.6641e+06	1.1792e+06	949855	1.11308e+06	1.21623e+06	1.15389e+06	1.0696e+06	1.60302e+06	747846	1.37754e+06	1.44396e+06	1.92085e+06	1.3389e+06	1.06352e+06	1.18128e+06	1.51317e+06	960193	1.64931e+06	925819	1.59586e+06	1.19963e+06	753823	1.23271e+06	1.75994e+06	1.25383e+06	1.19844e+06	854941	935706	611872	576557	1.46231e+06	920856	481755	889582	555631
P56959	Fus	1.41418e+07	1.66721e+07	1.89306e+07	1.6413e+07	1.45009e+07	1.64313e+07	1.60554e+07	1.34659e+07	1.57049e+07	1.7333e+07	1.69392e+07	1.6265e+07	1.7837e+07	1.66434e+07	1.42789e+07	1.41708e+07	1.46441e+07	1.65853e+07	1.62924e+07	1.30608e+07	1.89755e+07	1.60626e+07	1.35691e+07	1.8911e+07	1.55716e+07	1.80992e+07	1.33428e+07	1.61248e+07	1.58864e+07	1.72031e+07	1.69757e+07	1.84957e+07	1.7476e+07	1.70445e+07	1.93026e+07	1.61375e+07	1.67082e+07	1.7231e+07	1.85995e+07	1.46386e+07	9.9697e+06	1.18215e+07	1.03205e+07	1.1501e+07	1.3094e+07	1.08948e+07	1.0433e+07	1.24876e+07
Q8BYI9	Tnr	1.723e+07	2.45636e+07	2.12933e+07	2.38365e+07	1.79456e+07	1.81942e+07	2.2993e+07	2.04804e+07	2.22088e+07	1.89881e+07	2.25349e+07	2.38263e+07	2.16836e+07	2.41844e+07	2.23748e+07	2.01038e+07	2.23653e+07	2.24916e+07	2.06067e+07	2.17935e+07	2.47316e+07	1.95673e+07	2.41063e+07	2.61259e+07	2.44354e+07	2.25896e+07	2.2439e+07	2.26603e+07	2.61373e+07	2.4288e+07	2.16187e+07	2.15083e+07	2.58934e+07	2.25175e+07	1.87927e+07	2.29041e+07	2.42453e+07	2.13504e+07	2.53226e+07	1.97535e+07	3.01942e+07	2.97442e+07	3.46994e+07	3.17812e+07	3.50659e+07	3.08385e+07	3.25759e+07	3.30819e+07
Q8BWQ6	Vps35l	464559	809837	738080	702883	477156	814128	793417	768334	729478	1.06192e+06	876001	750022	915989	918874	875731	787298	856066	669197	817702	902080	745366	846332	652482	722206	946051	806946	716706	854559	687108	657315	864131	807000	765493	822600	1.02143e+06	876375	798871	888946	749901	920528	572841	494977	692638	647618	705911	415295	660594	439834
Q80VL1	Tdrkh	1.2967e+06	1.52518e+06	1.59268e+06	1.50659e+06	1.1754e+06	1.55753e+06	1.47669e+06	1.4002e+06	1.55069e+06	1.75674e+06	1.57943e+06	1.50389e+06	1.69639e+06	1.54637e+06	1.51246e+06	1.56053e+06	1.53041e+06	1.59317e+06	1.55311e+06	1.53385e+06	1.4685e+06	1.84378e+06	1.63654e+06	1.42003e+06	1.50126e+06	1.5926e+06	1.62691e+06	1.54865e+06	1.66005e+06	1.55646e+06	1.70993e+06	1.82792e+06	1.62943e+06	1.5531e+06	1.94971e+06	1.61694e+06	1.60481e+06	1.78711e+06	1.65208e+06	1.54524e+06	1.28945e+06	1.02984e+06	1.02971e+06	1.19416e+06	1.11495e+06	1.11238e+06	1.18678e+06	925843
Q6KAR6	Exoc3	1.5171e+06	1.79251e+06	1.79464e+06	1.91375e+06	1.51488e+06	2.00353e+06	1.71202e+06	1.7285e+06	1.83281e+06	1.77703e+06	1.87801e+06	1.82527e+06	2.03444e+06	1.70378e+06	1.86472e+06	1.65692e+06	1.8629e+06	1.75052e+06	1.9045e+06	1.82524e+06	1.74923e+06	1.89124e+06	1.84871e+06	1.6473e+06	1.85417e+06	1.71326e+06	1.95982e+06	1.80981e+06	1.75125e+06	1.63114e+06	1.87692e+06	1.74929e+06	1.72165e+06	2.00552e+06	1.70016e+06	1.78967e+06	1.69724e+06	1.84795e+06	1.56662e+06	1.731e+06	2.17863e+06	2.173e+06	2.69062e+06	2.47094e+06	2.72703e+06	2.33663e+06	2.36329e+06	2.08898e+06
Q8BP40	Acp6	1.44973e+06	1.87745e+06	1.51173e+06	1.7664e+06	1.48615e+06	1.96544e+06	1.82181e+06	1.69102e+06	1.76904e+06	1.71923e+06	1.75623e+06	1.69093e+06	1.69375e+06	1.68539e+06	1.7582e+06	1.51854e+06	1.75364e+06	1.60616e+06	1.73173e+06	1.73554e+06	1.66177e+06	1.63539e+06	1.61556e+06	1.57281e+06	1.70527e+06	1.66055e+06	1.77383e+06	1.78253e+06	1.78705e+06	1.61962e+06	1.78587e+06	1.48325e+06	1.55117e+06	1.60856e+06	1.57009e+06	1.72851e+06	1.46665e+06	1.41931e+06	1.53369e+06	1.52768e+06	1.56727e+06	1.65498e+06	1.95081e+06	1.67819e+06	1.90043e+06	1.60597e+06	1.83106e+06	1.71684e+06
E9Q6B2	Ccdc85c	746459	778515	749081	808418	808492	717611	817127	880157	839499	671297	680266	824342	811975	875419	726202	977028	774604	921776	774697	899765	842063	864935	799529	862759	880228	802161	913370	843920	814207	845801	761350	854172	795319	774429	841163	723702	863704	707111	761779	599211	738228	705992	611511	625316	706867	734407	604861	669113
P97427	Crmp1	3.32104e+07	3.81455e+07	5.07357e+07	3.89663e+07	3.33454e+07	3.26945e+07	3.72619e+07	3.27017e+07	3.62882e+07	3.88334e+07	3.74011e+07	3.70157e+07	4.49312e+07	3.58503e+07	3.50749e+07	3.61093e+07	3.72246e+07	3.58652e+07	3.40245e+07	2.95977e+07	3.62953e+07	3.85492e+07	4.23127e+07	3.98233e+07	3.18955e+07	3.63287e+07	3.16633e+07	3.54026e+07	3.54292e+07	3.61699e+07	4.22312e+07	5.13255e+07	4.14402e+07	3.75932e+07	3.97e+07	3.67411e+07	3.83322e+07	4.73045e+07	3.90374e+07	3.77832e+07	5.40718e+07	5.08461e+07	4.64921e+07	5.96291e+07	5.26332e+07	5.2915e+07	3.49452e+07	4.87089e+07
Q62188	Dpysl3	1.13956e+07	1.27134e+07	2.33018e+07	1.24491e+07	1.12085e+07	2.00314e+07	1.37655e+07	1.17382e+07	1.40974e+07	2.11746e+07	1.31486e+07	1.2447e+07	2.73106e+07	1.10081e+07	1.15894e+07	1.15665e+07	1.17604e+07	1.14836e+07	1.12783e+07	1.03311e+07	1.35937e+07	2.09951e+07	2.81445e+07	1.32148e+07	1.11927e+07	1.14988e+07	1.22341e+07	1.03768e+07	1.23218e+07	1.38655e+07	2.04971e+07	2.21287e+07	1.30627e+07	1.21313e+07	1.96093e+07	1.31218e+07	1.23201e+07	2.2081e+07	1.22091e+07	1.05272e+07	4.79989e+07	1.69342e+07	1.8654e+07	4.19739e+07	1.71678e+07	2.22236e+07	1.64371e+07	1.69203e+07
Q6W8Q3	Pcp4l1	8.57702e+06	8.27558e+06	6.9081e+06	6.73723e+06	9.07924e+06	6.98449e+06	8.65039e+06	6.83642e+06	8.16255e+06	8.56968e+06	7.68309e+06	1.01702e+07	7.83745e+06	8.12181e+06	8.61826e+06	9.02691e+06	1.04814e+07	8.40953e+06	7.18294e+06	8.58304e+06	9.04551e+06	8.07685e+06	1.00507e+07	8.72652e+06	8.14994e+06	8.31551e+06	8.67081e+06	9.33894e+06	7.87744e+06	8.44151e+06	6.5478e+06	7.36348e+06	8.39558e+06	7.24826e+06	6.48963e+06	7.89515e+06	6.78711e+06	5.56607e+06	9.09679e+06	7.61502e+06	1.35069e+07	1.33893e+07	1.06309e+07	1.14457e+07	1.99229e+07	1.47109e+07	1.27341e+07	1.65809e+07
Q91Z53	Grhpr	1.26225e+07	1.23617e+07	1.01356e+07	1.37125e+07	1.17211e+07	7.13875e+06	1.33813e+07	1.67844e+07	1.45072e+07	8.5181e+06	1.22015e+07	1.44322e+07	1.09091e+07	1.50794e+07	1.0765e+07	1.24916e+07	1.47173e+07	1.45743e+07	1.16651e+07	1.42308e+07	1.32812e+07	9.94318e+06	1.2292e+07	1.36479e+07	1.42718e+07	1.21611e+07	1.17893e+07	1.12644e+07	1.43105e+07	1.51058e+07	8.93445e+06	1.02559e+07	1.39909e+07	1.19545e+07	8.5954e+06	1.404e+07	1.5343e+07	9.97917e+06	1.76822e+07	1.00063e+07	1.39979e+07	1.43089e+07	1.45222e+07	9.6706e+06	1.38241e+07	1.33885e+07	1.58254e+07	1.32936e+07
Q4ACU6	Shank3	3.30731e+06	3.32593e+06	2.7006e+06	3.54026e+06	3.01076e+06	2.8728e+06	3.18352e+06	3.11004e+06	2.93477e+06	2.74224e+06	2.78825e+06	2.76882e+06	3.16426e+06	2.84445e+06	3.43512e+06	2.95968e+06	3.3869e+06	2.9203e+06	3.01881e+06	2.95757e+06	2.80888e+06	2.58867e+06	2.29599e+06	3.06159e+06	2.83663e+06	2.92582e+06	3.36746e+06	3.06767e+06	3.041e+06	3.24182e+06	2.77239e+06	3.30885e+06	3.1296e+06	3.19239e+06	2.73095e+06	2.98958e+06	2.82396e+06	2.54019e+06	3.01886e+06	3.66191e+06	6.08982e+06	1.07201e+07	1.0731e+07	8.46484e+06	1.02486e+07	1.09137e+07	8.47238e+06	1.35691e+07
P28663	Napb	1.43063e+07	1.53407e+07	1.43433e+07	1.61398e+07	1.54067e+07	1.35797e+07	1.4576e+07	1.43366e+07	1.66899e+07	1.46509e+07	1.48943e+07	1.5946e+07	1.51791e+07	1.46625e+07	1.53082e+07	1.58637e+07	1.57673e+07	1.47785e+07	1.3778e+07	1.37648e+07	1.35496e+07	1.35078e+07	1.5966e+07	1.53132e+07	1.39866e+07	1.32238e+07	1.47162e+07	1.54434e+07	1.42871e+07	1.4197e+07	1.34745e+07	1.48558e+07	1.52145e+07	1.6041e+07	1.2877e+07	1.60983e+07	1.56921e+07	1.41953e+07	1.53056e+07	1.63324e+07	1.95545e+07	1.98883e+07	2.24007e+07	2.00711e+07	2.36925e+07	2.11016e+07	1.89189e+07	2.4255e+07
Q3UNZ8	Cryzl2	4.77255e+06	4.38679e+06	3.03746e+06	4.92936e+06	5.2887e+06	2.64374e+06	4.31225e+06	6.82988e+06	4.97662e+06	2.8245e+06	4.27547e+06	5.00388e+06	2.66288e+06	6.15849e+06	4.48632e+06	4.95608e+06	5.47287e+06	5.70189e+06	5.23359e+06	5.77001e+06	4.50511e+06	2.98844e+06	2.41314e+06	4.62698e+06	5.74896e+06	5.36062e+06	4.35822e+06	4.91133e+06	5.025e+06	5.99478e+06	2.86741e+06	3.42665e+06	4.45926e+06	5.19705e+06	3.02407e+06	6.3181e+06	5.72686e+06	3.49486e+06	6.77708e+06	4.37307e+06	2.00322e+06	2.71221e+06	1.29364e+06	1.14805e+06	1.82874e+06	2.1385e+06	2.40032e+06	1.45025e+06
Q99NB9	Sf3b1	1.43442e+06	2.38682e+06	2.69086e+06	2.34531e+06	1.42575e+06	2.50368e+06	2.36278e+06	2.32099e+06	2.28597e+06	2.84818e+06	2.54255e+06	2.19472e+06	2.66618e+06	2.51161e+06	2.55656e+06	2.55196e+06	2.58679e+06	2.37286e+06	2.7682e+06	2.45733e+06	2.34562e+06	2.76395e+06	2.22214e+06	2.24632e+06	2.30038e+06	2.7374e+06	2.55017e+06	2.63157e+06	2.32233e+06	2.33349e+06	2.32114e+06	2.92726e+06	2.30782e+06	2.75898e+06	3.06589e+06	2.50608e+06	2.28863e+06	2.58111e+06	2.27401e+06	2.68122e+06	1.6858e+06	1.26896e+06	1.60916e+06	1.67776e+06	1.69364e+06	1.32867e+06	1.68587e+06	1.66564e+06
Q8BVI4	Qdpr	3.72521e+07	4.53371e+07	3.72543e+07	4.37502e+07	3.7316e+07	3.10758e+07	4.47991e+07	4.0956e+07	4.22666e+07	3.76557e+07	4.39237e+07	4.3322e+07	3.75697e+07	4.5027e+07	4.00947e+07	4.22087e+07	4.27048e+07	4.46311e+07	4.22754e+07	4.47898e+07	4.47453e+07	3.76016e+07	4.29172e+07	4.31115e+07	4.76637e+07	4.12925e+07	4.27735e+07	4.05199e+07	4.80566e+07	4.73231e+07	3.20365e+07	3.6031e+07	4.54331e+07	4.14181e+07	3.20855e+07	4.54839e+07	4.63655e+07	3.46738e+07	4.70834e+07	3.46811e+07	4.33134e+07	4.8989e+07	4.34665e+07	3.29022e+07	4.22472e+07	4.7655e+07	5.56912e+07	4.53011e+07
P18826	Phka1	576941	764382	801641	745219	558049	569102	686320	825174	692320	777739	746408	800396	830359	790782	620927	909760	729957	757336	629046	916321	563513	804784	781113	819208	786434	806872	808328	628616	847836	697759	693995	866773	893601	703917	962265	731729	911560	811321	897582	799336	527401	398369	505546	274726	375871	339324	429814	343029
Q9CZN7	Shmt2	3.12336e+06	2.97727e+06	4.11684e+06	3.01906e+06	3.20868e+06	3.03528e+06	3.90881e+06	3.07111e+06	3.7288e+06	3.27393e+06	4.18382e+06	2.86589e+06	4.00451e+06	3.00763e+06	4.06368e+06	2.9255e+06	4.14279e+06	2.9456e+06	4.56906e+06	3.06335e+06	4.18409e+06	3.28738e+06	3.69354e+06	2.88213e+06	2.91809e+06	4.1412e+06	2.93618e+06	4.11148e+06	2.99291e+06	4.00737e+06	3.30428e+06	4.35101e+06	3.01682e+06	4.34471e+06	3.61615e+06	4.30669e+06	2.89639e+06	4.06785e+06	3.04167e+06	3.87574e+06	2.43985e+06	2.66886e+06	2.23499e+06	3.0396e+06	1.94226e+06	2.62935e+06	2.09518e+06	2.85895e+06
Q70IV5	Synm	406639	547112	575259	497608	493571	460698	620618	768265	774850	641253	604488	571053	441140	636026	600339	671577	629873	676273	734208	543002	594881	458662	584967	632987	610397	584830	499033	625394	627555	771847	489358	457906	608474	635859	359565	707171	570831	497509	492851	339277	626988	499657	395809	434476	578301	479054	531028	554861
Q9Z0H4	Celf2	1.49844e+06	1.96671e+06	2.36486e+06	2.028e+06	1.62266e+06	2.46624e+06	2.09494e+06	1.59689e+06	1.76226e+06	2.56196e+06	2.21958e+06	2.0079e+06	2.66047e+06	2.04674e+06	2.3343e+06	2.39304e+06	2.33211e+06	2.225e+06	2.30758e+06	1.88284e+06	1.95715e+06	2.38129e+06	2.12547e+06	2.23157e+06	1.95462e+06	2.11239e+06	2.16049e+06	2.37441e+06	2.01837e+06	2.11096e+06	2.54072e+06	2.75612e+06	2.3195e+06	2.27576e+06	2.33808e+06	2.35904e+06	1.99893e+06	2.44899e+06	2.00861e+06	2.43649e+06	1.87049e+06	3.66957e+06	4.47564e+06	4.79157e+06	4.82688e+06	3.57609e+06	2.86842e+06	4.13009e+06
Q9DB15	Mrpl12	1.06936e+07	7.57908e+06	8.39957e+06	8.48837e+06	1.06479e+07	8.27494e+06	7.79545e+06	8.6302e+06	9.63564e+06	9.81412e+06	9.60133e+06	8.03996e+06	9.69393e+06	8.43903e+06	8.97518e+06	8.27743e+06	9.60817e+06	8.3725e+06	8.77306e+06	9.24528e+06	7.79342e+06	9.39137e+06	9.25404e+06	8.36151e+06	8.51501e+06	9.13791e+06	8.30266e+06	8.81771e+06	8.63405e+06	9.2759e+06	7.93381e+06	8.97141e+06	8.17708e+06	8.80637e+06	8.35835e+06	9.45139e+06	8.72712e+06	8.07213e+06	8.41964e+06	9.25142e+06	1.07665e+07	1.02692e+07	9.37985e+06	8.47847e+06	9.01959e+06	9.24112e+06	9.4104e+06	9.20376e+06
Q61035	Hars1	6.37854e+06	7.02072e+06	7.63196e+06	6.98663e+06	6.02248e+06	7.00202e+06	7.17893e+06	6.79197e+06	7.55935e+06	7.16195e+06	7.15661e+06	7.11911e+06	7.39657e+06	6.62273e+06	6.6283e+06	6.46348e+06	7.0708e+06	6.76561e+06	6.71881e+06	6.63603e+06	6.98053e+06	7.1987e+06	8.08507e+06	6.77679e+06	6.52549e+06	7.07181e+06	6.79833e+06	6.64128e+06	6.8745e+06	6.76002e+06	6.45823e+06	7.45127e+06	6.85284e+06	6.9604e+06	6.53622e+06	7.2338e+06	6.79466e+06	7.10143e+06	6.35005e+06	6.52207e+06	7.34486e+06	5.86165e+06	6.33292e+06	5.958e+06	5.84447e+06	6.45501e+06	6.55406e+06	6.00908e+06
Q9DBR1	Xrn2	795220	1.0181e+06	1.15091e+06	926781	766922	868957	1.04268e+06	1.05367e+06	908451	1.01713e+06	1.02565e+06	977319	1.00344e+06	999152	970849	845792	867421	914351	1.0243e+06	840155	933316	845834	796321	774908	793324	885673	793118	804120	821470	903314	851838	1.03625e+06	977183	1.0251e+06	948988	973210	933740	1.12903e+06	1.13761e+06	1.08822e+06	654571	687062	825073	865757	900097	818941	684879	722557
Q03157	Aplp1	958375	808337	704737	891968	993283	1.03493e+06	857771	844224	918033	698988	768148	838094	914120	869334	724364	789055	824838	867820	801575	816266	763131	909006	868655	841914	842843	764624	909075	789680	962275	898141	858405	847172	924826	826333	672400	931988	834946	826418	859551	679780	1.4388e+06	1.83938e+06	1.90613e+06	1.52394e+06	1.80351e+06	2.13639e+06	1.54002e+06	1.87506e+06
P84086	Cplx2	8.42202e+07	6.93333e+07	6.61033e+07	7.57587e+07	8.71945e+07	5.13508e+07	7.13527e+07	6.52071e+07	6.49353e+07	6.10376e+07	7.93522e+07	7.03117e+07	7.19488e+07	6.65995e+07	7.67178e+07	7.24637e+07	7.34074e+07	7.25967e+07	7.61006e+07	7.53213e+07	6.37998e+07	7.06807e+07	5.0862e+07	6.9992e+07	6.66232e+07	7.33879e+07	7.05948e+07	8.14475e+07	7.47607e+07	7.33976e+07	5.65657e+07	7.64586e+07	6.82745e+07	6.84497e+07	6.98528e+07	7.2723e+07	6.42691e+07	6.03039e+07	7.08988e+07	9.25338e+07	5.01224e+07	8.88778e+07	8.98128e+07	8.16842e+07	8.06336e+07	9.52575e+07	6.81307e+07	7.62571e+07
Q9WV34	Mpp2	4.01139e+06	4.97825e+06	5.29555e+06	5.14509e+06	4.06819e+06	5.08094e+06	4.91656e+06	5.05948e+06	5.34484e+06	5.45343e+06	5.71525e+06	5.24261e+06	5.34035e+06	5.2697e+06	5.90232e+06	5.32426e+06	5.63751e+06	5.27161e+06	6.19738e+06	5.85416e+06	5.20346e+06	4.95455e+06	4.19487e+06	5.1171e+06	5.05975e+06	5.5315e+06	5.8071e+06	5.76123e+06	5.148e+06	5.2595e+06	4.70528e+06	5.34238e+06	4.9921e+06	5.9072e+06	5.60201e+06	5.63754e+06	4.90508e+06	4.65768e+06	5.24981e+06	5.56812e+06	2.92155e+06	4.25988e+06	6.30622e+06	5.39953e+06	5.69334e+06	4.19227e+06	4.94037e+06	5.71677e+06
Q6P4T2	Snrnp200	1.38553e+06	2.00201e+06	2.25485e+06	1.80216e+06	1.3118e+06	2.40106e+06	2.00333e+06	1.97038e+06	1.83305e+06	2.29466e+06	2.16923e+06	1.90769e+06	2.19695e+06	2.0643e+06	2.11008e+06	2.02001e+06	2.10585e+06	1.87558e+06	2.27788e+06	2.07488e+06	2.01852e+06	2.29923e+06	1.96417e+06	1.92779e+06	2.00299e+06	2.1533e+06	2.0504e+06	2.21823e+06	1.99831e+06	1.99377e+06	2.27056e+06	2.29672e+06	1.91382e+06	2.23332e+06	2.5281e+06	2.09762e+06	1.83702e+06	2.24204e+06	1.89586e+06	2.14767e+06	1.40989e+06	1.17616e+06	1.41232e+06	1.54517e+06	1.4622e+06	1.07662e+06	1.53848e+06	1.2979e+06
Q9CYH2	Prxl2a	1.13422e+07	1.11467e+07	1.2703e+07	1.24186e+07	1.08303e+07	1.13778e+07	9.117e+06	1.79547e+07	1.29871e+07	1.1071e+07	1.14577e+07	1.11829e+07	1.11467e+07	1.2726e+07	8.87799e+06	1.40321e+07	1.12407e+07	1.37992e+07	9.52321e+06	1.36397e+07	9.07923e+06	1.17241e+07	9.34748e+06	1.2896e+07	1.14044e+07	1.17741e+07	1.20665e+07	9.21546e+06	1.171e+07	1.01632e+07	8.61782e+06	1.24765e+07	1.18147e+07	9.98081e+06	1.23079e+07	9.846e+06	1.19419e+07	1.06815e+07	1.45271e+07	1.07084e+07	7.33633e+06	7.50661e+06	8.12124e+06	4.15524e+06	7.09985e+06	7.28442e+06	7.77588e+06	6.90079e+06
Q6ZPJ3	Ube2o	3.01904e+06	3.24039e+06	3.21344e+06	3.3396e+06	2.97928e+06	3.06353e+06	3.36121e+06	3.1864e+06	3.64445e+06	3.123e+06	3.22734e+06	3.33809e+06	3.66834e+06	3.17884e+06	3.37254e+06	3.29561e+06	3.46795e+06	3.37776e+06	3.16979e+06	3.08473e+06	3.50687e+06	3.42257e+06	3.75966e+06	3.40585e+06	3.21672e+06	3.19187e+06	3.44944e+06	3.12316e+06	3.5013e+06	3.53761e+06	3.22136e+06	3.32855e+06	3.3928e+06	3.07334e+06	2.93285e+06	3.46248e+06	3.25251e+06	3.247e+06	3.39664e+06	3.17443e+06	4.52575e+06	4.42467e+06	4.7887e+06	4.29052e+06	4.60553e+06	4.41712e+06	4.55107e+06	4.60888e+06
Q8CGU1	Calcoco1	864110	780920	721317	890442	817594	773345	837625	895703	909202	695758	811402	817680	857402	876027	961308	904667	1.00065e+06	889578	920396	912441	812414	648321	818550	850380	796178	851765	840840	936136	904177	971423	713262	865341	895265	911495	770751	980344	931078	784584	974873	883319	1.02013e+06	1.50258e+06	1.57899e+06	1.29912e+06	1.58929e+06	1.54593e+06	1.33098e+06	1.86269e+06
Q80Y81	Elac2	423237	464115	522518	447508	343841	530484	441929	436043	419123	516489	523537	437975	504606	456672	406391	477711	485219	460384	469932	441138	428655	526037	585114	447703	460875	475674	523285	547042	433366	443241	535436	525093	466144	481557	565740	412034	403735	486011	388044	473645	455116	298145	392282	415316	320579	341420	449126	281416
Q7TQF7	Amph	4.87932e+07	4.63173e+07	4.30096e+07	4.72587e+07	4.89986e+07	3.72255e+07	4.2568e+07	4.1936e+07	4.41926e+07	3.94404e+07	4.45012e+07	4.28136e+07	4.36927e+07	4.12889e+07	4.37207e+07	4.39451e+07	4.25943e+07	4.5534e+07	4.35036e+07	4.11085e+07	4.42858e+07	4.00554e+07	4.02226e+07	4.77565e+07	4.17649e+07	4.34082e+07	4.38091e+07	4.3368e+07	4.70357e+07	4.41786e+07	3.87865e+07	4.6803e+07	4.75206e+07	4.30236e+07	3.88033e+07	4.35244e+07	4.6419e+07	4.26344e+07	4.82531e+07	4.57475e+07	4.26889e+07	7.15452e+07	6.54501e+07	6.14763e+07	6.45862e+07	6.59988e+07	5.00123e+07	6.44662e+07
P42859	Htt	934293	1.13995e+06	1.18817e+06	1.19579e+06	1.0111e+06	1.19554e+06	1.22708e+06	1.20878e+06	1.14416e+06	1.07584e+06	1.17406e+06	1.17164e+06	1.17419e+06	1.20941e+06	1.14389e+06	1.26675e+06	1.28735e+06	1.26855e+06	1.30973e+06	1.23404e+06	1.22541e+06	1.21743e+06	1.12697e+06	1.24636e+06	1.19281e+06	1.25389e+06	1.21828e+06	1.23982e+06	1.27742e+06	1.23779e+06	1.19699e+06	1.21643e+06	1.14576e+06	1.26434e+06	1.18062e+06	1.25471e+06	1.17482e+06	1.17523e+06	1.29365e+06	1.19921e+06	1.19619e+06	1.29986e+06	1.33214e+06	1.30578e+06	1.27841e+06	1.24666e+06	1.31696e+06	1.36611e+06
Q6PB44	Ptpn23	1.4986e+06	1.86405e+06	1.92551e+06	1.86128e+06	1.34669e+06	1.96437e+06	1.87816e+06	1.9881e+06	1.89901e+06	1.9855e+06	1.94012e+06	1.92723e+06	2.07015e+06	1.96645e+06	1.89756e+06	2.00503e+06	2.01512e+06	1.91879e+06	2.0753e+06	2.00581e+06	1.94964e+06	2.04262e+06	1.9717e+06	1.88566e+06	2.03908e+06	1.92889e+06	2.07973e+06	2.12748e+06	2.00419e+06	2.01524e+06	1.93554e+06	2.02622e+06	1.90898e+06	1.96081e+06	1.97886e+06	1.94295e+06	1.77178e+06	1.9379e+06	1.81643e+06	1.88446e+06	1.93102e+06	1.50053e+06	1.88659e+06	1.83417e+06	1.87601e+06	1.64002e+06	2.06161e+06	1.71735e+06
P28740	Kif2a	3.83755e+06	5.70753e+06	5.21815e+06	5.52431e+06	4.42283e+06	5.78622e+06	5.63728e+06	4.85091e+06	5.43414e+06	5.3483e+06	5.35606e+06	5.65795e+06	6.09479e+06	5.46583e+06	5.97253e+06	5.17622e+06	5.2935e+06	5.14697e+06	5.64801e+06	5.49497e+06	5.47103e+06	5.79057e+06	5.87306e+06	5.80994e+06	5.60565e+06	5.27954e+06	5.81042e+06	5.47751e+06	5.81099e+06	5.17945e+06	5.68699e+06	5.34564e+06	5.61086e+06	5.50247e+06	5.12608e+06	5.52048e+06	5.67351e+06	5.65588e+06	5.29411e+06	5.28717e+06	7.37476e+06	5.47467e+06	6.30632e+06	7.0378e+06	7.25753e+06	6.33457e+06	7.11126e+06	6.82056e+06
P62852	Rps25	2.61154e+07	1.87178e+07	2.10914e+07	1.9683e+07	2.42675e+07	1.93908e+07	1.95744e+07	1.96448e+07	2.10498e+07	2.38756e+07	2.2898e+07	1.80365e+07	2.42825e+07	1.86257e+07	2.09508e+07	1.96475e+07	2.06299e+07	1.88736e+07	2.23238e+07	2.03831e+07	1.8436e+07	2.42524e+07	1.95498e+07	1.93913e+07	1.8061e+07	2.03717e+07	1.76699e+07	2.03731e+07	1.98071e+07	2.09926e+07	1.85329e+07	2.32839e+07	1.78348e+07	2.03259e+07	2.0797e+07	2.03868e+07	1.85851e+07	2.03817e+07	1.89014e+07	2.12179e+07	2.11517e+07	2.0421e+07	2.00083e+07	1.80493e+07	1.86862e+07	1.97817e+07	1.75527e+07	1.85579e+07
Q60676	Ppp5c	3.92071e+06	4.35982e+06	4.38978e+06	4.41326e+06	4.17504e+06	3.99615e+06	4.30432e+06	4.10321e+06	4.53008e+06	4.31172e+06	4.33528e+06	4.49823e+06	4.32951e+06	4.59374e+06	4.34632e+06	4.67891e+06	4.46733e+06	4.45725e+06	4.63681e+06	4.33005e+06	4.55707e+06	4.03026e+06	4.32918e+06	4.66589e+06	4.27545e+06	4.50412e+06	4.71857e+06	4.34799e+06	4.39857e+06	4.534e+06	3.96624e+06	4.53755e+06	4.58229e+06	4.43466e+06	4.53501e+06	4.53159e+06	4.65713e+06	4.40061e+06	4.52553e+06	4.1806e+06	4.17457e+06	4.37483e+06	4.87691e+06	4.35143e+06	4.40296e+06	4.48005e+06	4.47961e+06	4.64041e+06
Q91ZX7	Lrp1	4.07882e+06	4.81071e+06	4.52661e+06	5.10983e+06	4.11572e+06	4.81872e+06	4.54575e+06	5.06604e+06	4.40578e+06	4.86544e+06	4.60959e+06	4.87604e+06	4.86661e+06	5.28549e+06	4.32317e+06	4.95941e+06	4.94285e+06	5.12809e+06	4.73777e+06	5.06198e+06	4.60496e+06	4.88013e+06	4.70846e+06	5.20693e+06	4.95482e+06	4.59516e+06	5.07518e+06	4.76691e+06	5.13605e+06	4.80074e+06	5.05194e+06	5.03506e+06	5.15256e+06	4.71831e+06	5.29251e+06	4.62334e+06	5.24332e+06	4.71282e+06	5.3365e+06	4.28718e+06	5.06663e+06	4.21792e+06	4.89923e+06	4.8194e+06	4.85185e+06	4.31716e+06	5.02305e+06	4.60397e+06
Q99JY0	Hadhb	1.06567e+07	1.17532e+07	1.26822e+07	1.25582e+07	1.14574e+07	1.29656e+07	1.32142e+07	1.45559e+07	1.4909e+07	1.247e+07	1.28874e+07	1.26099e+07	1.15376e+07	1.39294e+07	1.22233e+07	1.25611e+07	1.29421e+07	1.32648e+07	1.36953e+07	1.31094e+07	1.33877e+07	1.20946e+07	1.2523e+07	1.30112e+07	1.34209e+07	1.314e+07	1.18059e+07	1.25777e+07	1.3096e+07	1.39856e+07	1.27544e+07	1.14081e+07	1.35579e+07	1.238e+07	1.16782e+07	1.26387e+07	1.29755e+07	1.12792e+07	1.38119e+07	1.01525e+07	1.03385e+07	9.07825e+06	8.25997e+06	9.02409e+06	8.07149e+06	9.00439e+06	1.00403e+07	8.75066e+06
P61202	Cops2	3.8144e+06	4.79319e+06	4.32325e+06	4.75938e+06	3.96949e+06	4.60269e+06	4.63252e+06	4.39322e+06	4.89783e+06	4.32668e+06	4.98181e+06	4.74913e+06	4.83875e+06	4.6514e+06	4.69615e+06	4.33011e+06	4.69616e+06	4.29316e+06	4.776e+06	4.80764e+06	4.57193e+06	4.5349e+06	4.57295e+06	4.23483e+06	4.97771e+06	4.73047e+06	4.71703e+06	4.72954e+06	4.74806e+06	4.44068e+06	4.01265e+06	4.57773e+06	4.41004e+06	4.60027e+06	4.29196e+06	4.77183e+06	4.5935e+06	4.50134e+06	4.60036e+06	4.81397e+06	5.2246e+06	4.10396e+06	4.71564e+06	4.71592e+06	5.1455e+06	4.47202e+06	5.13832e+06	4.89914e+06
Q6NZJ6	Eif4g1	3.90302e+06	4.30364e+06	4.72927e+06	4.36641e+06	3.67432e+06	4.47599e+06	4.23947e+06	4.26802e+06	4.37157e+06	4.65943e+06	4.19886e+06	4.19702e+06	4.87561e+06	4.02017e+06	4.09821e+06	4.35155e+06	4.14003e+06	4.33481e+06	4.26628e+06	4.30656e+06	4.18468e+06	4.63647e+06	4.58812e+06	4.37517e+06	4.19967e+06	4.29958e+06	4.44538e+06	4.22993e+06	4.46099e+06	4.15617e+06	4.40004e+06	4.82483e+06	4.58261e+06	4.32736e+06	4.84346e+06	4.24697e+06	4.43158e+06	4.89108e+06	4.21209e+06	4.22615e+06	4.3993e+06	3.9636e+06	4.5167e+06	4.56077e+06	4.30366e+06	4.3413e+06	4.21741e+06	3.95772e+06
Q9D924	Isca1	993514	1.37774e+06	1.22937e+06	1.27615e+06	1.00286e+06	1.5419e+06	1.32638e+06	1.27324e+06	1.40827e+06	1.42742e+06	1.51669e+06	1.53298e+06	1.24354e+06	1.54692e+06	1.3706e+06	1.35621e+06	1.33372e+06	1.45488e+06	1.42236e+06	1.35195e+06	1.64657e+06	1.15964e+06	1.58823e+06	1.48207e+06	1.73649e+06	1.4158e+06	1.45158e+06	1.56392e+06	1.42864e+06	1.22055e+06	1.52348e+06	1.30264e+06	1.5158e+06	1.48478e+06	1.42652e+06	1.38324e+06	1.54861e+06	1.47121e+06	1.42139e+06	1.3247e+06	1.62642e+06	1.47031e+06	1.74459e+06	2.00789e+06	1.50167e+06	1.39357e+06	1.65237e+06	1.63412e+06
Q9EQF6	Dpysl5	1.04453e+07	1.42876e+07	1.93973e+07	1.41883e+07	1.10116e+07	2.0417e+07	1.44842e+07	1.21278e+07	1.36636e+07	1.91718e+07	1.29657e+07	1.46692e+07	2.40842e+07	1.35183e+07	1.4514e+07	1.33623e+07	1.37942e+07	1.31154e+07	1.2531e+07	1.22809e+07	1.45862e+07	2.02233e+07	2.44511e+07	1.49319e+07	1.35776e+07	1.23507e+07	1.45382e+07	1.30956e+07	1.43491e+07	1.3496e+07	2.20844e+07	1.99862e+07	1.48988e+07	1.33192e+07	1.82763e+07	1.37375e+07	1.32311e+07	2.0141e+07	1.36257e+07	1.40189e+07	4.82281e+07	1.56706e+07	1.50232e+07	3.55375e+07	1.95489e+07	1.98326e+07	1.71334e+07	1.5314e+07
P19246	Nefh	8.04781e+07	8.04811e+07	6.39514e+07	7.51309e+07	8.21794e+07	4.82213e+07	8.16559e+07	8.97229e+07	1.01723e+08	5.49319e+07	8.50126e+07	8.52194e+07	5.2525e+07	8.37342e+07	7.75608e+07	8.3155e+07	7.60221e+07	8.81161e+07	8.45164e+07	8.49111e+07	8.54992e+07	6.06501e+07	8.00102e+07	7.93451e+07	9.04333e+07	8.61921e+07	7.49318e+07	7.06448e+07	8.96639e+07	8.20658e+07	4.85245e+07	5.31212e+07	9.45506e+07	8.06908e+07	4.1387e+07	9.18196e+07	8.66444e+07	5.50491e+07	8.90673e+07	4.54999e+07	3.11805e+07	3.29021e+07	2.9301e+07	2.25911e+07	2.43671e+07	3.64952e+07	3.74824e+07	3.53052e+07
Q6P542	Abcf1	2.02069e+06	2.28883e+06	2.52235e+06	2.35602e+06	2.27887e+06	2.45583e+06	2.19611e+06	2.34315e+06	2.27624e+06	2.51512e+06	2.32356e+06	2.15206e+06	2.4282e+06	2.02288e+06	2.24453e+06	2.29749e+06	2.19689e+06	2.21563e+06	2.17099e+06	2.24272e+06	2.33572e+06	2.56341e+06	2.48253e+06	2.20877e+06	2.16315e+06	2.21311e+06	2.22243e+06	2.18909e+06	2.22082e+06	2.17091e+06	2.26598e+06	2.45956e+06	2.28803e+06	2.28172e+06	2.34936e+06	2.14409e+06	2.17251e+06	2.44186e+06	2.21183e+06	2.04411e+06	2.64583e+06	2.26508e+06	2.50981e+06	2.32765e+06	2.39052e+06	2.3459e+06	2.41866e+06	2.23746e+06
Q4VAA2	Cdv3	4.50219e+06	4.48501e+06	4.52954e+06	4.62426e+06	4.44414e+06	4.21788e+06	4.5638e+06	4.10316e+06	4.58286e+06	4.58288e+06	4.6795e+06	4.54647e+06	5.20193e+06	4.38424e+06	4.56867e+06	3.62226e+06	4.72247e+06	4.11441e+06	4.38394e+06	4.41924e+06	5.07985e+06	4.8998e+06	4.43954e+06	4.62405e+06	4.61941e+06	4.57421e+06	4.05554e+06	4.58241e+06	4.91753e+06	4.46871e+06	4.90047e+06	4.6094e+06	4.50342e+06	4.42581e+06	4.53005e+06	4.90213e+06	5.00214e+06	4.92859e+06	4.95408e+06	5.14279e+06	5.39462e+06	4.93443e+06	5.16428e+06	5.48852e+06	6.10273e+06	5.07468e+06	5.17272e+06	5.60847e+06
Q8BWT1	Acaa2	1.09378e+07	1.02235e+07	7.26736e+06	1.18519e+07	1.10426e+07	6.62674e+06	1.04258e+07	1.28641e+07	1.05141e+07	7.69271e+06	1.07193e+07	1.15124e+07	7.41644e+06	1.2063e+07	8.50804e+06	1.05263e+07	1.19168e+07	1.158e+07	1.03837e+07	1.11942e+07	1.0893e+07	7.09218e+06	8.76739e+06	1.24958e+07	1.14651e+07	1.01275e+07	9.24918e+06	9.39321e+06	1.12354e+07	1.24443e+07	8.23483e+06	7.54938e+06	1.14835e+07	9.76057e+06	7.24352e+06	1.05765e+07	1.21913e+07	7.12057e+06	1.36178e+07	6.64842e+06	8.31934e+06	1.03354e+07	1.10684e+07	7.4806e+06	1.106e+07	9.86499e+06	1.11007e+07	9.47878e+06
Q8BLK3	Lsamp	1.85944e+07	2.11975e+07	2.03624e+07	2.18777e+07	1.87386e+07	1.74936e+07	1.76983e+07	1.64531e+07	1.81926e+07	2.07196e+07	1.69809e+07	2.00473e+07	2.26494e+07	1.90902e+07	1.73521e+07	1.73555e+07	1.70245e+07	1.70205e+07	1.54102e+07	1.60039e+07	1.80067e+07	1.97409e+07	1.93786e+07	2.20209e+07	2.00883e+07	1.70983e+07	1.81369e+07	1.6583e+07	2.18098e+07	1.94804e+07	2.1663e+07	2.00405e+07	2.00441e+07	1.7622e+07	2.10221e+07	1.74144e+07	2.07301e+07	2.04789e+07	2.01177e+07	1.66818e+07	3.03829e+07	2.29419e+07	1.87391e+07	2.46708e+07	2.56523e+07	2.58162e+07	2.11056e+07	2.559e+07
P08414	Camk4	4.00688e+06	5.15586e+06	7.57265e+06	5.2492e+06	4.23971e+06	4.89469e+06	4.72407e+06	4.58969e+06	4.76857e+06	6.40276e+06	5.88896e+06	4.7964e+06	6.11655e+06	4.82586e+06	4.61587e+06	6.04296e+06	5.17964e+06	5.9227e+06	5.43601e+06	5.13535e+06	4.95852e+06	7.03898e+06	4.87875e+06	5.70375e+06	4.69437e+06	6.21495e+06	5.45887e+06	5.39737e+06	5.17792e+06	5.27894e+06	5.61847e+06	7.63484e+06	5.59144e+06	5.32804e+06	7.12948e+06	4.9838e+06	5.11998e+06	6.71794e+06	5.18187e+06	5.73173e+06	1.32939e+06	2.24931e+06	2.52331e+06	2.56567e+06	2.21345e+06	2.1904e+06	1.57697e+06	2.96122e+06
P49722	Psma2	7.7376e+06	6.60646e+06	7.943e+06	7.97848e+06	8.55916e+06	7.47708e+06	7.44363e+06	8.57168e+06	8.93049e+06	6.21725e+06	7.84099e+06	7.5418e+06	8.07267e+06	7.28782e+06	7.88683e+06	7.84501e+06	8.20107e+06	8.05933e+06	8.2531e+06	6.63651e+06	8.60657e+06	7.41471e+06	7.7876e+06	8.42381e+06	6.61525e+06	7.96273e+06	7.74614e+06	6.80157e+06	8.30686e+06	1.02868e+07	6.27236e+06	9.02564e+06	8.46304e+06	8.81869e+06	7.41364e+06	8.50255e+06	8.48695e+06	8.18529e+06	8.47271e+06	6.97868e+06	9.39397e+06	1.26829e+07	1.12241e+07	7.82664e+06	9.33128e+06	1.19041e+07	8.72981e+06	1.0239e+07
P05480	Src	1.30127e+06	2.35093e+06	2.15209e+06	2.25632e+06	1.24133e+06	2.5405e+06	2.17315e+06	2.18403e+06	2.14609e+06	2.64672e+06	1.97887e+06	2.41236e+06	2.46394e+06	2.54347e+06	2.18002e+06	2.35604e+06	2.09982e+06	2.35365e+06	2.17425e+06	2.17704e+06	2.12866e+06	2.56878e+06	2.23123e+06	2.51687e+06	2.39389e+06	2.05972e+06	2.54491e+06	2.23746e+06	2.52321e+06	2.08571e+06	2.60386e+06	2.22487e+06	2.15606e+06	2.05506e+06	2.7259e+06	1.91221e+06	2.19119e+06	2.27254e+06	2.2683e+06	2.13597e+06	2.91505e+06	2.29655e+06	2.80101e+06	3.11332e+06	2.83463e+06	2.41942e+06	2.95989e+06	2.62361e+06
Q0VBD0	Itgb8	1.05109e+06	1.5126e+06	1.26066e+06	1.50494e+06	1.06164e+06	1.52703e+06	1.40136e+06	1.2845e+06	1.16504e+06	1.56001e+06	1.29339e+06	1.6821e+06	1.5241e+06	1.69385e+06	1.38038e+06	1.61742e+06	1.43259e+06	1.63578e+06	1.40048e+06	1.8729e+06	1.42457e+06	1.5338e+06	1.90077e+06	1.53097e+06	1.77434e+06	1.52387e+06	1.51071e+06	1.36548e+06	1.84867e+06	1.56091e+06	1.75392e+06	1.5869e+06	1.6745e+06	1.51956e+06	1.67889e+06	1.47482e+06	1.92724e+06	1.68636e+06	1.78626e+06	1.65007e+06	1.91734e+06	1.43401e+06	1.96278e+06	1.82028e+06	1.85345e+06	1.48261e+06	2.05482e+06	1.56347e+06
Q8R0N6	Adhfe1	420333	373347	340025	377394	481969	270443	399295	355960	399260	314989	452873	352333	398394	302106	412032	303507	506005	341123	413098	371422	400512	316541	438690	324920	378805	371281	328325	354627	326285	462639	294091	358411	333835	392915	308363	453150	340461	365388	356989	380659	395097	541735	361425	393795	401284	476081	405118	464822
Q80W47	Wipi2	3.10873e+06	2.86978e+06	3.69767e+06	3.08941e+06	3.36119e+06	2.06986e+06	3.84091e+06	3.23192e+06	2.81122e+06	2.57142e+06	3.41605e+06	3.20246e+06	3.0676e+06	2.63167e+06	1.94348e+06	2.79263e+06	2.88252e+06	3.12035e+06	2.59596e+06	2.40598e+06	3.07379e+06	2.33204e+06	2.48391e+06	3.03043e+06	2.56353e+06	3.08981e+06	2.62045e+06	2.26758e+06	2.93941e+06	3.48765e+06	2.40385e+06	3.18815e+06	3.02648e+06	2.70757e+06	2.73289e+06	3.19138e+06	2.94715e+06	2.7291e+06	2.97012e+06	2.37339e+06	2.43463e+06	3.06934e+06	2.67122e+06	2.46518e+06	2.82259e+06	3.80729e+06	2.28304e+06	2.86617e+06
Q9D0M3	Cyc1	9.48516e+07	1.10889e+08	1.09061e+08	1.27908e+08	9.33173e+07	7.90778e+07	1.17669e+08	1.15812e+08	1.21398e+08	9.81842e+07	1.1132e+08	1.18819e+08	1.02975e+08	1.04367e+08	1.03591e+08	1.11621e+08	1.15582e+08	1.20443e+08	9.98552e+07	9.74136e+07	1.20124e+08	9.74229e+07	9.71085e+07	1.24044e+08	1.18274e+08	1.12717e+08	9.60623e+07	9.97324e+07	1.08216e+08	1.19034e+08	8.67274e+07	1.08284e+08	1.24073e+08	1.03718e+08	9.09092e+07	1.16775e+08	1.3e+08	1.0003e+08	1.18502e+08	8.91012e+07	8.6113e+07	9.72836e+07	9.76625e+07	7.7488e+07	9.27581e+07	1.04354e+08	8.8503e+07	9.78041e+07
Q8BH44	Coro2b	2.80319e+06	5.34673e+06	4.95945e+06	4.90111e+06	2.87521e+06	5.17886e+06	4.38772e+06	4.23133e+06	4.39382e+06	4.85533e+06	4.35196e+06	4.93959e+06	4.52364e+06	5.2559e+06	4.50373e+06	4.67681e+06	4.41268e+06	4.73183e+06	4.50156e+06	4.71045e+06	4.54545e+06	4.82341e+06	4.20707e+06	4.88476e+06	4.86805e+06	4.56323e+06	4.92357e+06	5.21963e+06	4.96664e+06	3.93032e+06	5.41563e+06	4.83485e+06	4.8626e+06	4.85091e+06	5.04387e+06	4.43142e+06	4.81764e+06	4.81024e+06	4.49745e+06	4.91908e+06	3.21566e+06	4.48061e+06	4.55291e+06	5.13075e+06	4.74328e+06	4.09076e+06	5.31307e+06	4.72414e+06
Q9JKR6	Hyou1	8.82498e+06	7.97908e+06	8.40392e+06	8.83795e+06	8.84198e+06	7.59931e+06	7.6906e+06	8.98448e+06	8.1275e+06	8.42731e+06	7.96683e+06	7.58528e+06	8.45187e+06	7.31218e+06	7.46998e+06	8.1448e+06	8.0657e+06	8.43201e+06	7.6527e+06	7.81107e+06	7.49986e+06	8.5477e+06	7.98665e+06	8.02725e+06	7.56457e+06	7.96524e+06	7.92089e+06	7.52289e+06	7.74712e+06	8.00341e+06	7.32893e+06	8.83673e+06	7.91951e+06	7.83929e+06	7.75479e+06	7.54381e+06	7.94864e+06	8.13249e+06	7.97739e+06	7.86606e+06	8.50652e+06	8.47661e+06	8.18437e+06	7.57674e+06	8.16971e+06	8.63508e+06	7.2899e+06	8.34703e+06
Q8BMF4	Dlat	7.77943e+07	9.32501e+07	7.96645e+07	8.93819e+07	8.05717e+07	6.18551e+07	9.02883e+07	8.6193e+07	9.16697e+07	7.43131e+07	9.65499e+07	9.27838e+07	7.4876e+07	9.28116e+07	9.29025e+07	9.1934e+07	9.19066e+07	9.35909e+07	9.31478e+07	9.57794e+07	8.8616e+07	7.66374e+07	8.35657e+07	9.34598e+07	9.4455e+07	9.47374e+07	8.38011e+07	9.78748e+07	9.35762e+07	8.37181e+07	7.57579e+07	8.24465e+07	9.71706e+07	9.52589e+07	6.90901e+07	1.00467e+08	9.67034e+07	8.0548e+07	9.43237e+07	9.17176e+07	7.7979e+07	8.87128e+07	8.78101e+07	7.74587e+07	8.2659e+07	7.67362e+07	7.76073e+07	8.18698e+07
Q9CRB2	Nhp2	697266	422068	414609	409763	899266	340340	476220	455899	409342	287029	332557	443106	455874	387793	326067	499521	466367	519237	455068	322593	419678	396476	415024	435101	383117	483544	348696	413501	398514	602646	295852	465751	423752	371723	345247	499357	399724	358289	488680	365991	424463	477403	285048	394311	293801	451279	318566	329959
Q61838	Pzp	3.80762e+06	4.55206e+06	2.31037e+06	5.60809e+06	3.75535e+06	3.46485e+06	5.10645e+06	6.12366e+06	5.67104e+06	3.03475e+06	3.78709e+06	4.01507e+06	2.80682e+06	6.61568e+06	1.34881e+07	4.85295e+06	3.51653e+06	4.63923e+06	5.27092e+06	5.074e+06	4.70738e+06	2.58864e+06	2.82557e+06	4.75476e+06	4.42913e+06	4.02925e+06	5.20343e+06	4.82698e+06	5.37946e+06	3.28593e+06	3.50838e+06	2.89977e+06	4.42253e+06	4.80813e+06	2.96644e+06	4.4183e+06	4.26239e+06	2.7326e+06	5.97853e+06	1.37182e+07	1.65522e+06	2.78777e+06	2.64806e+06	2.21973e+06	3.31158e+06	3.00918e+06	4.58757e+06	3.97458e+06
P48453	Ppp3cb	3.82807e+06	4.55249e+06	4.95676e+06	4.75451e+06	3.74157e+06	4.96627e+06	4.553e+06	4.31196e+06	4.57661e+06	4.30174e+06	4.28251e+06	4.24794e+06	5.31045e+06	4.5046e+06	4.71777e+06	4.77451e+06	4.73768e+06	4.79766e+06	4.50444e+06	4.13583e+06	4.08505e+06	4.58135e+06	4.68188e+06	4.61325e+06	3.96098e+06	4.11095e+06	4.69047e+06	4.42863e+06	4.56573e+06	4.56764e+06	4.4423e+06	4.76623e+06	4.24485e+06	4.24746e+06	4.63687e+06	4.13887e+06	4.03985e+06	4.27527e+06	4.20855e+06	4.74431e+06	7.29402e+06	1.07525e+07	1.02402e+07	9.28889e+06	9.06691e+06	9.80675e+06	8.07123e+06	8.92521e+06
O08539	Bin1	2.50826e+07	2.34357e+07	1.85915e+07	2.50586e+07	2.57651e+07	1.64935e+07	2.33035e+07	2.27434e+07	2.495e+07	1.74444e+07	2.23967e+07	2.49322e+07	1.95204e+07	2.41916e+07	2.30751e+07	2.31122e+07	2.383e+07	2.61213e+07	2.30742e+07	2.31338e+07	2.65227e+07	1.79981e+07	2.01913e+07	2.71632e+07	2.48662e+07	2.27313e+07	2.28779e+07	2.26175e+07	2.61781e+07	2.78986e+07	1.88703e+07	2.04763e+07	2.63547e+07	2.40658e+07	1.75581e+07	2.63338e+07	2.49277e+07	1.84673e+07	2.87474e+07	2.07452e+07	2.33782e+07	3.87139e+07	3.48561e+07	2.67798e+07	3.47756e+07	3.29767e+07	3.23109e+07	3.3924e+07
B0F2B4	Nlgn4l	352818	483795	585855	623874	440613	463165	574860	626519	577160	529412	568054	552264	611889	534343	433843	688570	598813	687251	504746	494014	565208	483394	622457	615466	494795	503359	563713	497950	619962	617139	533072	584422	608815	494920	429250	528375	676925	610842	668630	427865	865838	960495	887108	984358	690228	931088	791860	906581
Q9JLV1	Bag3	2.30299e+06	2.30271e+06	2.11488e+06	2.25317e+06	2.3618e+06	1.60401e+06	2.4011e+06	2.79121e+06	2.61144e+06	2.27483e+06	2.97036e+06	2.6803e+06	1.88596e+06	2.74286e+06	2.38153e+06	2.56298e+06	2.60023e+06	2.55913e+06	2.68898e+06	2.65385e+06	2.35501e+06	1.83503e+06	2.08773e+06	2.3732e+06	2.69105e+06	2.71309e+06	2.2494e+06	2.52303e+06	2.47337e+06	2.55367e+06	1.72926e+06	2.03946e+06	2.39356e+06	2.43975e+06	1.78211e+06	2.89541e+06	2.46838e+06	1.91653e+06	2.64725e+06	1.69273e+06	946257	970013	1.05831e+06	724691	903009	1.04011e+06	1.02319e+06	841201
Q8VC30	Tkfc	598831	506294	665998	496067	622607	578183	607132	645246	662207	512224	620416	561328	636265	611421	476616	594758	614423	602476	574229	459343	611278	679735	685922	423766	502354	655841	525136	590583	573431	652234	580498	718615	616457	605508	540928	526561	565626	686292	568718	407797	894356	830532	672271	739777	742423	710302	722332	771984
Q3UHC7	Dab2ip	1.09946e+06	1.11901e+06	1.25364e+06	1.21843e+06	1.04717e+06	1.3411e+06	1.19834e+06	1.04765e+06	1.1394e+06	1.18807e+06	1.271e+06	1.14978e+06	1.38379e+06	1.32477e+06	1.18205e+06	1.22418e+06	1.32462e+06	1.29284e+06	1.3521e+06	1.25572e+06	1.29896e+06	1.26848e+06	1.1657e+06	1.3712e+06	1.30508e+06	1.43639e+06	1.39183e+06	1.37492e+06	1.33208e+06	1.3765e+06	1.26455e+06	1.52022e+06	1.32028e+06	1.39001e+06	1.41581e+06	1.30022e+06	1.32581e+06	1.40393e+06	1.26517e+06	1.50529e+06	1.42525e+06	1.45866e+06	1.39914e+06	1.68463e+06	1.37914e+06	1.2777e+06	1.29405e+06	1.68196e+06
Q810U3	Nfasc	2.25187e+07	2.43295e+07	1.92148e+07	2.61509e+07	2.33177e+07	1.64073e+07	2.36946e+07	2.46306e+07	2.33496e+07	1.62318e+07	2.34255e+07	2.52137e+07	1.88635e+07	2.65783e+07	2.37153e+07	2.11652e+07	2.52489e+07	2.42543e+07	2.36493e+07	2.55702e+07	2.43033e+07	1.79245e+07	1.88664e+07	2.49622e+07	2.76035e+07	2.38986e+07	2.22683e+07	2.30732e+07	2.61861e+07	2.59091e+07	1.8251e+07	1.91108e+07	2.47477e+07	2.42489e+07	1.73651e+07	2.48881e+07	2.54246e+07	1.83194e+07	2.70409e+07	2.1525e+07	1.9042e+07	2.83184e+07	2.51884e+07	1.91994e+07	2.68993e+07	2.59714e+07	2.7759e+07	2.83916e+07
P47199	Cryz	3.13183e+06	4.14018e+06	3.12909e+06	3.99279e+06	3.30229e+06	3.03093e+06	3.76515e+06	4.28639e+06	4.41858e+06	3.47651e+06	3.87186e+06	4.73539e+06	3.31087e+06	4.58331e+06	3.8801e+06	3.44908e+06	4.13023e+06	3.81523e+06	3.86009e+06	4.28505e+06	4.27762e+06	3.1047e+06	3.61072e+06	4.34223e+06	4.87822e+06	4.12294e+06	3.65587e+06	4.13619e+06	4.48696e+06	4.17757e+06	3.82137e+06	3.50267e+06	4.29511e+06	4.04297e+06	3.35446e+06	4.01715e+06	4.40037e+06	3.56302e+06	4.32682e+06	3.62259e+06	4.10386e+06	3.12726e+06	3.32448e+06	3.53188e+06	4.28536e+06	3.47515e+06	4.05691e+06	3.69872e+06
P62996	Tra2b	5.15875e+06	3.57944e+06	4.50103e+06	3.65694e+06	4.90472e+06	2.48733e+06	3.66008e+06	3.87032e+06	4.0051e+06	3.42535e+06	4.36174e+06	3.49379e+06	3.41008e+06	3.38762e+06	3.41798e+06	3.42489e+06	4.00568e+06	3.54361e+06	3.67866e+06	3.30666e+06	3.50385e+06	3.36017e+06	2.86301e+06	3.73739e+06	3.70404e+06	3.89641e+06	3.1301e+06	3.40262e+06	3.29585e+06	3.81365e+06	3.23256e+06	4.10531e+06	3.67139e+06	3.51841e+06	3.66524e+06	3.92015e+06	3.5825e+06	3.75546e+06	3.91217e+06	4.11316e+06	2.11408e+06	3.01434e+06	2.6819e+06	2.3653e+06	3.10694e+06	3.21965e+06	2.26855e+06	3.05399e+06
Q9D6E4	Ttc9b	692440	585457	592269	526713	703034	624501	462917	440347	453078	473306	447255	441767	649879	405766	496970	490946	445936	495747	434629	444455	392111	558949	519530	473279	363184	474932	573175	456092	490972	526824	520955	633938	525032	399052	573768	446741	488323	617983	471258	552615	613095	1.47555e+06	1.67714e+06	955915	1.38257e+06	1.42707e+06	906499	1.25397e+06
Q921G7	Etfdh	5.85884e+06	7.41871e+06	7.1281e+06	7.94932e+06	5.62209e+06	7.64176e+06	6.98301e+06	9.07928e+06	8.04485e+06	8.14359e+06	7.43784e+06	7.81642e+06	7.89307e+06	8.27584e+06	7.35989e+06	8.31644e+06	7.59507e+06	8.41769e+06	7.94141e+06	8.80601e+06	7.38975e+06	8.69382e+06	7.99505e+06	8.20003e+06	8.81599e+06	7.76818e+06	8.15612e+06	7.50123e+06	8.05833e+06	6.72498e+06	7.61935e+06	7.94865e+06	8.1837e+06	7.49031e+06	8.45419e+06	7.05845e+06	8.50603e+06	7.91705e+06	8.14159e+06	6.6289e+06	6.8425e+06	5.78097e+06	6.48535e+06	6.22121e+06	7.28851e+06	5.8282e+06	6.53745e+06	6.30082e+06
Q8BL66	Eea1	3.61296e+06	3.23441e+06	3.33712e+06	3.56712e+06	3.74274e+06	3.14652e+06	3.40156e+06	3.49595e+06	3.44564e+06	3.26862e+06	3.61924e+06	3.28229e+06	3.66249e+06	3.46042e+06	3.30196e+06	3.50785e+06	3.69824e+06	3.46604e+06	3.59978e+06	3.60573e+06	3.38629e+06	3.3829e+06	3.26964e+06	3.39154e+06	3.38342e+06	3.60245e+06	3.56604e+06	3.43725e+06	3.49641e+06	3.64032e+06	3.08086e+06	3.62084e+06	3.31512e+06	3.56406e+06	3.35441e+06	3.48576e+06	3.48537e+06	3.23277e+06	3.48874e+06	3.5322e+06	3.62301e+06	3.59752e+06	3.6805e+06	3.20997e+06	3.47028e+06	3.65506e+06	3.41949e+06	3.3717e+06
P17710	Hk1	4.38705e+07	5.99389e+07	5.55974e+07	5.96314e+07	4.43805e+07	4.97608e+07	5.72428e+07	5.32807e+07	5.95226e+07	5.52437e+07	5.81451e+07	6.19712e+07	5.28427e+07	5.97994e+07	6.02698e+07	5.6938e+07	6.1192e+07	5.78859e+07	5.36964e+07	5.87702e+07	5.53792e+07	5.2248e+07	5.63715e+07	6.07618e+07	5.94192e+07	5.51778e+07	5.73962e+07	5.93465e+07	5.70463e+07	5.54719e+07	5.4007e+07	5.41324e+07	6.3003e+07	6.05301e+07	5.01155e+07	6.01218e+07	5.78722e+07	5.34281e+07	5.66169e+07	6.03667e+07	6.10723e+07	6.31921e+07	7.16405e+07	6.76303e+07	7.31142e+07	5.89894e+07	6.91746e+07	7.32416e+07
Q61292	Lamb2	4.39056e+06	3.71976e+06	2.68141e+06	3.93808e+06	4.34288e+06	2.32857e+06	3.91719e+06	5.31551e+06	3.72645e+06	2.63379e+06	3.9708e+06	4.00622e+06	2.91498e+06	4.73725e+06	3.99219e+06	3.67545e+06	4.66479e+06	4.20583e+06	4.15076e+06	4.46723e+06	9.83589e+06	2.71227e+06	2.50238e+06	3.62444e+06	4.07465e+06	5.20003e+06	3.68619e+06	4.04312e+06	4.22587e+06	4.64751e+06	2.40068e+06	2.9175e+06	3.59741e+06	4.60755e+06	2.66486e+06	4.74801e+06	4.14104e+06	2.73137e+06	4.8147e+06	3.75445e+06	2.11976e+06	4.3045e+06	2.71413e+06	1.90148e+06	2.80983e+06	2.82824e+06	3.19259e+06	3.31896e+06
Q99JP6	Homer3	1.0425e+07	1.32055e+07	1.4401e+07	1.34187e+07	1.07514e+07	9.65725e+06	1.24116e+07	1.21942e+07	1.30776e+07	1.33137e+07	1.56206e+07	1.27531e+07	1.18279e+07	1.29732e+07	1.31728e+07	1.46128e+07	1.27824e+07	1.31834e+07	1.46141e+07	1.36623e+07	1.26487e+07	1.43712e+07	8.45213e+06	1.37783e+07	1.3118e+07	1.583e+07	1.35032e+07	1.47794e+07	1.36026e+07	1.19586e+07	1.05746e+07	1.47574e+07	1.25546e+07	1.42129e+07	1.57255e+07	1.32995e+07	1.32433e+07	1.27751e+07	1.35565e+07	1.55926e+07	161427	613470	817443	399780	261880	771751	459630	498993
Q6PAM1	Txlna	1.18245e+06	1.01312e+06	1.04075e+06	1.07579e+06	1.20986e+06	1.03889e+06	960961	1.10483e+06	1.03759e+06	1.10185e+06	892814	1.01276e+06	1.07541e+06	965087	864946	1.09911e+06	988811	1.09053e+06	1.01555e+06	1.0078e+06	989048	1.11551e+06	1.03514e+06	1.09665e+06	928810	1.05311e+06	1.01254e+06	1.02024e+06	1.06278e+06	1.05586e+06	912717	1.09088e+06	1.06621e+06	1.02802e+06	1.05451e+06	905318	1.15444e+06	1.05264e+06	1.10788e+06	1.06579e+06	993016	1.16754e+06	1.0591e+06	885680	1.22044e+06	1.25729e+06	984375	991961
P06837	Gap43	1.61138e+08	9.05107e+07	9.76251e+07	1.09203e+08	1.41516e+08	7.42219e+07	9.30002e+07	8.4028e+07	9.97514e+07	8.49065e+07	7.95628e+07	9.51672e+07	1.51352e+08	8.35173e+07	9.04984e+07	8.61821e+07	9.1341e+07	8.37408e+07	6.78277e+07	6.56097e+07	1.04988e+08	9.43527e+07	1.09509e+08	1.23119e+08	8.44087e+07	7.9973e+07	9.80376e+07	7.48469e+07	1.07024e+08	1.13394e+08	9.88287e+07	1.12767e+08	9.90251e+07	8.3648e+07	8.53238e+07	8.49047e+07	9.48456e+07	1.0931e+08	1.20598e+08	1.07755e+08	3.37112e+08	1.78445e+08	1.11973e+08	1.65305e+08	1.49452e+08	2.20276e+08	1.20678e+08	1.38919e+08
Q8BK63	Csnk1a1	1.03966e+06	1.41448e+06	1.5482e+06	1.32498e+06	1.07386e+06	1.50853e+06	1.33868e+06	1.209e+06	1.36986e+06	1.44392e+06	1.41268e+06	1.36365e+06	1.38332e+06	1.22358e+06	1.36058e+06	1.24527e+06	1.2968e+06	1.38747e+06	1.25295e+06	1.11385e+06	1.20336e+06	1.37122e+06	1.19792e+06	1.28413e+06	1.2714e+06	1.22495e+06	1.22637e+06	1.24355e+06	1.27979e+06	1.13197e+06	1.4534e+06	1.40607e+06	1.37009e+06	1.25841e+06	1.32291e+06	1.40763e+06	1.30761e+06	1.52311e+06	1.15682e+06	1.26754e+06	1.2024e+06	1.21491e+06	1.39502e+06	1.54003e+06	1.33872e+06	1.17369e+06	1.1356e+06	1.12516e+06
O54988	Slk	1.95162e+06	1.87634e+06	2.16248e+06	2.00503e+06	1.99016e+06	1.76083e+06	1.94992e+06	1.97709e+06	1.97196e+06	1.92229e+06	1.99669e+06	1.76499e+06	2.14484e+06	1.90278e+06	1.85722e+06	2.00009e+06	1.99592e+06	1.96759e+06	2.03631e+06	1.90221e+06	1.91507e+06	1.99274e+06	1.93844e+06	1.98823e+06	1.71987e+06	2.18099e+06	1.9855e+06	2.07272e+06	2.01025e+06	2.13322e+06	1.86732e+06	2.33457e+06	2.00709e+06	2.05527e+06	2.22066e+06	1.98266e+06	1.9291e+06	2.05931e+06	1.99206e+06	1.95745e+06	2.06582e+06	2.34778e+06	2.33638e+06	2.04101e+06	2.44471e+06	2.57546e+06	2.0928e+06	2.48676e+06
P53986	Slc16a1	2.29145e+06	3.728e+06	3.17078e+06	3.40733e+06	2.12494e+06	3.63973e+06	3.59661e+06	3.5178e+06	3.79919e+06	4.32757e+06	3.37087e+06	3.25416e+06	3.67009e+06	3.41887e+06	4.02387e+06	3.41743e+06	3.45022e+06	3.10408e+06	3.91245e+06	3.982e+06	3.41449e+06	3.5786e+06	3.11053e+06	3.12482e+06	4.01666e+06	3.67177e+06	3.75666e+06	3.78289e+06	3.76795e+06	3.0211e+06	3.70848e+06	3.23264e+06	3.35332e+06	3.57192e+06	3.95055e+06	3.61137e+06	3.046e+06	3.61989e+06	3.18724e+06	3.8515e+06	2.99261e+06	2.06322e+06	2.77198e+06	2.39133e+06	2.14586e+06	2.20536e+06	3.41872e+06	2.65122e+06
Q6IR34	Gpsm1	3.13386e+06	3.63842e+06	4.19979e+06	3.6253e+06	3.42038e+06	3.3657e+06	4.06986e+06	3.62995e+06	3.81632e+06	3.92895e+06	4.52865e+06	4.04151e+06	4.35467e+06	3.79349e+06	4.15577e+06	3.97628e+06	3.88663e+06	3.81042e+06	4.5359e+06	4.07674e+06	3.88027e+06	4.37153e+06	3.32745e+06	3.91968e+06	3.92616e+06	4.43768e+06	3.77507e+06	4.26938e+06	4.30818e+06	4.22782e+06	3.40427e+06	4.21282e+06	3.74574e+06	4.51235e+06	4.30872e+06	4.22958e+06	3.7515e+06	4.13413e+06	4.06744e+06	4.76788e+06	3.48082e+06	2.48544e+06	2.11068e+06	1.95714e+06	5.05874e+06	2.63544e+06	2.74038e+06	2.82942e+06
Q810U5	Ccdc50	727811	661465	749932	745632	669159	716123	712727	689307	777059	827543	760013	753157	894990	695587	823963	666876	743915	719332	696609	763189	702195	904909	777652	680206	735912	805715	690199	794758	838206	719632	846925	872988	696691	803616	861323	818865	836968	844257	755499	763456	689739	477395	580382	654134	620573	584738	612873	537659
Q8C0I1	Agps	636301	681520	749147	615244	626649	530931	696045	682421	681055	779880	752551	654570	841666	694640	582594	801561	700473	776109	650316	619511	657377	791336	794411	747003	618408	662447	683939	643632	699301	884787	655612	784718	683345	720778	682315	616554	634730	697192	646995	521665	563738	577611	452125	487759	485761	516885	523987	534513
Q9QZQ8	Macroh2a1	2.83851e+07	2.33221e+07	2.4709e+07	2.55369e+07	2.95948e+07	1.72134e+07	2.3605e+07	2.74217e+07	2.60781e+07	2.46218e+07	2.89375e+07	2.47663e+07	2.33051e+07	2.71702e+07	2.65061e+07	2.96856e+07	3.07071e+07	2.89802e+07	3.13607e+07	2.85195e+07	2.6052e+07	2.40253e+07	1.90976e+07	2.56856e+07	2.5351e+07	3.03644e+07	2.54699e+07	2.87261e+07	2.46458e+07	3.00554e+07	1.99169e+07	2.91156e+07	2.68868e+07	3.15448e+07	2.84655e+07	3.19373e+07	2.61631e+07	2.25791e+07	2.95208e+07	3.07254e+07	1.28183e+07	1.22033e+07	1.23515e+07	9.0914e+06	1.39877e+07	1.19135e+07	1.18833e+07	1.10713e+07
Q91V12	Acot7	8.93614e+06	1.37354e+07	1.3878e+07	1.3283e+07	9.36831e+06	1.29369e+07	1.27144e+07	1.08477e+07	1.36176e+07	1.42802e+07	1.23123e+07	1.41904e+07	1.22032e+07	1.29782e+07	1.34944e+07	1.30808e+07	1.23569e+07	1.3224e+07	1.17339e+07	1.16201e+07	1.26731e+07	1.37277e+07	1.60502e+07	1.30134e+07	1.28753e+07	1.2124e+07	1.31805e+07	1.33781e+07	1.27471e+07	1.09008e+07	1.58642e+07	1.3665e+07	1.41514e+07	1.36822e+07	1.21004e+07	1.31081e+07	1.37854e+07	1.44852e+07	1.10775e+07	1.15563e+07	1.41015e+07	9.67872e+06	1.16815e+07	1.69077e+07	1.31345e+07	9.78469e+06	1.17434e+07	1.08513e+07
Q9EPL2	Clstn1	2.07709e+06	2.07619e+06	1.89761e+06	2.18029e+06	2.26476e+06	1.86303e+06	1.87138e+06	1.98333e+06	1.98825e+06	1.96479e+06	1.84504e+06	2.04794e+06	2.06013e+06	1.93461e+06	1.94228e+06	1.95412e+06	2.10368e+06	2.01028e+06	2.01166e+06	2.07831e+06	1.67371e+06	1.90687e+06	1.90143e+06	1.97532e+06	2.05987e+06	1.90274e+06	2.09361e+06	1.96322e+06	2.11215e+06	2.0666e+06	1.85648e+06	2.18204e+06	2.0907e+06	1.95727e+06	2.04264e+06	1.82506e+06	2.02737e+06	1.84319e+06	1.9365e+06	1.84484e+06	2.97265e+06	2.93351e+06	3.65927e+06	2.77789e+06	3.15164e+06	3.53015e+06	2.90782e+06	3.20693e+06
Q6I6G8	Hecw2	577488	678525	651725	668480	537043	791076	713521	652443	686928	643809	745462	663746	761902	675539	609392	734798	668918	677769	649236	667875	631579	644022	685728	794305	588497	640253	783397	666757	658217	688861	587757	784766	756165	737162	721564	721975	739813	773348	822465	671773	893303	956695	944620	976078	971137	1.03806e+06	776195	872276
Q8CG76	Akr7a2	2.36293e+06	3.05809e+06	3.22312e+06	3.36063e+06	2.60599e+06	3.12847e+06	3.19489e+06	3.46654e+06	3.21736e+06	3.30336e+06	2.84167e+06	3.5811e+06	3.25071e+06	3.46387e+06	2.98732e+06	3.42201e+06	3.46939e+06	3.50746e+06	3.49176e+06	3.54212e+06	3.51617e+06	3.31983e+06	3.12699e+06	3.6499e+06	3.26375e+06	3.24276e+06	3.66069e+06	3.29389e+06	3.44721e+06	3.29095e+06	2.90008e+06	3.18206e+06	3.4938e+06	3.5604e+06	3.43475e+06	3.0921e+06	3.68695e+06	3.34751e+06	3.68488e+06	3.29359e+06	2.35392e+06	2.13609e+06	2.37653e+06	2.40316e+06	2.63713e+06	2.62186e+06	2.67154e+06	2.33788e+06
O70305	Atxn2	1.1411e+06	1.12458e+06	1.07648e+06	1.13379e+06	1.12924e+06	1.08794e+06	1.09963e+06	1.12162e+06	1.13982e+06	1.15757e+06	1.10781e+06	1.09535e+06	1.23795e+06	1.09113e+06	1.05215e+06	1.17041e+06	1.10333e+06	1.20275e+06	1.0879e+06	1.13908e+06	1.0287e+06	1.19014e+06	1.19018e+06	1.09997e+06	1.06433e+06	1.12186e+06	1.12898e+06	1.06766e+06	1.17258e+06	1.15287e+06	1.09175e+06	1.22874e+06	1.1797e+06	1.11204e+06	1.20067e+06	1.18981e+06	1.22642e+06	1.23421e+06	1.18986e+06	1.07047e+06	1.15946e+06	1.16508e+06	1.25637e+06	1.30814e+06	1.10416e+06	1.14437e+06	1.19254e+06	1.10786e+06
Q8BGD9	Eif4b	1.09408e+07	1.06156e+07	1.1215e+07	1.09834e+07	1.15963e+07	9.6993e+06	1.06012e+07	1.08145e+07	1.10867e+07	1.09988e+07	1.1435e+07	1.09313e+07	1.18034e+07	1.02534e+07	1.16533e+07	1.00879e+07	1.18137e+07	1.07443e+07	1.12149e+07	1.09581e+07	1.15825e+07	1.1277e+07	9.84987e+06	1.1541e+07	1.08266e+07	1.04158e+07	1.07912e+07	1.12062e+07	1.04583e+07	1.13206e+07	1.04793e+07	1.13973e+07	1.04339e+07	1.05541e+07	1.12035e+07	1.11586e+07	9.95231e+06	9.56219e+06	1.11009e+07	1.16812e+07	1.20196e+07	1.2945e+07	1.29464e+07	1.21746e+07	1.27637e+07	1.31754e+07	1.11128e+07	1.30223e+07
Q920B9	Supt16h	1.10877e+06	1.49967e+06	1.44931e+06	1.45655e+06	1.1071e+06	1.57641e+06	1.55787e+06	1.36803e+06	1.44032e+06	1.7828e+06	1.50514e+06	1.49735e+06	1.60227e+06	1.56234e+06	1.46666e+06	1.51826e+06	1.57518e+06	1.5391e+06	1.78044e+06	1.57744e+06	1.59338e+06	1.71395e+06	1.53047e+06	1.53097e+06	1.54991e+06	1.72328e+06	1.5029e+06	1.61372e+06	1.59142e+06	1.44457e+06	1.51526e+06	1.6296e+06	1.35436e+06	1.70355e+06	1.83106e+06	1.64055e+06	1.44491e+06	1.73434e+06	1.35018e+06	1.46425e+06	1.32331e+06	1.04793e+06	1.13194e+06	1.22669e+06	1.18191e+06	1.12953e+06	1.08794e+06	929846
Q68EF6	Begain	646518	627263	541134	719101	781069	740543	640814	536321	687880	439543	563219	679729	757167	659360	762974	666256	785773	610465	527985	663804	593849	519298	686518	715095	566332	700591	778023	656327	646591	795873	657993	711595	732737	650354	488261	613968	675853	593514	671562	751743	1.11118e+06	2.08085e+06	2.11929e+06	1.61046e+06	1.81074e+06	2.25091e+06	1.54109e+06	1.89695e+06
P70202	Lxn	5.48233e+06	1.07622e+07	1.18828e+07	9.85551e+06	5.88612e+06	1.16894e+07	8.04773e+06	8.63955e+06	9.39293e+06	1.26262e+07	9.72796e+06	1.06025e+07	1.04147e+07	1.0622e+07	8.74915e+06	1.03692e+07	8.20996e+06	9.64319e+06	8.60471e+06	1.01669e+07	8.74303e+06	1.1851e+07	1.01346e+07	1.02312e+07	1.05726e+07	9.86332e+06	1.14168e+07	8.99374e+06	1.00139e+07	9.42063e+06	1.26272e+07	1.14223e+07	1.13058e+07	9.66471e+06	1.48086e+07	8.6701e+06	1.00096e+07	1.16234e+07	9.91662e+06	1.00852e+07	6.24176e+06	4.85157e+06	8.33546e+06	6.44906e+06	6.10847e+06	4.7725e+06	6.75011e+06	6.31009e+06
Q61120	Shc3	459477	609342	428080	769339	503707	575958	652917	666769	585160	576605	347986	746796	803816	655646	651269	591322	478706	603131	466150	589904	679132	442948	661058	687159	654333	523057	763198	641001	658756	598032	636030	576216	678723	519078	394496	487023	541536	488623	537089	490321	1.47728e+06	1.41198e+06	1.38894e+06	1.43472e+06	1.58853e+06	1.40039e+06	1.4785e+06	1.44096e+06
Q80Z38	Shank2	6.01991e+06	5.78867e+06	6.84171e+06	6.16843e+06	6.23969e+06	6.18837e+06	5.50486e+06	5.92443e+06	5.85648e+06	7.07793e+06	6.43356e+06	5.29462e+06	6.92357e+06	5.67938e+06	6.10796e+06	5.88816e+06	6.557e+06	5.82243e+06	6.25221e+06	6.2472e+06	5.51278e+06	7.38467e+06	4.63547e+06	5.95767e+06	5.3294e+06	6.49157e+06	6.03679e+06	6.194e+06	5.77384e+06	5.57846e+06	5.95286e+06	7.5859e+06	5.44977e+06	6.29902e+06	7.54561e+06	6.23481e+06	5.76185e+06	6.78727e+06	6.11926e+06	7.82034e+06	3.0835e+06	6.90043e+06	7.92011e+06	6.6119e+06	6.12027e+06	6.01287e+06	4.72266e+06	6.45871e+06
Q9Z1Z2	Strap	4.30922e+06	4.84438e+06	4.89331e+06	5.01102e+06	4.42747e+06	4.55496e+06	4.56196e+06	4.54429e+06	5.05097e+06	4.87373e+06	4.67941e+06	4.52552e+06	4.86251e+06	4.53458e+06	4.82667e+06	4.68754e+06	4.76686e+06	4.89648e+06	4.41113e+06	4.26535e+06	4.67091e+06	4.67323e+06	5.07299e+06	4.94407e+06	4.74426e+06	4.76099e+06	4.82178e+06	4.54531e+06	4.78601e+06	4.9587e+06	4.68199e+06	4.99339e+06	4.77474e+06	4.71693e+06	5.00683e+06	4.59467e+06	4.33717e+06	4.59026e+06	4.582e+06	4.73784e+06	4.79913e+06	4.94852e+06	4.87432e+06	5.239e+06	4.67382e+06	4.80891e+06	4.79634e+06	4.80957e+06
P81117	Nucb2	678946	887445	784919	835532	664879	898435	874248	1.28122e+06	857134	883177	894989	907881	890554	916615	821019	782207	1.0136e+06	835881	988016	1.00006e+06	870159	935153	918020	893343	1.03214e+06	902252	850740	916088	969899	849931	926946	826660	861551	902256	952567	947630	909240	858932	851068	1.02713e+06	1.37469e+06	863512	1.0623e+06	1.30968e+06	1.39352e+06	1.12659e+06	1.13953e+06	1.1556e+06
Q3ULD5	Mccc2	1.64796e+06	1.71127e+06	1.56767e+06	1.80918e+06	1.62577e+06	1.04913e+06	1.80873e+06	1.8001e+06	1.70965e+06	1.26372e+06	1.64931e+06	1.79903e+06	1.51769e+06	1.74561e+06	1.5239e+06	1.76336e+06	1.63524e+06	1.73446e+06	1.60378e+06	1.40176e+06	1.78765e+06	1.28055e+06	1.58492e+06	1.77093e+06	1.61442e+06	1.70519e+06	1.60777e+06	1.55681e+06	1.6315e+06	1.82775e+06	1.53276e+06	1.67019e+06	1.93253e+06	1.68746e+06	1.36417e+06	1.81847e+06	2.00796e+06	1.59204e+06	2.02528e+06	1.28525e+06	1.49731e+06	1.2567e+06	1.12184e+06	1.50517e+06	1.37633e+06	1.48593e+06	1.39797e+06	1.07985e+06
Q9JKK7	Tmod2	2.3181e+07	1.66895e+07	1.5294e+07	1.75929e+07	2.32788e+07	1.32144e+07	1.6462e+07	1.76811e+07	1.92485e+07	1.43374e+07	1.71651e+07	1.68719e+07	1.80631e+07	1.55202e+07	1.59474e+07	1.79745e+07	1.85168e+07	1.86903e+07	1.60365e+07	1.71793e+07	1.70295e+07	1.56637e+07	1.52058e+07	1.88092e+07	1.61312e+07	1.7581e+07	1.73126e+07	1.60733e+07	1.79848e+07	2.07834e+07	1.3302e+07	1.73899e+07	1.76164e+07	1.6039e+07	1.46307e+07	1.74027e+07	1.75445e+07	1.42453e+07	2.03963e+07	1.88444e+07	1.79701e+07	2.77328e+07	2.38239e+07	1.77569e+07	2.20572e+07	2.95908e+07	2.15345e+07	2.51125e+07
Q9DCC4	Pycr3	2.15268e+06	2.18669e+06	2.11507e+06	2.44835e+06	2.34337e+06	1.90536e+06	2.23234e+06	2.5302e+06	2.24514e+06	1.99904e+06	2.26655e+06	2.21307e+06	2.30412e+06	2.07358e+06	2.1535e+06	2.45296e+06	2.13483e+06	2.49105e+06	2.30429e+06	2.29483e+06	2.27394e+06	2.29835e+06	2.09245e+06	2.5902e+06	2.16554e+06	2.27169e+06	2.46629e+06	2.22272e+06	2.34754e+06	2.37012e+06	2.06135e+06	2.38485e+06	2.39707e+06	2.43125e+06	2.45296e+06	2.12866e+06	2.47144e+06	2.29354e+06	2.63082e+06	2.30142e+06	2.22134e+06	2.08969e+06	1.95737e+06	1.56454e+06	1.8096e+06	2.08283e+06	1.90246e+06	1.73563e+06
Q8BR63	Fam177a1	3.02572e+06	2.76486e+06	2.67101e+06	2.81571e+06	2.8206e+06	2.72971e+06	2.81831e+06	2.82958e+06	3.36918e+06	2.90268e+06	3.02085e+06	2.97867e+06	2.98134e+06	2.98066e+06	2.71486e+06	2.59002e+06	3.08447e+06	2.74455e+06	2.94831e+06	3.29314e+06	3.51264e+06	2.94761e+06	3.26431e+06	2.80701e+06	3.04975e+06	3.03943e+06	3.09787e+06	2.92652e+06	3.63892e+06	3.08064e+06	2.68493e+06	2.79856e+06	3.14969e+06	2.88817e+06	2.84409e+06	3.01538e+06	3.08847e+06	2.68898e+06	3.225e+06	2.57303e+06	3.02542e+06	3.72613e+06	3.71899e+06	2.97308e+06	3.80892e+06	3.93471e+06	4.41233e+06	3.89765e+06
P13595	Ncam1	6.38457e+07	5.34366e+07	6.16102e+07	5.75068e+07	6.25359e+07	4.68459e+07	5.42685e+07	5.11072e+07	5.55654e+07	5.35191e+07	5.44787e+07	5.40039e+07	6.36005e+07	5.2546e+07	5.2548e+07	5.34973e+07	5.90612e+07	5.49338e+07	4.93479e+07	4.91216e+07	5.43459e+07	5.83485e+07	5.68381e+07	5.78781e+07	5.18248e+07	5.35149e+07	5.4016e+07	5.17359e+07	5.53224e+07	5.8299e+07	5.29987e+07	6.23297e+07	5.59803e+07	5.30737e+07	5.46874e+07	5.52585e+07	5.24183e+07	5.45462e+07	5.70001e+07	5.49205e+07	7.71298e+07	5.94945e+07	5.39784e+07	6.14625e+07	5.80371e+07	6.26523e+07	4.95735e+07	5.28233e+07
Q8K341	Atat1	1.7165e+06	2.07256e+06	2.06672e+06	1.93721e+06	1.68128e+06	2.51911e+06	1.90158e+06	1.6979e+06	1.81229e+06	2.25949e+06	1.902e+06	2.0491e+06	2.40812e+06	1.90514e+06	1.92273e+06	1.78255e+06	1.89141e+06	1.88416e+06	1.87431e+06	1.96364e+06	1.79306e+06	2.44961e+06	2.40423e+06	1.91152e+06	1.83928e+06	1.86889e+06	1.93399e+06	1.93595e+06	2.0998e+06	1.74379e+06	2.35147e+06	2.13926e+06	1.85544e+06	1.77266e+06	2.29439e+06	1.88205e+06	1.82224e+06	2.13329e+06	1.84981e+06	2.07803e+06	3.90237e+06	2.28011e+06	2.76185e+06	3.28573e+06	2.93437e+06	2.51095e+06	2.73682e+06	2.71614e+06
P63054	Pcp4	1.74024e+08	9.88086e+07	1.22858e+08	1.1067e+08	1.82161e+08	9.96546e+07	1.05584e+08	1.16272e+08	1.20013e+08	1.29223e+08	1.1763e+08	1.1873e+08	1.23986e+08	1.15474e+08	1.13928e+08	1.45218e+08	1.44004e+08	1.34273e+08	1.19753e+08	1.2841e+08	1.22773e+08	1.21363e+08	1.00889e+08	1.22476e+08	1.01545e+08	1.30588e+08	1.15566e+08	1.33897e+08	1.21393e+08	1.36912e+08	1.08063e+08	1.61101e+08	1.16737e+08	1.18454e+08	1.43805e+08	1.2047e+08	1.20199e+08	1.04105e+08	1.40423e+08	1.58448e+08	1.02593e+08	1.47796e+08	1.06416e+08	1.00214e+08	1.33244e+08	1.3533e+08	8.9598e+07	1.96921e+08
Q99LC5	Etfa	2.42119e+07	2.56492e+07	2.43559e+07	2.61414e+07	2.34006e+07	1.91575e+07	2.49105e+07	2.77766e+07	2.67988e+07	2.24356e+07	2.71543e+07	2.57922e+07	2.06936e+07	2.62049e+07	2.43038e+07	2.53283e+07	2.60949e+07	2.63373e+07	2.41345e+07	2.55239e+07	2.41607e+07	2.25198e+07	2.36688e+07	2.64982e+07	2.76784e+07	2.68232e+07	2.34912e+07	2.65638e+07	2.48044e+07	2.59829e+07	2.23309e+07	2.35224e+07	2.6898e+07	2.5792e+07	2.17554e+07	2.77931e+07	2.53851e+07	2.2887e+07	2.55921e+07	2.24321e+07	1.73237e+07	1.75474e+07	1.56548e+07	1.52282e+07	1.66086e+07	1.65877e+07	1.84715e+07	1.64463e+07
P63038	Hspd1	7.15494e+07	6.98378e+07	7.73655e+07	7.69576e+07	7.6388e+07	5.77475e+07	7.15825e+07	7.51139e+07	8.1466e+07	7.7957e+07	7.53536e+07	7.29741e+07	7.84807e+07	6.76893e+07	7.89535e+07	7.92364e+07	7.28083e+07	8.00316e+07	7.56488e+07	7.06879e+07	7.23082e+07	7.44583e+07	8.1071e+07	8.0351e+07	6.81113e+07	7.49763e+07	7.45955e+07	6.94148e+07	7.18553e+07	7.23148e+07	6.5625e+07	8.35162e+07	7.73163e+07	7.70988e+07	7.39967e+07	7.75417e+07	7.76984e+07	7.3642e+07	7.3487e+07	7.22833e+07	8.51028e+07	8.52549e+07	7.35772e+07	7.00096e+07	7.27224e+07	7.99935e+07	6.76617e+07	7.31104e+07
Q3V3R1	Mthfd1l	6.45189e+06	6.63429e+06	6.38276e+06	6.5559e+06	6.5242e+06	5.74776e+06	6.9619e+06	6.93938e+06	7.25178e+06	6.05671e+06	7.42184e+06	6.57736e+06	6.24342e+06	7.63832e+06	7.734e+06	6.70642e+06	8.49803e+06	6.56188e+06	7.80497e+06	7.51659e+06	6.9714e+06	6.19871e+06	6.48036e+06	6.39167e+06	7.20584e+06	7.68485e+06	7.09477e+06	7.84148e+06	6.93396e+06	8.03138e+06	5.97365e+06	6.89986e+06	6.82184e+06	8.23453e+06	6.46003e+06	8.73663e+06	6.94121e+06	6.43522e+06	7.41032e+06	7.87773e+06	6.16943e+06	6.72001e+06	6.879e+06	6.68387e+06	5.75657e+06	6.23437e+06	6.61309e+06	7.53904e+06
P70168	Kpnb1	5.1984e+06	8.99293e+06	8.45158e+06	7.92649e+06	5.79629e+06	9.89908e+06	8.83828e+06	7.98777e+06	8.65793e+06	9.06059e+06	8.711e+06	8.38621e+06	9.31057e+06	8.68171e+06	9.39841e+06	8.24543e+06	8.55331e+06	8.05301e+06	8.93481e+06	8.86864e+06	8.21949e+06	9.47107e+06	8.68577e+06	8.53853e+06	8.6343e+06	8.52575e+06	9.13286e+06	9.19536e+06	8.41484e+06	7.88005e+06	9.63692e+06	8.67934e+06	8.38568e+06	9.22929e+06	9.56253e+06	8.46626e+06	7.73099e+06	8.86323e+06	7.79792e+06	8.78348e+06	9.65592e+06	8.13938e+06	9.26823e+06	1.02746e+07	9.23662e+06	7.54073e+06	1.01721e+07	9.16684e+06
Q8C437	Pex5l	3.37419e+06	4.32002e+06	3.87811e+06	4.14845e+06	3.26974e+06	3.98485e+06	3.99925e+06	4.15557e+06	4.62396e+06	3.75394e+06	4.28237e+06	4.42884e+06	4.29063e+06	4.40402e+06	4.2049e+06	4.08603e+06	4.22951e+06	4.02855e+06	4.49934e+06	4.31228e+06	4.88147e+06	4.06821e+06	5.57835e+06	4.09003e+06	4.71123e+06	4.43349e+06	4.12893e+06	4.25508e+06	4.68385e+06	4.57887e+06	4.25339e+06	3.95635e+06	4.49465e+06	4.46826e+06	3.32121e+06	4.85389e+06	4.4168e+06	3.46994e+06	4.40416e+06	3.16917e+06	4.93226e+06	4.32191e+06	4.86021e+06	4.71814e+06	3.84516e+06	4.16033e+06	5.25941e+06	4.394e+06
Q61545	Ewsr1	4.93618e+06	4.48103e+06	5.88856e+06	4.96007e+06	4.97316e+06	4.01718e+06	4.79181e+06	4.52643e+06	4.42814e+06	4.63637e+06	5.1657e+06	4.7576e+06	5.56377e+06	4.8496e+06	4.18984e+06	4.90004e+06	4.81289e+06	5.37608e+06	4.84764e+06	3.99656e+06	5.41891e+06	4.7301e+06	4.66109e+06	5.70412e+06	4.24572e+06	5.57763e+06	4.61335e+06	5.14646e+06	4.93559e+06	5.33696e+06	4.93549e+06	6.17156e+06	5.3188e+06	5.31249e+06	5.05843e+06	4.93039e+06	5.25916e+06	5.5108e+06	5.77457e+06	4.45302e+06	3.09106e+06	4.16218e+06	2.97268e+06	3.67115e+06	4.03786e+06	3.73969e+06	3.10169e+06	3.50006e+06
Q02248	Ctnnb1	2.43725e+06	4.84996e+06	4.85117e+06	4.57797e+06	2.3807e+06	5.12342e+06	4.83311e+06	4.38902e+06	4.37389e+06	4.5396e+06	4.66733e+06	5.07794e+06	4.95165e+06	4.84485e+06	4.61157e+06	4.35901e+06	4.73017e+06	4.53707e+06	4.6578e+06	4.36676e+06	5.38871e+06	5.09872e+06	4.74011e+06	5.13424e+06	4.90939e+06	4.75045e+06	4.88286e+06	4.68906e+06	4.89346e+06	4.74255e+06	5.91277e+06	4.97592e+06	4.97267e+06	4.77212e+06	5.02615e+06	4.49838e+06	4.70343e+06	5.41194e+06	4.44679e+06	4.25762e+06	6.56682e+06	5.05998e+06	5.48714e+06	8.409e+06	6.08256e+06	5.21035e+06	6.01966e+06	5.85786e+06
Q03173	Enah	1.70567e+06	1.93387e+06	1.78614e+06	1.96387e+06	1.78125e+06	1.61706e+06	2.07661e+06	1.95702e+06	2.09404e+06	1.86287e+06	2.02796e+06	2.27061e+06	2.04843e+06	1.96005e+06	2.04723e+06	2.1336e+06	2.02756e+06	2.11037e+06	2.10338e+06	1.96674e+06	2.07419e+06	1.89481e+06	1.86758e+06	2.23163e+06	2.05241e+06	2.11662e+06	2.02731e+06	2.11981e+06	2.14373e+06	2.21854e+06	1.77229e+06	1.98383e+06	1.99959e+06	2.09923e+06	1.72917e+06	2.15067e+06	2.22224e+06	1.97725e+06	2.18726e+06	1.94627e+06	1.88468e+06	1.8531e+06	1.8536e+06	1.66838e+06	1.98019e+06	2.08082e+06	1.9448e+06	1.53851e+06
P17182	Eno1	3.27938e+08	2.6585e+08	2.77281e+08	2.82802e+08	3.22233e+08	1.79306e+08	2.46931e+08	3.14153e+08	2.96747e+08	2.65841e+08	2.85746e+08	2.62732e+08	2.6137e+08	2.67936e+08	2.78268e+08	3.16453e+08	2.86503e+08	3.18408e+08	2.55307e+08	2.77968e+08	2.53949e+08	2.60179e+08	2.60097e+08	3.06667e+08	2.67555e+08	2.79043e+08	2.62254e+08	2.51635e+08	2.86811e+08	3.13462e+08	2.13671e+08	3.03282e+08	3.34422e+08	2.75842e+08	2.68802e+08	2.73591e+08	3.05896e+08	2.68677e+08	3.08356e+08	3.31773e+08	2.75703e+08	3.82596e+08	3.90068e+08	2.27091e+08	3.39285e+08	3.80541e+08	2.78766e+08	3.46926e+08
P09411	Pgk1	1.76314e+08	1.79745e+08	1.68185e+08	1.82297e+08	1.74789e+08	1.30915e+08	1.70227e+08	1.78754e+08	1.85857e+08	1.64517e+08	1.7417e+08	1.78846e+08	1.75691e+08	1.698e+08	1.60885e+08	1.90862e+08	1.68512e+08	1.99044e+08	1.62474e+08	1.55456e+08	1.87061e+08	1.63616e+08	1.80702e+08	1.91571e+08	1.61678e+08	1.64318e+08	1.62836e+08	1.618e+08	1.73584e+08	1.7448e+08	1.51631e+08	1.73076e+08	1.9269e+08	1.75372e+08	1.59849e+08	1.75427e+08	1.90181e+08	1.70451e+08	1.91345e+08	1.55878e+08	1.70601e+08	2.15032e+08	1.99504e+08	1.71349e+08	1.9562e+08	1.9935e+08	1.83792e+08	1.86305e+08
P09405	Ncl	2.20383e+07	1.63274e+07	1.77916e+07	1.63937e+07	2.20838e+07	1.42089e+07	1.71161e+07	1.66849e+07	1.76655e+07	1.73245e+07	2.03849e+07	1.58833e+07	1.75554e+07	1.65683e+07	1.79333e+07	1.73909e+07	1.90835e+07	1.7102e+07	2.04291e+07	1.72413e+07	1.83321e+07	1.7057e+07	1.40688e+07	1.74256e+07	1.72318e+07	2.03768e+07	1.58806e+07	1.99681e+07	1.66995e+07	1.995e+07	1.52722e+07	1.99124e+07	1.58936e+07	2.04457e+07	1.72668e+07	1.92681e+07	1.68885e+07	1.59606e+07	1.77947e+07	2.00217e+07	1.10938e+07	1.27672e+07	1.09388e+07	1.08697e+07	1.23669e+07	1.31738e+07	1.0924e+07	1.26695e+07
Q71LX4	Tln2	4.63601e+06	5.33835e+06	5.31583e+06	5.67063e+06	4.83759e+06	5.13843e+06	5.72653e+06	5.32815e+06	5.71299e+06	5.4063e+06	5.43935e+06	5.50151e+06	6.15266e+06	5.36298e+06	5.81431e+06	5.36048e+06	5.91783e+06	5.31005e+06	5.40949e+06	5.28266e+06	5.55411e+06	5.52695e+06	6.16303e+06	5.68164e+06	5.45657e+06	5.38972e+06	5.52684e+06	5.53655e+06	5.71637e+06	6.07166e+06	5.41003e+06	5.88462e+06	5.50556e+06	5.73247e+06	5.26213e+06	5.69328e+06	5.37555e+06	5.67982e+06	5.32478e+06	5.56779e+06	7.81922e+06	6.81627e+06	6.84536e+06	7.37536e+06	6.97369e+06	6.83714e+06	7.09616e+06	6.86856e+06
Q8K354	Cbr3	1.70409e+06	2.06244e+06	1.87174e+06	2.14025e+06	1.5862e+06	2.22747e+06	1.88363e+06	2.58151e+06	2.32081e+06	1.76299e+06	1.85083e+06	2.05467e+06	2.50773e+06	2.23201e+06	1.74996e+06	1.98718e+06	1.99431e+06	1.92839e+06	2.13774e+06	2.03288e+06	1.98251e+06	1.86497e+06	1.95233e+06	2.1616e+06	1.93718e+06	1.90499e+06	2.00668e+06	1.90934e+06	2.1018e+06	2.12075e+06	2.12092e+06	2.00241e+06	2.08267e+06	1.81669e+06	2.18494e+06	2.1136e+06	2.03692e+06	1.93845e+06	1.80977e+06	1.79995e+06	2.48391e+06	3.50427e+06	4.24536e+06	3.19636e+06	4.45799e+06	3.51251e+06	3.63669e+06	4.77123e+06
P16332	Mmut	3.14559e+06	3.29062e+06	2.72263e+06	3.76023e+06	3.0385e+06	2.97008e+06	3.18728e+06	4.34896e+06	3.78056e+06	2.92785e+06	3.44355e+06	3.53467e+06	2.68825e+06	4.07493e+06	3.28373e+06	3.35812e+06	3.72693e+06	3.748e+06	3.55245e+06	4.13919e+06	3.43859e+06	2.83477e+06	2.95691e+06	3.43656e+06	3.92645e+06	3.42535e+06	3.33016e+06	3.38219e+06	3.76548e+06	3.68905e+06	2.74343e+06	2.76858e+06	3.29582e+06	3.64091e+06	2.94574e+06	3.48108e+06	3.57027e+06	2.47673e+06	3.91925e+06	2.9943e+06	2.63232e+06	2.78398e+06	2.84031e+06	2.35639e+06	3.01089e+06	2.68066e+06	3.20882e+06	2.63937e+06
Q9QYC0	Add1	1.4596e+07	1.53518e+07	1.52409e+07	1.59706e+07	1.46977e+07	1.14677e+07	1.56079e+07	1.48083e+07	1.42694e+07	1.33609e+07	1.54593e+07	1.59943e+07	1.54922e+07	1.49077e+07	1.43048e+07	1.54593e+07	1.44866e+07	1.55622e+07	1.41381e+07	1.30321e+07	1.52838e+07	1.37587e+07	1.41244e+07	1.69039e+07	1.444e+07	1.47198e+07	1.40448e+07	1.40583e+07	1.52502e+07	1.64145e+07	1.37464e+07	1.56171e+07	1.58442e+07	1.47173e+07	1.33578e+07	1.52351e+07	1.56873e+07	1.50627e+07	1.70896e+07	1.40928e+07	1.45768e+07	2.09196e+07	1.87505e+07	1.91734e+07	2.00821e+07	2.11118e+07	1.66836e+07	1.97419e+07
Q505D7	Opa3	907478	2.05924e+06	1.70153e+06	2.01854e+06	969992	1.1712e+06	2.08946e+06	1.39067e+06	1.94977e+06	1.16231e+06	1.76528e+06	2.37489e+06	1.57674e+06	2.3528e+06	1.8224e+06	1.53951e+06	1.6792e+06	1.94445e+06	1.88008e+06	1.30368e+06	2.66085e+06	1.33606e+06	1.77714e+06	2.64473e+06	2.27918e+06	2.02285e+06	1.35923e+06	1.95536e+06	2.17281e+06	1.48097e+06	2.06587e+06	1.59982e+06	2.27769e+06	1.90349e+06	1.30993e+06	1.72706e+06	2.39376e+06	1.92504e+06	2.16978e+06	1.24777e+06	1.67946e+06	1.08021e+06	1.05465e+06	2.2076e+06	1.61018e+06	1.06751e+06	1.49207e+06	1.64448e+06
Q8CGF6	Wdr47	1.3619e+06	1.51282e+06	1.4568e+06	1.59593e+06	1.25812e+06	1.51157e+06	1.45065e+06	1.44828e+06	1.45772e+06	1.46549e+06	1.37786e+06	1.46698e+06	1.78851e+06	1.42774e+06	1.4298e+06	1.50436e+06	1.46996e+06	1.45805e+06	1.33359e+06	1.31567e+06	1.34498e+06	1.45636e+06	1.70751e+06	1.49278e+06	1.37931e+06	1.33261e+06	1.57793e+06	1.35201e+06	1.53895e+06	1.51207e+06	1.47612e+06	1.54028e+06	1.46888e+06	1.50476e+06	1.41293e+06	1.43003e+06	1.53631e+06	1.58416e+06	1.55121e+06	1.36735e+06	2.57895e+06	2.56536e+06	2.5784e+06	2.44516e+06	2.53826e+06	2.65361e+06	2.40647e+06	2.54879e+06
Q8BWF0	Aldh5a1	1.73631e+07	2.28736e+07	2.00761e+07	2.50848e+07	1.74616e+07	1.55351e+07	2.27645e+07	2.30831e+07	2.45567e+07	1.93787e+07	2.03011e+07	2.60836e+07	2.08703e+07	2.34861e+07	2.1353e+07	2.22846e+07	2.21719e+07	2.43255e+07	2.05082e+07	2.21711e+07	2.46396e+07	1.93676e+07	2.41828e+07	2.58214e+07	2.51254e+07	2.18702e+07	2.08525e+07	2.19175e+07	2.38945e+07	2.25548e+07	2.13662e+07	2.05458e+07	2.4679e+07	2.24912e+07	1.69791e+07	2.2039e+07	2.43333e+07	1.99402e+07	2.43342e+07	1.77012e+07	2.61991e+07	1.65688e+07	1.81608e+07	1.95917e+07	2.00734e+07	1.5705e+07	2.0397e+07	1.72864e+07
Q62172	Ralbp1	2.16248e+06	1.95248e+06	1.9232e+06	2.24207e+06	2.33998e+06	1.78189e+06	2.06011e+06	2.03715e+06	2.05645e+06	1.81502e+06	2.06694e+06	1.89302e+06	2.07976e+06	1.91513e+06	2.05141e+06	2.09971e+06	2.1138e+06	2.14211e+06	1.91863e+06	2.08756e+06	2.00302e+06	1.98049e+06	2.0225e+06	2.02313e+06	1.9697e+06	1.90925e+06	2.08997e+06	1.97655e+06	2.08928e+06	2.13996e+06	1.75483e+06	1.9248e+06	1.98383e+06	1.81285e+06	1.92336e+06	2.1033e+06	1.87351e+06	1.83381e+06	1.91909e+06	2.19145e+06	2.40498e+06	2.75542e+06	2.5756e+06	2.01847e+06	2.39495e+06	3.0055e+06	2.69355e+06	2.58184e+06
Q9D0I9	Rars1	2.67767e+06	3.25623e+06	3.67857e+06	3.10687e+06	2.93918e+06	3.71334e+06	3.23614e+06	3.18286e+06	3.24444e+06	3.44126e+06	3.13737e+06	3.15518e+06	3.43608e+06	3.00994e+06	3.16698e+06	3.25181e+06	3.01835e+06	3.11532e+06	3.12586e+06	2.99258e+06	3.07082e+06	3.32707e+06	3.51444e+06	3.19819e+06	2.92696e+06	3.14343e+06	3.12499e+06	3.12189e+06	3.13656e+06	2.98821e+06	3.34505e+06	3.74641e+06	3.19117e+06	3.45967e+06	3.69166e+06	3.02519e+06	3.16514e+06	3.58478e+06	3.16246e+06	3.24903e+06	3.4552e+06	3.29869e+06	3.18316e+06	3.43953e+06	3.54574e+06	3.25639e+06	3.38823e+06	3.18384e+06
P56873	Znrd2	658442	915392	944591	823377	651258	766725	801849	643500	823297	767171	769142	975047	808355	828803	621577	671306	687730	862198	702488	587870	973103	575854	1.01862e+06	1.24177e+06	901218	758655	737323	650682	932357	773802	971975	793867	1.05007e+06	699171	845976	623713	1.02262e+06	902318	865535	394056	1.16465e+06	684964	800722	1.50259e+06	999544	749021	854669	988075
Q3UZV7	Elapor2	1.5203e+06	875992	1.00344e+06	1.06142e+06	1.30791e+06	729851	934570	1.01311e+06	957517	843111	927157	849818	902548	821432	790835	886276	925452	1.00687e+06	923846	798480	937918	835607	890483	890490	776892	911037	800949	821289	886589	1.16967e+06	724345	1.01101e+06	951603	924438	804613	929941	980989	883471	1.06323e+06	786332	1.02281e+06	1.00415e+06	606948	595979	629874	966881	605298	677912
Q6ZWR6	Syne1	1.72673e+06	2.20736e+06	2.37437e+06	2.14091e+06	1.79365e+06	2.02798e+06	2.26606e+06	2.17446e+06	2.2051e+06	2.34562e+06	2.46743e+06	2.23929e+06	2.32439e+06	2.47082e+06	2.34886e+06	2.40563e+06	2.44239e+06	2.30511e+06	2.53295e+06	2.37728e+06	2.26834e+06	2.47011e+06	2.07258e+06	2.23638e+06	2.37417e+06	2.6587e+06	2.42376e+06	2.54148e+06	2.3566e+06	2.25268e+06	2.23997e+06	2.59494e+06	2.38043e+06	2.56388e+06	2.58408e+06	2.4628e+06	2.36267e+06	2.45383e+06	2.34763e+06	2.51957e+06	1.34979e+06	1.34193e+06	1.35403e+06	1.24706e+06	1.39665e+06	1.30929e+06	1.47027e+06	1.34467e+06
P54729	Nub1	168509	190166	208597	214001	185064	189721	265172	273532	221404	183704	215054	236014	267490	285681	254872	297102	298750	293207	323294	230614	305676	294385	373296	331580	332256	357971	349741	302612	284331	394392	303779	337373	399762	345527	289329	416168	210194	293477	344373	168283	313308	328853	221710	301724	270565	311005	246453	233690
P36916	Gnl1	2.21238e+06	2.45293e+06	2.42625e+06	2.63247e+06	2.14961e+06	2.3634e+06	2.67512e+06	2.34698e+06	2.4964e+06	2.20458e+06	2.5263e+06	2.48758e+06	2.61951e+06	2.39664e+06	2.2321e+06	2.26547e+06	2.2762e+06	2.34284e+06	2.37885e+06	2.41645e+06	2.64321e+06	2.33038e+06	2.48541e+06	2.35773e+06	2.54987e+06	2.45776e+06	2.44889e+06	2.44908e+06	2.69712e+06	2.31641e+06	2.19958e+06	2.42134e+06	2.39708e+06	2.26226e+06	2.26997e+06	2.32437e+06	2.53084e+06	2.387e+06	2.3903e+06	2.54199e+06	3.27638e+06	2.98084e+06	2.86815e+06	2.89492e+06	3.32015e+06	3.34139e+06	3.06196e+06	3.50633e+06
Q69ZU6	Thsd7a	1.99285e+06	1.99396e+06	2.10196e+06	2.11605e+06	1.92528e+06	1.92558e+06	1.83706e+06	2.07872e+06	2.06075e+06	2.19909e+06	2.09281e+06	1.90908e+06	2.14086e+06	1.81866e+06	1.9369e+06	2.10111e+06	1.96487e+06	1.99775e+06	1.92464e+06	1.96524e+06	1.92644e+06	2.11071e+06	2.02555e+06	1.94135e+06	1.83737e+06	2.00864e+06	1.96333e+06	2.00368e+06	1.89172e+06	1.96107e+06	1.87025e+06	2.16988e+06	1.86108e+06	1.92716e+06	2.1677e+06	1.83916e+06	1.86588e+06	1.89903e+06	1.78585e+06	2.04517e+06	1.85349e+06	1.87802e+06	1.95702e+06	1.77695e+06	1.85177e+06	2.16003e+06	1.85737e+06	2.15568e+06
G3X9K3	Arfgef1	1.45552e+06	1.6252e+06	1.90844e+06	1.75432e+06	1.50983e+06	1.68543e+06	1.79e+06	1.76426e+06	1.60353e+06	1.87141e+06	1.81953e+06	1.74679e+06	1.90674e+06	1.70328e+06	1.6417e+06	1.97765e+06	1.76951e+06	1.72042e+06	1.85589e+06	1.89619e+06	1.74229e+06	1.99032e+06	1.91312e+06	1.76804e+06	1.78393e+06	1.8401e+06	1.94757e+06	1.7769e+06	1.70484e+06	1.85546e+06	1.5704e+06	2.12405e+06	1.81167e+06	1.82293e+06	1.87043e+06	1.76602e+06	1.68282e+06	1.8068e+06	1.67003e+06	1.62069e+06	1.6638e+06	1.59887e+06	1.79593e+06	1.60601e+06	1.68576e+06	1.66475e+06	1.76082e+06	1.75243e+06
Q8BH59	Slc25a12	2.45891e+07	2.93298e+07	2.59745e+07	3.12689e+07	2.55456e+07	2.10222e+07	2.87091e+07	2.9363e+07	3.11812e+07	2.33405e+07	2.73309e+07	3.06537e+07	2.41611e+07	2.95786e+07	3.06069e+07	2.96633e+07	2.93185e+07	3.0946e+07	2.87364e+07	2.69641e+07	2.97065e+07	2.22394e+07	2.56054e+07	2.98713e+07	2.71518e+07	2.75425e+07	2.91194e+07	2.78539e+07	2.8852e+07	3.08706e+07	2.32395e+07	2.5365e+07	3.01472e+07	3.11736e+07	2.33884e+07	3.10206e+07	3.04438e+07	2.48792e+07	2.98229e+07	2.37542e+07	2.67241e+07	3.04127e+07	2.73939e+07	2.54032e+07	2.88362e+07	2.49507e+07	2.72834e+07	2.93623e+07
Q91YP0	L2hgdh	1.70993e+06	1.80941e+06	1.59374e+06	2.20808e+06	1.84534e+06	1.91275e+06	2.22107e+06	2.45527e+06	2.49736e+06	1.47971e+06	2.47024e+06	2.15005e+06	1.91489e+06	2.46615e+06	2.37639e+06	2.22789e+06	2.84669e+06	2.21011e+06	2.4635e+06	2.31474e+06	2.2171e+06	1.53948e+06	1.72215e+06	2.20904e+06	2.2168e+06	2.64072e+06	2.22529e+06	2.48227e+06	2.40576e+06	2.67702e+06	1.36576e+06	1.98494e+06	2.15861e+06	2.41412e+06	1.65317e+06	2.79151e+06	2.12507e+06	1.69257e+06	2.21293e+06	2.33068e+06	1.6366e+06	1.98193e+06	2.1304e+06	1.58931e+06	2.02951e+06	2.09686e+06	2.27176e+06	2.03264e+06
Q63959	Kcnc3	9.35304e+06	1.07441e+07	1.07757e+07	1.00725e+07	9.74867e+06	9.27734e+06	1.12707e+07	1.12731e+07	1.14912e+07	9.96019e+06	1.24089e+07	1.04011e+07	9.78536e+06	1.12396e+07	1.13218e+07	9.97721e+06	1.05932e+07	1.03081e+07	1.14681e+07	1.30432e+07	1.03752e+07	1.0296e+07	9.1687e+06	9.69294e+06	1.11785e+07	1.26239e+07	1.00817e+07	1.04721e+07	1.01658e+07	1.07016e+07	7.11022e+06	9.68715e+06	9.89225e+06	1.03696e+07	9.59656e+06	1.13156e+07	1.06666e+07	9.28712e+06	1.04824e+07	1.02786e+07	2.22389e+06	1.7308e+06	1.68319e+06	1.98836e+06	1.09004e+06	1.26408e+06	3.67924e+06	1.31189e+06
Q80YX1	Tnc	1.10755e+07	5.67987e+06	1.25917e+07	4.35118e+06	1.2384e+07	6.8402e+06	1.33973e+07	3.19024e+06	1.22113e+07	8.09396e+06	1.75641e+07	4.21694e+06	1.05411e+07	3.78533e+06	1.54137e+07	6.23583e+06	1.29984e+07	3.87936e+06	1.55097e+07	4.01193e+06	1.48018e+07	9.07053e+06	8.3099e+06	5.63847e+06	3.7844e+06	1.83861e+07	6.12044e+06	1.62101e+07	5.00922e+06	1.15865e+07	7.0906e+06	1.18731e+07	5.49874e+06	1.53208e+07	9.65299e+06	1.36512e+07	4.45492e+06	1.08072e+07	4.14082e+06	1.74581e+07	2.74205e+06	4.37154e+06	2.48026e+06	3.36279e+06	1.75566e+06	5.07817e+06	2.22065e+06	4.57124e+06
P62880	Gnb2	1.19435e+07	2.3994e+07	1.69402e+07	2.07481e+07	1.13758e+07	1.80401e+07	1.96144e+07	1.70957e+07	2.10077e+07	1.92867e+07	1.84271e+07	2.13289e+07	2.03271e+07	2.29505e+07	2.27079e+07	1.75423e+07	2.11822e+07	1.98278e+07	2.04926e+07	2.25104e+07	2.01863e+07	1.8239e+07	2.13449e+07	2.09129e+07	2.50529e+07	1.98461e+07	1.9979e+07	2.10646e+07	2.53656e+07	1.95122e+07	2.18479e+07	1.71196e+07	2.05883e+07	2.14865e+07	1.84293e+07	2.33939e+07	1.77716e+07	1.84758e+07	2.05982e+07	2.12818e+07	2.58092e+07	2.25759e+07	2.58008e+07	2.6225e+07	3.10872e+07	2.27232e+07	3.08021e+07	3.5208e+07
P56380	Nudt2	1.00423e+06	1.67499e+06	1.2965e+06	1.46032e+06	807947	1.40477e+06	1.64329e+06	1.37103e+06	1.56484e+06	1.25403e+06	1.28119e+06	1.52712e+06	1.30973e+06	1.61004e+06	1.35296e+06	1.20532e+06	1.39095e+06	1.30042e+06	1.45043e+06	1.34308e+06	1.65854e+06	1.20339e+06	1.39669e+06	1.37854e+06	1.54637e+06	1.49366e+06	1.36146e+06	1.48694e+06	1.43518e+06	1.48754e+06	1.55025e+06	1.1389e+06	1.38022e+06	1.28297e+06	1.22119e+06	1.42656e+06	1.29439e+06	1.30997e+06	1.41969e+06	1.02159e+06	1.37814e+06	1.00663e+06	1.14311e+06	1.23024e+06	1.22985e+06	1.1108e+06	1.32576e+06	1.3607e+06
Q62465	Vat1	3.29469e+07	3.21234e+07	2.72587e+07	3.78101e+07	2.7863e+07	2.61488e+07	3.1767e+07	4.52462e+07	3.74352e+07	2.78527e+07	3.10137e+07	3.66834e+07	3.29048e+07	4.04293e+07	3.44907e+07	3.00282e+07	3.74413e+07	3.52709e+07	3.38777e+07	3.30452e+07	3.67139e+07	2.71713e+07	3.42174e+07	3.20665e+07	3.74908e+07	2.90865e+07	3.07371e+07	3.18067e+07	4.07064e+07	4.03865e+07	2.51119e+07	2.66013e+07	3.02664e+07	3.36719e+07	2.21507e+07	3.62929e+07	3.36456e+07	2.75385e+07	4.3126e+07	2.69519e+07	6.94085e+07	2.94442e+07	1.84764e+07	2.41658e+07	3.1126e+07	2.99055e+07	2.93376e+07	2.61161e+07
Q80TB8	Vat1l	1.61399e+07	1.95932e+07	2.45263e+07	1.91815e+07	1.67862e+07	2.22634e+07	2.06575e+07	1.68632e+07	1.86723e+07	2.53802e+07	2.08764e+07	2.01773e+07	2.4026e+07	1.77885e+07	1.86976e+07	1.92672e+07	1.94737e+07	1.79884e+07	1.85983e+07	1.61735e+07	2.11397e+07	2.40722e+07	2.53701e+07	2.05645e+07	1.82903e+07	1.90434e+07	1.82178e+07	1.99622e+07	1.96232e+07	1.91875e+07	2.50758e+07	2.40994e+07	1.99678e+07	1.89428e+07	2.43452e+07	1.83514e+07	1.92454e+07	2.64882e+07	1.7302e+07	2.22077e+07	3.42447e+07	9.19579e+06	7.14902e+06	1.25942e+07	1.36006e+07	1.34075e+07	1.47078e+07	1.1458e+07
Q8BWG8	Arrb1	5.24962e+06	8.06438e+06	7.75209e+06	7.47943e+06	5.61585e+06	5.68517e+06	6.29348e+06	6.29618e+06	7.38066e+06	7.69007e+06	6.59675e+06	7.75313e+06	6.974e+06	7.38295e+06	6.14756e+06	6.93123e+06	6.50842e+06	6.29152e+06	5.70912e+06	6.39141e+06	6.06907e+06	6.741e+06	7.19326e+06	6.37463e+06	7.38892e+06	6.10591e+06	7.43553e+06	6.3548e+06	7.34691e+06	5.62439e+06	6.59036e+06	7.85699e+06	7.63959e+06	7.00632e+06	7.00621e+06	7.16012e+06	7.50817e+06	8.30164e+06	6.85584e+06	6.91811e+06	5.63365e+06	3.93092e+06	4.93402e+06	5.99942e+06	6.34881e+06	5.01603e+06	5.45036e+06	5.21013e+06
Q2TPA8	Hsdl2	5.27532e+06	5.42344e+06	5.81707e+06	5.54398e+06	5.5623e+06	4.84982e+06	5.48907e+06	6.15867e+06	6.00015e+06	5.70018e+06	6.25544e+06	5.31142e+06	5.21228e+06	5.18933e+06	5.34612e+06	5.56183e+06	5.4352e+06	5.65355e+06	5.72998e+06	5.57164e+06	5.50712e+06	5.82141e+06	5.33546e+06	5.47793e+06	5.66285e+06	6.03438e+06	5.5939e+06	5.5035e+06	5.77865e+06	5.40749e+06	4.81073e+06	5.94248e+06	5.43747e+06	5.70652e+06	5.35259e+06	6.2348e+06	5.58592e+06	5.4526e+06	5.28041e+06	4.70358e+06	3.9917e+06	3.14595e+06	2.51008e+06	2.95165e+06	2.56477e+06	3.00053e+06	3.19985e+06	2.68322e+06
Q8R0S2	Iqsec1	6.00738e+06	5.82041e+06	6.28704e+06	6.0912e+06	6.1006e+06	5.26769e+06	5.8904e+06	5.68395e+06	6.04897e+06	5.68291e+06	6.16212e+06	5.64616e+06	6.2423e+06	5.85708e+06	5.89604e+06	5.83283e+06	6.41714e+06	5.95038e+06	6.10409e+06	6.40023e+06	5.94691e+06	6.11017e+06	5.44495e+06	6.09237e+06	5.52181e+06	6.06464e+06	5.94373e+06	6.04972e+06	5.87359e+06	6.04245e+06	5.27247e+06	6.43096e+06	5.84995e+06	6.11886e+06	5.58762e+06	6.1505e+06	5.86936e+06	5.67433e+06	5.95431e+06	6.28191e+06	6.19391e+06	7.99325e+06	8.39476e+06	7.33384e+06	7.25143e+06	7.43427e+06	6.82337e+06	7.60258e+06
Q91XD7	Creld1	2.41111e+06	2.78907e+06	2.87927e+06	3.1438e+06	2.54153e+06	2.92684e+06	2.96061e+06	3.01051e+06	3.17237e+06	3.14749e+06	2.82291e+06	2.9059e+06	3.46039e+06	3.08195e+06	3.04147e+06	2.9456e+06	3.1631e+06	3.024e+06	3.24517e+06	3.28061e+06	3.31374e+06	3.27136e+06	3.12455e+06	3.09562e+06	3.24291e+06	3.17548e+06	3.10519e+06	3.0145e+06	3.12315e+06	2.93839e+06	3.06973e+06	2.94304e+06	2.98443e+06	2.82773e+06	3.00313e+06	2.94093e+06	3.01265e+06	2.93707e+06	3.02654e+06	2.78958e+06	3.4513e+06	2.83041e+06	3.05677e+06	2.98583e+06	2.82969e+06	2.87052e+06	2.96317e+06	2.87506e+06
P46471	Psmc2	4.30261e+06	5.01823e+06	5.4542e+06	4.85889e+06	4.28228e+06	5.16311e+06	5.20956e+06	4.91181e+06	5.28314e+06	5.35571e+06	5.12573e+06	4.87796e+06	5.44562e+06	5.16829e+06	5.16185e+06	5.02723e+06	5.29861e+06	5.03869e+06	5.17959e+06	4.89823e+06	5.19587e+06	5.47037e+06	5.7164e+06	5.33006e+06	5.11977e+06	5.24691e+06	5.09653e+06	5.25439e+06	5.39725e+06	5.04104e+06	5.32891e+06	5.8527e+06	5.01181e+06	5.19382e+06	5.09041e+06	5.22371e+06	4.85245e+06	5.85634e+06	5.07396e+06	5.06337e+06	5.74727e+06	4.92969e+06	4.99973e+06	5.84248e+06	5.39988e+06	4.79357e+06	5.29086e+06	4.94247e+06
P57780	Actn4	5.94399e+06	5.88806e+06	6.33035e+06	5.78131e+06	5.68818e+06	6.05752e+06	5.67292e+06	5.92525e+06	5.20451e+06	5.92453e+06	5.50406e+06	5.61219e+06	6.06618e+06	5.36929e+06	5.28932e+06	5.45085e+06	5.87269e+06	5.72955e+06	5.43742e+06	5.31978e+06	5.73458e+06	5.8141e+06	5.92551e+06	6.10775e+06	5.09081e+06	5.58611e+06	5.74497e+06	5.37198e+06	5.32321e+06	6.02109e+06	5.60677e+06	6.18172e+06	6.01319e+06	5.64575e+06	5.83516e+06	5.02512e+06	5.50923e+06	5.52988e+06	5.30824e+06	4.90733e+06	6.4499e+06	9.5411e+06	9.98033e+06	9.56079e+06	9.23631e+06	7.95017e+06	7.53055e+06	1.00521e+07
Q8BNW9	Kbtbd11	2.31588e+06	3.8521e+06	3.31297e+06	4.12819e+06	2.26446e+06	3.74002e+06	3.92334e+06	3.85421e+06	3.95702e+06	3.19477e+06	3.42128e+06	4.42371e+06	3.77824e+06	4.6431e+06	4.01757e+06	4.16305e+06	3.75921e+06	4.2616e+06	3.88193e+06	3.9474e+06	4.17761e+06	3.03932e+06	3.5214e+06	4.13574e+06	3.94339e+06	3.58093e+06	3.97468e+06	3.77431e+06	4.30132e+06	3.77813e+06	3.87267e+06	3.25805e+06	3.89514e+06	3.82534e+06	3.62975e+06	3.49408e+06	4.42933e+06	3.88134e+06	4.24455e+06	3.05776e+06	3.64615e+06	4.1965e+06	4.17271e+06	4.62097e+06	5.04842e+06	4.05946e+06	5.04759e+06	4.20656e+06
E9Q3L2	Pi4ka	2.65748e+06	4.5818e+06	3.98652e+06	4.10042e+06	2.52226e+06	4.62982e+06	4.37116e+06	3.77816e+06	3.92363e+06	4.01815e+06	3.91145e+06	4.2512e+06	4.05019e+06	4.17976e+06	4.08639e+06	4.068e+06	3.98209e+06	3.7193e+06	3.74745e+06	4.075e+06	3.91217e+06	3.85795e+06	4.02094e+06	4.22556e+06	4.39985e+06	4.07499e+06	4.62015e+06	4.21549e+06	4.21644e+06	3.82099e+06	4.74188e+06	3.9321e+06	4.32617e+06	4.34126e+06	4.54283e+06	4.14978e+06	4.28226e+06	4.10037e+06	3.90355e+06	4.10936e+06	5.05412e+06	4.14022e+06	5.24009e+06	5.54189e+06	5.33031e+06	3.84906e+06	5.65322e+06	5.08654e+06
P29387	Gnb4	735388	1.94849e+06	1.99975e+06	1.49768e+06	555759	2.11024e+06	1.78817e+06	1.0519e+06	1.45948e+06	2.0795e+06	1.88283e+06	1.70689e+06	2.21113e+06	1.79631e+06	1.66823e+06	1.257e+06	1.27702e+06	1.25401e+06	1.76337e+06	1.3278e+06	2.03568e+06	2.09841e+06	1.46425e+06	1.78238e+06	1.63577e+06	1.85341e+06	1.41489e+06	1.94264e+06	1.84198e+06	848911	2.16887e+06	2.02889e+06	1.39596e+06	1.43827e+06	2.20521e+06	1.358e+06	1.68469e+06	2.40747e+06	1.60952e+06	1.75476e+06	1.4606e+06	707908	1.31e+06	2.09312e+06	1.56946e+06	1.33235e+06	959819	2.00716e+06
P97370	Atp1b3	5.0838e+07	3.61873e+07	3.49206e+07	3.69192e+07	5.22883e+07	2.81168e+07	3.81223e+07	4.12293e+07	4.18836e+07	3.47453e+07	4.7472e+07	3.63796e+07	3.41598e+07	3.88681e+07	3.9739e+07	3.70268e+07	4.73875e+07	3.80181e+07	4.43163e+07	4.15155e+07	3.7799e+07	3.53314e+07	3.56267e+07	3.62559e+07	4.10289e+07	4.6317e+07	3.68099e+07	4.35863e+07	4.00324e+07	5.10254e+07	2.85042e+07	3.91886e+07	3.68285e+07	4.3947e+07	3.48745e+07	4.8931e+07	3.83825e+07	3.32038e+07	4.34627e+07	3.98177e+07	2.70327e+07	3.85073e+07	2.64522e+07	1.77335e+07	2.62984e+07	3.66707e+07	3.5201e+07	3.33425e+07
P58802	Tbc1d10a	1.37273e+06	1.07363e+06	992456	1.23531e+06	1.26919e+06	813966	1.22642e+06	1.10577e+06	1.10357e+06	1.33231e+06	960536	1.02782e+06	1.38971e+06	1.01621e+06	873584	1.20698e+06	1.11113e+06	1.17393e+06	988654	963986	1.10391e+06	1.08076e+06	1.35206e+06	1.25712e+06	964080	1.20049e+06	1.15223e+06	1.15003e+06	1.20529e+06	1.51042e+06	1.03211e+06	1.37982e+06	1.25149e+06	1.08481e+06	1.1241e+06	1.22714e+06	1.33601e+06	1.29402e+06	1.31627e+06	1.20307e+06	1.59656e+06	1.98131e+06	1.68095e+06	1.54484e+06	1.53196e+06	2.00662e+06	1.40172e+06	1.65705e+06
P97351	Rps3a	1.21562e+07	1.33086e+07	1.6164e+07	1.39227e+07	1.32339e+07	1.39565e+07	1.4275e+07	1.42326e+07	1.47428e+07	1.62688e+07	1.4073e+07	1.3663e+07	1.60125e+07	1.29694e+07	1.32439e+07	1.36304e+07	1.45628e+07	1.3865e+07	1.44393e+07	1.43983e+07	1.45561e+07	1.56525e+07	1.48065e+07	1.42463e+07	1.27871e+07	1.49187e+07	1.45443e+07	1.4025e+07	1.30596e+07	1.57184e+07	1.44426e+07	1.67658e+07	1.44011e+07	1.44752e+07	1.58903e+07	1.57323e+07	1.4051e+07	1.50439e+07	1.35356e+07	1.46919e+07	1.45245e+07	1.52171e+07	1.75523e+07	1.43754e+07	1.53402e+07	1.53606e+07	1.40921e+07	1.54881e+07
A2A5R2	Arfgef2	707354	951106	854441	969629	760323	1.02482e+06	1.03197e+06	921794	995471	941011	975530	1.02157e+06	1.00344e+06	1.03506e+06	1.10903e+06	1.03281e+06	1.0452e+06	969574	1.0182e+06	1.07029e+06	1.01778e+06	995487	1.13562e+06	1.06503e+06	1.13692e+06	1.022e+06	1.14245e+06	1.11616e+06	1.06004e+06	1.0567e+06	1.14665e+06	1.02739e+06	978484	1.08161e+06	967714	1.03834e+06	975090	949954	944935	989390	1.1383e+06	938762	1.14331e+06	1.06146e+06	1.15226e+06	1.01421e+06	1.2383e+06	1.13321e+06
Q9JJ28	Flii	2.69937e+06	5.43477e+06	4.49631e+06	4.91589e+06	2.26299e+06	5.33663e+06	5.41442e+06	4.78043e+06	5.24115e+06	5.6094e+06	4.60936e+06	5.25207e+06	5.22396e+06	5.55168e+06	4.6943e+06	5.83231e+06	5.10623e+06	5.4121e+06	5.50669e+06	5.04042e+06	5.32842e+06	4.95498e+06	6.01142e+06	5.89172e+06	5.78244e+06	5.54497e+06	6.0442e+06	5.42809e+06	6.03672e+06	5.55751e+06	5.88261e+06	5.78623e+06	5.92149e+06	5.99527e+06	6.0853e+06	5.28416e+06	6.01634e+06	6.14688e+06	5.62655e+06	5.46098e+06	4.45795e+06	4.1552e+06	4.95014e+06	5.588e+06	5.40357e+06	3.50976e+06	5.63985e+06	4.75343e+06
Q8CI51	Pdlim5	1.18154e+06	990056	1.26421e+06	1.1506e+06	1.16451e+06	819653	1.29455e+06	1.25827e+06	1.12706e+06	1.04268e+06	1.41046e+06	1.16671e+06	1.19092e+06	1.27213e+06	1.16938e+06	1.05721e+06	1.34505e+06	1.25829e+06	1.37554e+06	1.15032e+06	1.6091e+06	1.08389e+06	1.1123e+06	1.30224e+06	1.09893e+06	1.54295e+06	1.01514e+06	1.3575e+06	1.20318e+06	1.4697e+06	1.02459e+06	1.3574e+06	1.1509e+06	1.22902e+06	1.05904e+06	1.3806e+06	1.22044e+06	1.24104e+06	1.23658e+06	1.08616e+06	691750	1.00705e+06	870107	765338	921779	1.01421e+06	748514	797000
Q61595	Ktn1	1.67718e+06	1.49209e+06	1.89012e+06	1.6494e+06	1.67214e+06	1.66568e+06	1.72512e+06	1.83431e+06	1.86544e+06	2.01709e+06	1.96409e+06	1.60562e+06	2.08219e+06	1.69418e+06	1.73379e+06	1.83881e+06	1.76149e+06	1.73055e+06	1.90699e+06	1.78802e+06	1.69958e+06	2.07185e+06	1.86902e+06	1.65575e+06	1.56695e+06	1.90601e+06	1.87761e+06	1.72864e+06	1.6233e+06	1.76897e+06	1.58099e+06	2.14077e+06	1.70979e+06	1.7781e+06	1.91509e+06	1.82001e+06	1.63894e+06	1.96122e+06	1.63525e+06	1.705e+06	1.5719e+06	1.38421e+06	1.55499e+06	1.50503e+06	1.43288e+06	1.59019e+06	1.42952e+06	1.26728e+06
Q5SUR0	Pfas	2.00221e+06	2.03216e+06	2.04808e+06	2.33738e+06	2.03772e+06	1.41152e+06	2.21728e+06	2.58551e+06	2.38319e+06	1.70194e+06	2.6002e+06	2.30429e+06	2.03681e+06	2.38052e+06	2.29328e+06	2.24339e+06	2.68257e+06	2.59148e+06	2.90142e+06	2.49826e+06	2.57427e+06	1.87881e+06	1.62354e+06	2.46396e+06	2.33752e+06	2.75401e+06	2.24781e+06	2.47908e+06	2.42431e+06	2.80845e+06	1.61524e+06	2.26287e+06	2.22511e+06	2.64795e+06	1.94092e+06	2.6888e+06	2.53719e+06	1.97146e+06	2.74143e+06	2.35145e+06	1.44467e+06	1.47562e+06	1.28008e+06	926609	1.41419e+06	1.46109e+06	1.28079e+06	1.23037e+06
Q6PIC6	Atp1a3	2.48256e+08	2.00306e+08	2.03993e+08	2.18129e+08	2.45446e+08	1.45834e+08	2.08216e+08	2.24162e+08	2.35232e+08	1.94548e+08	2.15402e+08	2.15813e+08	2.14551e+08	2.12557e+08	2.12478e+08	2.19908e+08	2.28935e+08	2.37142e+08	2.11306e+08	2.13163e+08	2.16038e+08	1.9689e+08	2.48503e+08	2.27198e+08	2.14639e+08	2.17808e+08	2.09647e+08	1.92379e+08	2.20206e+08	2.46571e+08	1.68699e+08	2.19311e+08	2.42941e+08	2.26046e+08	1.85053e+08	2.31857e+08	2.28859e+08	1.85599e+08	2.35858e+08	2.04986e+08	2.59363e+08	2.81959e+08	2.50328e+08	2.00393e+08	2.15985e+08	2.70185e+08	2.30154e+08	2.3326e+08
O09126	Sema4d	386606	383382	507242	443398	402967	399037	411479	359550	452664	423941	420558	423690	455482	394078	472709	406889	424383	429256	428546	370213	404519	469696	385952	472561	401779	474325	404326	457830	462703	538195	426888	511394	447385	487535	441218	452319	461085	506592	488270	593247	342179	309671	287093	287637	339908	403103	267509	309243
Q02357	Ank1	9.56771e+06	1.01751e+07	9.99714e+06	1.06425e+07	9.70544e+06	6.96903e+06	9.75894e+06	1.04239e+07	1.04899e+07	9.24048e+06	1.1314e+07	9.52034e+06	9.118e+06	1.04838e+07	1.24118e+07	1.12687e+07	1.03697e+07	1.03649e+07	1.15373e+07	1.07499e+07	9.95095e+06	9.53852e+06	7.79178e+06	1.06172e+07	9.87386e+06	1.12167e+07	1.10527e+07	1.06493e+07	1.04578e+07	1.05535e+07	7.40931e+06	1.09253e+07	1.04098e+07	1.15079e+07	9.84109e+06	1.10559e+07	1.03938e+07	9.43961e+06	1.08642e+07	1.23501e+07	2.48409e+06	2.12446e+06	1.9298e+06	1.95272e+06	1.58742e+06	1.64477e+06	3.06701e+06	1.8614e+06
Q8BFZ9	Erlin2	5.51639e+06	6.56841e+06	6.28338e+06	6.93998e+06	5.61962e+06	5.02193e+06	6.44272e+06	6.50428e+06	6.15979e+06	5.67512e+06	7.44212e+06	6.71954e+06	5.93766e+06	6.31583e+06	6.06452e+06	6.44583e+06	6.79363e+06	6.2939e+06	6.35206e+06	6.00363e+06	7.66875e+06	6.53675e+06	5.27261e+06	6.93803e+06	6.92146e+06	7.94925e+06	6.25648e+06	7.26349e+06	6.90227e+06	6.80797e+06	6.20802e+06	6.6492e+06	6.47121e+06	6.98792e+06	5.93284e+06	7.05575e+06	6.68763e+06	6.77401e+06	6.60638e+06	6.68233e+06	4.08569e+06	3.77042e+06	3.75669e+06	3.81021e+06	4.0756e+06	4.72699e+06	3.92703e+06	3.85296e+06
Q6PHS9	Cacna2d2	1.23124e+07	1.10833e+07	1.24689e+07	1.27457e+07	1.25539e+07	9.21788e+06	1.13467e+07	1.12334e+07	1.13485e+07	1.17399e+07	1.29078e+07	1.17093e+07	1.18113e+07	1.18167e+07	1.19802e+07	1.23073e+07	1.24066e+07	1.28195e+07	1.18765e+07	1.18995e+07	1.12158e+07	1.2802e+07	1.05977e+07	1.20971e+07	1.18855e+07	1.27422e+07	1.13413e+07	1.26435e+07	1.28962e+07	1.2242e+07	1.00802e+07	1.31699e+07	1.1794e+07	1.23363e+07	1.29745e+07	1.22573e+07	1.30152e+07	1.18973e+07	1.35566e+07	1.31548e+07	1.04341e+07	5.06551e+06	2.79485e+06	4.29253e+06	6.26522e+06	6.21768e+06	6.36104e+06	5.18769e+06
Q61234	Snta1	3.69052e+06	6.14433e+06	4.6397e+06	4.93426e+06	3.88792e+06	4.23167e+06	3.91154e+06	5.59447e+06	4.67429e+06	5.48679e+06	5.05661e+06	5.67989e+06	4.30538e+06	6.68372e+06	4.19181e+06	5.48952e+06	4.74537e+06	5.48761e+06	4.07173e+06	5.11758e+06	4.17596e+06	4.97428e+06	4.24213e+06	5.89167e+06	5.47853e+06	3.64104e+06	5.40113e+06	4.35305e+06	4.89814e+06	4.4712e+06	4.96012e+06	4.44364e+06	5.79365e+06	4.19488e+06	5.65929e+06	4.41329e+06	5.57152e+06	4.29721e+06	5.41873e+06	3.66276e+06	4.19477e+06	2.78188e+06	4.49147e+06	3.51872e+06	4.11411e+06	2.95882e+06	4.5019e+06	3.1362e+06
Q62442	Vamp1	8.25072e+06	6.7819e+06	7.02321e+06	6.96893e+06	7.77158e+06	5.7617e+06	8.00452e+06	9.01928e+06	8.18392e+06	6.98967e+06	9.08122e+06	7.21793e+06	7.80293e+06	6.63847e+06	7.81187e+06	7.61622e+06	8.30117e+06	6.91922e+06	8.09063e+06	8.35349e+06	7.07831e+06	7.33951e+06	7.57165e+06	7.23732e+06	7.1725e+06	7.19033e+06	7.97747e+06	7.34681e+06	7.69002e+06	9.26588e+06	5.49896e+06	8.46659e+06	7.30046e+06	9.51386e+06	7.11771e+06	8.88774e+06	7.7201e+06	6.12794e+06	7.45255e+06	8.16345e+06	4.86199e+06	3.66366e+06	3.8227e+06	2.92385e+06	2.12518e+06	2.61217e+06	5.09438e+06	2.74213e+06
Q99JX3	Gorasp2	4.84998e+06	4.32524e+06	4.36761e+06	4.56264e+06	4.47225e+06	4.21075e+06	4.32086e+06	4.56738e+06	4.19219e+06	4.28245e+06	4.29499e+06	4.237e+06	4.56644e+06	4.08647e+06	3.83692e+06	4.12502e+06	4.25366e+06	4.22339e+06	4.36005e+06	3.92929e+06	4.26856e+06	4.49746e+06	4.07177e+06	4.19237e+06	4.03751e+06	4.31445e+06	4.03821e+06	4.28538e+06	4.1455e+06	4.47295e+06	4.29983e+06	4.49733e+06	4.14015e+06	4.30686e+06	4.51011e+06	4.29314e+06	4.02195e+06	4.22894e+06	4.23376e+06	4.3378e+06	4.50314e+06	4.81706e+06	4.89673e+06	4.70784e+06	4.62691e+06	4.7615e+06	4.31319e+06	4.5435e+06
Q9R1V6	Adam22	1.69491e+07	1.39938e+07	1.34578e+07	1.69293e+07	1.75697e+07	1.17554e+07	1.49758e+07	1.62609e+07	1.69083e+07	1.18557e+07	1.5735e+07	1.49707e+07	1.46148e+07	1.50662e+07	1.63561e+07	1.55224e+07	1.65299e+07	1.62199e+07	1.59108e+07	1.58331e+07	1.51697e+07	1.30365e+07	1.28609e+07	1.59279e+07	1.46963e+07	1.57929e+07	1.60476e+07	1.50608e+07	1.6342e+07	1.76882e+07	1.15831e+07	1.46373e+07	1.55729e+07	1.57923e+07	1.3163e+07	1.64863e+07	1.63163e+07	1.27268e+07	1.71297e+07	1.67049e+07	1.49681e+07	1.99628e+07	2.07677e+07	1.37895e+07	1.61675e+07	1.73211e+07	1.7352e+07	1.89763e+07
Q8BFR5	Tufm	3.01823e+07	3.61256e+07	3.76455e+07	3.67016e+07	3.12934e+07	3.04199e+07	3.44125e+07	3.39772e+07	3.69444e+07	3.45838e+07	3.67348e+07	3.62544e+07	3.46771e+07	3.44626e+07	3.56878e+07	3.80799e+07	3.48197e+07	3.688e+07	3.4267e+07	3.49501e+07	3.50947e+07	3.51586e+07	3.84247e+07	3.88036e+07	3.53375e+07	3.65318e+07	3.61706e+07	3.54617e+07	3.46844e+07	3.38499e+07	3.32532e+07	3.7117e+07	4.03206e+07	3.56879e+07	3.27841e+07	3.628e+07	3.60042e+07	3.46369e+07	3.42744e+07	3.47243e+07	3.30842e+07	3.04424e+07	3.2393e+07	3.42839e+07	3.08692e+07	2.92984e+07	3.27239e+07	3.15602e+07
P22892	Ap1g1	1.83889e+06	3.07878e+06	2.75796e+06	2.48164e+06	1.68051e+06	3.49039e+06	2.80218e+06	2.45549e+06	2.77189e+06	2.85285e+06	2.87361e+06	2.89419e+06	2.9025e+06	3.08271e+06	3.19009e+06	3.00147e+06	2.84758e+06	2.562e+06	2.7175e+06	2.87291e+06	2.79755e+06	3.04834e+06	3.46504e+06	2.79868e+06	3.34757e+06	3.01475e+06	2.90811e+06	3.3528e+06	2.97592e+06	2.508e+06	3.41782e+06	3.02143e+06	2.88188e+06	3.12303e+06	3.00107e+06	2.85951e+06	2.70511e+06	2.9324e+06	2.50366e+06	3.02199e+06	3.48394e+06	2.22001e+06	3.06426e+06	3.67864e+06	3.47685e+06	2.29952e+06	3.1171e+06	3.15058e+06
Q9WTQ5	Akap12	6.44243e+06	5.09734e+06	5.35009e+06	5.27673e+06	6.4491e+06	4.08144e+06	5.47466e+06	5.52737e+06	5.2097e+06	5.3727e+06	6.24689e+06	5.31061e+06	5.36236e+06	5.43607e+06	5.35916e+06	5.79074e+06	5.83509e+06	5.67485e+06	5.86694e+06	5.5037e+06	5.64077e+06	5.26191e+06	5.3351e+06	5.6894e+06	5.31305e+06	5.89727e+06	5.32326e+06	5.55603e+06	5.75779e+06	6.23539e+06	4.6019e+06	5.60856e+06	5.29299e+06	5.55715e+06	4.95372e+06	6.04661e+06	5.41219e+06	5.13249e+06	5.92872e+06	5.44427e+06	4.10679e+06	3.278e+06	2.40126e+06	2.55768e+06	2.43722e+06	3.43092e+06	3.07537e+06	2.70191e+06
Q9Z2Q6	Septin5	2.29825e+07	2.33375e+07	2.25814e+07	2.47089e+07	2.34875e+07	1.45608e+07	2.3254e+07	2.15049e+07	2.29169e+07	1.85798e+07	2.41858e+07	2.35029e+07	2.27398e+07	2.19497e+07	2.3411e+07	2.32135e+07	2.61874e+07	2.2807e+07	2.11776e+07	2.22467e+07	2.26389e+07	2.06624e+07	2.22955e+07	2.49585e+07	2.1986e+07	2.35277e+07	2.23205e+07	2.4258e+07	2.27405e+07	2.72439e+07	2.00915e+07	2.42006e+07	2.54957e+07	2.38648e+07	1.9341e+07	2.40432e+07	2.35584e+07	2.22108e+07	2.25541e+07	2.6874e+07	3.3235e+07	5.09992e+07	4.96141e+07	4.02877e+07	5.00528e+07	4.90199e+07	3.80799e+07	5.24215e+07
Q80XI3	Eif4g3	1.98075e+06	2.30157e+06	2.35203e+06	2.30849e+06	2.01016e+06	2.31605e+06	2.28772e+06	2.22108e+06	2.26251e+06	2.44741e+06	2.34952e+06	2.20403e+06	2.59408e+06	2.29354e+06	2.3168e+06	2.30073e+06	2.43089e+06	2.20947e+06	2.35758e+06	2.35716e+06	2.28518e+06	2.53729e+06	2.27445e+06	2.25879e+06	2.23628e+06	2.43462e+06	2.41461e+06	2.26873e+06	2.39796e+06	2.19845e+06	2.19804e+06	2.55305e+06	2.32408e+06	2.47877e+06	2.46131e+06	2.4475e+06	2.41768e+06	2.49139e+06	2.40369e+06	2.45467e+06	2.15495e+06	2.23346e+06	2.58271e+06	2.52236e+06	2.37459e+06	2.38775e+06	2.26467e+06	2.49726e+06
P62869	Elob	9.14328e+06	8.99912e+06	9.31446e+06	9.19667e+06	1.00242e+07	9.38946e+06	8.86252e+06	9.46466e+06	9.76416e+06	1.00631e+07	9.41284e+06	8.98867e+06	9.02472e+06	9.2659e+06	9.57368e+06	9.23915e+06	9.72279e+06	9.88289e+06	9.01314e+06	8.90818e+06	9.22261e+06	9.32412e+06	9.91964e+06	9.63164e+06	1.02893e+07	9.76131e+06	9.32209e+06	9.56804e+06	9.85811e+06	9.58545e+06	9.07452e+06	1.01663e+07	9.6068e+06	9.88998e+06	8.91351e+06	9.43855e+06	9.42021e+06	9.74557e+06	9.74209e+06	1.05509e+07	9.90365e+06	1.08036e+07	1.0414e+07	9.48375e+06	1.16159e+07	1.14724e+07	1.03774e+07	1.1039e+07
P51863	Atp6v0d1	5.62768e+07	8.48504e+07	7.93955e+07	7.5156e+07	5.59547e+07	6.92663e+07	7.35096e+07	6.53189e+07	7.12385e+07	7.61972e+07	7.46212e+07	7.35546e+07	7.47156e+07	6.88107e+07	7.42177e+07	7.59176e+07	7.30886e+07	6.82829e+07	6.34595e+07	6.63362e+07	6.31085e+07	7.19824e+07	7.45455e+07	7.03788e+07	6.98495e+07	7.01269e+07	7.33108e+07	7.63673e+07	6.88474e+07	7.50553e+07	7.80211e+07	8.00717e+07	7.56713e+07	7.99626e+07	7.49133e+07	7.4164e+07	6.75317e+07	7.43701e+07	6.40517e+07	8.68334e+07	8.41763e+07	7.00873e+07	1.01132e+08	9.87524e+07	9.31205e+07	7.86982e+07	8.61481e+07	1.01394e+08
Q91WG7	Dgkg	2.55516e+06	3.33425e+06	3.80004e+06	3.36364e+06	2.51043e+06	3.18585e+06	3.10815e+06	3.26961e+06	3.16756e+06	3.31222e+06	3.39091e+06	3.15605e+06	3.36154e+06	3.44127e+06	3.39847e+06	3.33915e+06	3.40948e+06	3.23443e+06	3.72791e+06	3.64149e+06	3.07336e+06	3.75963e+06	2.80328e+06	3.18999e+06	3.26154e+06	3.72513e+06	3.53013e+06	3.59383e+06	3.41849e+06	3.35303e+06	3.35795e+06	3.64617e+06	3.17898e+06	3.44567e+06	3.73854e+06	3.31725e+06	3.10476e+06	3.07729e+06	3.28057e+06	3.77981e+06	1.45677e+06	2.17139e+06	2.87486e+06	1.87448e+06	2.5064e+06	2.51144e+06	2.10743e+06	2.05184e+06
Q05920	Pc	1.2567e+07	1.40375e+07	1.37496e+07	1.4833e+07	1.23424e+07	1.1965e+07	1.51077e+07	1.46165e+07	1.59612e+07	1.30249e+07	1.46789e+07	1.51778e+07	1.28642e+07	1.45145e+07	1.46321e+07	1.40365e+07	1.56718e+07	1.50256e+07	1.49525e+07	1.36474e+07	1.55808e+07	1.30079e+07	1.33155e+07	1.50101e+07	1.42516e+07	1.43679e+07	1.37848e+07	1.46399e+07	1.50564e+07	1.61553e+07	1.29564e+07	1.36961e+07	1.49123e+07	1.56371e+07	1.26203e+07	1.60992e+07	1.52494e+07	1.31583e+07	1.49854e+07	1.29282e+07	1.27949e+07	1.22058e+07	1.06654e+07	1.17476e+07	1.1105e+07	1.06966e+07	1.26656e+07	1.1947e+07
P35700	Prdx1	6.56713e+07	7.56293e+07	6.69071e+07	7.49303e+07	6.33837e+07	6.50898e+07	6.32922e+07	8.11743e+07	8.03626e+07	7.34396e+07	6.21049e+07	7.50712e+07	6.25754e+07	7.68486e+07	6.5596e+07	7.5065e+07	6.83737e+07	7.54165e+07	6.42871e+07	7.45397e+07	6.2782e+07	7.21537e+07	6.87555e+07	7.28225e+07	8.39773e+07	6.69772e+07	7.11926e+07	6.5682e+07	7.80482e+07	6.41771e+07	6.63499e+07	6.28267e+07	7.1563e+07	6.27498e+07	6.88442e+07	6.48951e+07	6.8045e+07	5.99892e+07	7.61437e+07	6.13993e+07	6.74553e+07	6.43379e+07	6.80747e+07	5.46116e+07	7.23189e+07	6.55254e+07	7.81633e+07	6.97774e+07
Q99JH7	Clstn3	587210	640643	667356	817129	663519	582399	621109	691698	674118	799103	652082	691690	736263	670632	734756	808042	725741	804701	797117	857783	731201	725086	706796	707391	792044	812808	832851	772194	804428	807636	648632	850133	741610	807591	774813	774367	825503	768754	888574	760220	658000	592287	528260	591820	580660	632048	525034	516323
Q9Z0P4	Palm	2.53632e+07	2.33203e+07	2.16933e+07	2.44376e+07	2.46446e+07	1.86779e+07	2.30385e+07	2.32521e+07	2.38813e+07	2.12573e+07	2.39468e+07	2.26831e+07	2.5406e+07	2.31458e+07	2.44541e+07	2.31664e+07	2.43271e+07	2.29651e+07	2.34927e+07	2.17419e+07	2.34333e+07	2.26127e+07	2.002e+07	2.50977e+07	2.24814e+07	2.33854e+07	2.28562e+07	2.3608e+07	2.39108e+07	2.27755e+07	2.24313e+07	2.29557e+07	2.1406e+07	2.3514e+07	2.01307e+07	2.31548e+07	2.21385e+07	2.05373e+07	2.42638e+07	2.6186e+07	3.04045e+07	3.73238e+07	3.59179e+07	3.40768e+07	3.81814e+07	3.72762e+07	2.86753e+07	3.52629e+07
P97393	Arhgap5	1.58382e+06	2.3869e+06	2.26104e+06	2.37466e+06	1.72767e+06	2.06451e+06	2.21873e+06	2.40149e+06	2.26824e+06	2.41041e+06	2.26059e+06	2.3959e+06	2.47935e+06	2.54436e+06	2.28857e+06	2.72011e+06	2.31449e+06	2.58095e+06	2.35719e+06	2.57666e+06	2.2534e+06	2.51449e+06	2.24566e+06	2.39157e+06	2.39765e+06	2.33792e+06	2.47958e+06	2.27994e+06	2.49549e+06	2.25817e+06	2.23639e+06	2.50347e+06	2.35188e+06	2.28951e+06	2.67583e+06	2.16866e+06	2.35542e+06	2.44881e+06	2.31195e+06	2.16694e+06	1.83275e+06	1.4277e+06	1.52405e+06	1.60519e+06	1.72128e+06	1.43226e+06	1.83453e+06	1.44073e+06
P47791	Gsr	4.68484e+06	5.6075e+06	5.94862e+06	4.97478e+06	5.03998e+06	4.40841e+06	5.21626e+06	5.20764e+06	5.55928e+06	6.16182e+06	6.00366e+06	4.98834e+06	5.22637e+06	5.33426e+06	5.71889e+06	5.41638e+06	5.76083e+06	5.14986e+06	6.02818e+06	5.28007e+06	5.33418e+06	5.53216e+06	4.79858e+06	4.82401e+06	5.3632e+06	6.14186e+06	4.8591e+06	5.95457e+06	5.1186e+06	5.8886e+06	5.29724e+06	5.96235e+06	5.06664e+06	5.8548e+06	5.88508e+06	5.91758e+06	5.01273e+06	5.68972e+06	5.03378e+06	6.16526e+06	3.96842e+06	3.33785e+06	3.36959e+06	3.40741e+06	3.98859e+06	3.39849e+06	3.51283e+06	4.07801e+06
Q9Z1Q9	Vars1	1.30679e+07	1.81927e+07	2.13491e+07	1.85343e+07	1.37326e+07	2.14019e+07	1.96723e+07	1.9383e+07	1.95144e+07	2.10933e+07	2.11745e+07	1.94129e+07	2.19145e+07	1.96894e+07	2.03694e+07	1.96466e+07	2.0557e+07	1.96395e+07	2.0179e+07	1.90808e+07	2.01361e+07	2.19732e+07	2.14912e+07	1.83878e+07	1.93491e+07	2.02181e+07	1.95865e+07	1.98534e+07	1.86667e+07	1.97787e+07	1.95832e+07	2.189e+07	1.876e+07	2.02369e+07	1.97911e+07	1.9878e+07	1.84021e+07	2.06737e+07	1.92983e+07	1.99256e+07	1.77502e+07	1.53694e+07	1.68452e+07	1.86641e+07	1.66494e+07	1.39732e+07	1.79206e+07	1.51212e+07
Q99MR0	Actl6b	1.27464e+06	1.23222e+06	1.2922e+06	1.30844e+06	1.25957e+06	814792	1.22486e+06	1.16816e+06	1.33481e+06	1.10389e+06	1.3408e+06	1.1031e+06	1.32696e+06	1.32292e+06	1.31441e+06	1.32491e+06	1.32989e+06	1.3263e+06	1.56588e+06	1.18727e+06	1.11178e+06	1.00621e+06	1.12532e+06	1.2019e+06	1.07233e+06	1.27451e+06	1.15207e+06	1.32848e+06	1.29228e+06	1.40477e+06	919491	1.37318e+06	1.11748e+06	1.37817e+06	1.267e+06	1.3367e+06	1.23842e+06	1.13217e+06	1.35401e+06	1.28841e+06	1.13508e+06	1.24359e+06	1.19142e+06	853937	1.1576e+06	1.11541e+06	1.09069e+06	1.14379e+06
Q60854	Serpinb6	2.46275e+06	4.02295e+06	3.2137e+06	4.00426e+06	2.38657e+06	3.18784e+06	3.66422e+06	4.65311e+06	4.4573e+06	3.35583e+06	3.88116e+06	4.24721e+06	2.97921e+06	4.49336e+06	3.70029e+06	3.97529e+06	3.95449e+06	3.96848e+06	3.94425e+06	3.99409e+06	3.78578e+06	2.95866e+06	3.34704e+06	4.30633e+06	4.24864e+06	3.74774e+06	3.86758e+06	4.07053e+06	4.23269e+06	3.88527e+06	3.05054e+06	3.01088e+06	4.01936e+06	3.75895e+06	2.92236e+06	4.11144e+06	3.9396e+06	3.198e+06	3.83107e+06	3.00277e+06	2.75553e+06	2.71132e+06	3.05271e+06	3.23027e+06	3.61486e+06	2.75183e+06	3.68673e+06	3.56878e+06
Q8K298	Anln	3.78329e+06	4.73932e+06	3.6224e+06	4.26422e+06	3.93104e+06	3.46708e+06	4.62131e+06	4.2913e+06	4.57647e+06	3.89138e+06	4.5998e+06	4.88171e+06	3.42107e+06	4.83708e+06	4.36877e+06	4.50112e+06	4.5812e+06	4.62158e+06	4.70212e+06	5.00503e+06	4.38306e+06	3.801e+06	4.80707e+06	4.28127e+06	5.31087e+06	4.64797e+06	4.58055e+06	4.11671e+06	5.10637e+06	4.70538e+06	3.17196e+06	3.50101e+06	4.97116e+06	4.45109e+06	3.07181e+06	4.91878e+06	4.67082e+06	3.55717e+06	5.04885e+06	2.76005e+06	2.74239e+06	3.83063e+06	3.89234e+06	2.28106e+06	3.77072e+06	4.05071e+06	4.42386e+06	4.05085e+06
O35465	Fkbp8	3.23165e+06	3.3422e+06	3.58449e+06	3.4923e+06	3.4734e+06	3.37807e+06	3.40409e+06	3.65905e+06	3.43243e+06	3.54651e+06	3.55673e+06	3.32047e+06	3.5652e+06	3.424e+06	3.30599e+06	3.75619e+06	3.67375e+06	3.633e+06	3.31242e+06	3.67162e+06	3.23594e+06	3.91087e+06	3.69157e+06	3.51778e+06	3.65799e+06	3.5075e+06	3.56993e+06	3.43207e+06	3.49907e+06	3.45367e+06	3.41496e+06	3.76929e+06	3.48542e+06	3.38734e+06	3.43258e+06	3.65564e+06	3.25301e+06	3.4084e+06	3.42903e+06	3.31136e+06	3.46784e+06	3.39837e+06	3.30879e+06	3.36748e+06	3.45899e+06	3.30387e+06	3.45943e+06	3.45472e+06
P97355	Sms	2.58639e+06	3.29661e+06	3.20078e+06	3.05356e+06	2.36976e+06	2.70146e+06	3.14974e+06	2.34818e+06	2.73839e+06	2.5998e+06	2.92865e+06	2.81013e+06	2.76634e+06	2.87027e+06	2.59215e+06	2.69376e+06	2.97967e+06	2.58841e+06	2.96034e+06	2.79246e+06	2.85105e+06	2.73957e+06	2.36953e+06	2.69387e+06	2.89682e+06	3.05326e+06	2.93987e+06	2.90928e+06	2.95382e+06	2.99041e+06	2.69769e+06	3.0009e+06	2.89211e+06	2.97875e+06	2.95059e+06	3.0096e+06	2.53775e+06	2.78151e+06	2.78797e+06	2.92056e+06	2.12631e+06	2.47881e+06	2.92169e+06	2.02745e+06	2.33466e+06	2.38566e+06	2.51983e+06	2.66958e+06
P13634	Ca1	1.26301e+06	2.95374e+06	796289	2.44622e+06	1.1346e+06	1.32626e+06	2.72435e+06	2.827e+06	3.09125e+06	1.00147e+06	1.92863e+06	2.01685e+06	1.09234e+06	2.89742e+06	8.24034e+06	2.67446e+06	1.82134e+06	2.1437e+06	3.51782e+06	2.53103e+06	2.49222e+06	956278	1.05149e+06	3.30476e+06	1.80473e+06	1.76258e+06	4.47252e+06	2.75115e+06	2.6673e+06	1.97212e+06	1.2066e+06	889892	2.48922e+06	2.72286e+06	1.24648e+06	1.91119e+06	1.90011e+06	830166	2.59712e+06	4.87882e+06	476125	1.18361e+06	1.68488e+06	764771	1.34164e+06	997957	2.72719e+06	2.14997e+06
Q6P1H6	Ankle2	648864	537680	611372	550461	585529	469394	532331	604526	562418	529726	528485	522243	525217	546289	530243	526204	535966	541165	550931	565648	573163	535708	518773	576032	523109	608262	573301	553057	581350	600099	473147	586636	589750	532692	527657	560877	515193	476136	565046	485173	509576	574863	578222	503154	556482	647659	432180	490640
Q8BG39	Sv2b	6.42756e+06	6.94326e+06	7.78871e+06	6.80912e+06	6.30948e+06	6.82933e+06	6.20375e+06	5.90385e+06	6.24052e+06	6.8246e+06	6.67811e+06	5.81609e+06	7.15368e+06	6.06666e+06	6.99814e+06	6.70749e+06	6.87431e+06	6.66344e+06	6.56845e+06	6.04365e+06	6.63103e+06	6.29674e+06	5.81762e+06	6.9652e+06	6.02027e+06	6.75685e+06	6.61092e+06	6.95335e+06	6.15201e+06	7.002e+06	6.8661e+06	7.80969e+06	6.50106e+06	7.11629e+06	7.67253e+06	6.62902e+06	5.98535e+06	6.46409e+06	6.26548e+06	7.51503e+06	7.54661e+06	1.11617e+07	1.19126e+07	1.15006e+07	1.41929e+07	1.36825e+07	1.04107e+07	1.40193e+07
O08749	Dld	4.90386e+07	5.84167e+07	5.311e+07	5.74341e+07	4.85253e+07	4.2103e+07	5.67223e+07	5.75037e+07	6.0951e+07	5.27794e+07	6.08311e+07	6.1765e+07	5.06856e+07	5.81913e+07	5.77613e+07	5.97668e+07	5.99991e+07	6.21583e+07	5.69608e+07	5.95905e+07	5.66137e+07	5.11263e+07	5.08888e+07	5.75622e+07	5.96382e+07	5.73164e+07	5.21977e+07	6.00765e+07	5.47103e+07	5.4282e+07	4.90003e+07	5.12469e+07	5.93009e+07	5.70126e+07	4.81256e+07	6.14042e+07	5.75323e+07	4.98923e+07	5.60329e+07	5.4963e+07	4.52927e+07	5.068e+07	5.40216e+07	4.90607e+07	5.08207e+07	4.8614e+07	5.21877e+07	5.66815e+07
[truncated: 3,006 more rows]
[truncated: 131 more columns]
