# Supplementary material for: Proteomic dissection of vanishing white matter pathogenesis
Source: Cell Mol Life Sci. 2024 May 24;81(1):234. doi: 10.1007/s00018-024-05258-4 (PMC11126554; doi:10.1007/s00018-024-05258-4)
Supplement: Supplementary file 3 — Supplementary Table 3. Proteins differentially expressed in cerebellum, corpus callosum, cortex and brainstem of 2b5ho vs. wild type mice of 1, 4, 7, and 12 months of age. (XLSX 4082 KB) [file 18_2024_5258_MOESM3_ESM.xlsx]

## Sheet: Table S3A
Supplementary Table 3A. Proteins differentially expressed in 1 month old 2b5ho cerebellum vs. wild type
ProteinID	Gene	Log2FC(2b5ho-WT)	P.Value	adj.P.Val	-log10(adj. P-value)	Direction	| Log2FC | >1, adj. p < 0.05
Q9D3A9	Ttyh1	-3.06174	2.03145e-07	9.41068e-05	4.02638	Downregulated	*
P08226	Apoe	-2.37064	2.49371e-07	0.000102685	3.98849	Downregulated	*
Q9D708	S100a16	-1.815	5.60495e-07	0.000207719	3.68252	Downregulated	*
P05063	Aldoc	-1.54951	7.81951e-06	0.00186003	2.73048	Downregulated	*
Q99LD9	Eif2b2	-1.82363	7.09701e-06	0.00186003	2.73048	Downregulated	*
Q9Z0R9	Fads2	-2.28041	8.03037e-06	0.00186003	2.73048	Downregulated	*
Q8C0Z1	Fam234a	-1.45852	2.48347e-05	0.00484408	2.31479	Downregulated	*
Q8VHK5	Mlc1	-1.6518	2.43512e-05	0.00484408	2.31479	Downregulated	*
Q9R118	Htra1	-1.76563	2.62345e-05	0.00486125	2.31325	Downregulated	*
Q9DB72	Btbd17	-2.12923	4.16513e-05	0.00671095	2.17322	Downregulated	*
P07759	Serpina3k	-2.2849	4.89637e-05	0.00717197	2.14436	Downregulated	*
Q9Z239	Fxyd1	-1.79381	7.74888e-05	0.0102562	1.98901	Downregulated	*
P15636	SWISS-PROT:P15636	-2.92182	0.000106502	0.0131565	1.88086	Downregulated	*
Q61749	Eif2b4	-1.25746	0.000121649	0.0140884	1.85114	Downregulated	*
P14069	S100a6	-1.62049	0.00017256	0.0182717	1.73822	Downregulated	*
Q9CPT4	Mydgf	-1.47743	0.000204371	0.0210388	1.67698	Downregulated	*
Q9JJU8	Sh3bgrl	-1.37565	0.000239782	0.0233851	1.63106	Downregulated	*
Q8K4K3	Trib2	-1.2518	0.000309144	0.0272782	1.56418	Downregulated	*
P97823	Lypla1	-1.33418	0.000303432	0.0272782	1.56418	Downregulated	*
Q8JZK9	Hmgcs1	-1.34231	0.000370965	0.0312453	1.50521	Downregulated	*
P61750	Arf4	-1.02376	0.000388614	0.0318059	1.49749	Downregulated	*
Q9DBE0	Csad	-1.53813	0.000429113	0.0318059	1.49749	Downregulated	*
Q80SZ7	Gng5	-1.26126	0.000499559	0.0356032	1.44851	Downregulated	*
P51880	Fabp7	-1.74481	0.000514045	0.0359443	1.44437	Downregulated	*
Q8VCR7	Abhd14b	-1.07265	0.00055532	0.0381114	1.41894	Downregulated	*
Q8K4X7	Agpat4	-1.58866	0.000569477	0.0383724	1.41598	Downregulated	*
Q91X72	Hpx	-3.27462	0.000646427	0.0418395	1.37841	Downregulated	*
P03899	mt-Nd3	-3.33411	0.000654801	0.0418395	1.37841	Downregulated	*
P07214	Sparc	-1.06851	0.000750951	0.0463837	1.33363	Downregulated	*
Q9R0Q9	Mpdu1	-1.24305	0.000778035	0.0471105	1.32688	Downregulated	*
Q3TXX4	Slc17a7	-1.25742	0.000788141	0.0471105	1.32688	Downregulated	*
Q9Z127	Slc7a5	4.40301	1.23982e-11	4.59478e-08	7.33773	Upregulated	*
Q9Z110	Aldh18a1	2.96538	1.09101e-09	2.02164e-06	5.6943	Upregulated	*
Q8VCN5	Cth	4.70453	7.28172e-09	6.74651e-06	5.17092	Upregulated	*
P10852	Slc3a2	2.73604	5.76198e-09	6.74651e-06	5.17092	Upregulated	*
O35874	Slc1a4	2.3113	2.63327e-08	1.95178e-05	4.70957	Upregulated	*
Q61024	Asns	2.04757	7.46415e-08	4.48373e-05	4.34836	Upregulated	*
Q61753	Phgdh	1.92129	8.469e-08	4.48373e-05	4.34836	Upregulated	*
Q99K85	Psat1	2.25733	6.37088e-07	0.000214641	3.66829	Upregulated	*
Q8CGC7	Eprs1	1.69106	8.17621e-07	0.000252509	3.59772	Upregulated	*
Q9ER72	Cars1	1.26052	4.25851e-06	0.001214	2.91578	Upregulated	*
Q91WQ3	Yars1	1.03278	1.50862e-05	0.00328879	2.48296	Upregulated	*
Q9CQX2	Cyb5b	1.47414	3.51231e-05	0.00619839	2.20772	Upregulated	*
Q149F3	Gspt2	1.50774	4.346e-05	0.00671095	2.17322	Upregulated	*
P19157	Gstp1	1.39608	4.06747e-05	0.00671095	2.17322	Upregulated	*
P63001	Rac1	1.34778	5.0316e-05	0.00717197	2.14436	Upregulated	*
Q8BGS2	Bola2	1.10221	5.34062e-05	0.0073305	2.13487	Upregulated	*
Q99LB7	Sardh	1.33062	8.86539e-05	0.0113294	1.94579	Upregulated	*
Q9D7E4	NA	1.64724	0.000222541	0.0222902	1.65189	Upregulated	*
P99024	Tubb5	2.22665	0.000278758	0.0264891	1.57693	Upregulated	*
Q8BP47	NARS1	1.40799	0.000422465	0.0318059	1.49749	Upregulated	*
Q99JI6	Rap1b	1.83026	0.000445679	0.032386	1.48964	Upregulated	*
P52196	Tst	-0.970321	0.000110893	0.0132571	1.87755	Downregulated
P05480	Src	-0.878894	0.000128066	0.0143822	1.84217	Downregulated
Q01730	Rsu1	-0.977394	0.000142348	0.0155159	1.80922	Downregulated
Q921M3	Sf3b3	-0.989711	0.000291632	0.0270197	1.56832	Downregulated
Q60714	Slc27a1	-0.667927	0.000417077	0.0318059	1.49749	Downregulated
Q8CJH3	Plxnb1	-0.809354	0.000403439	0.0318059	1.49749	Downregulated
P11531	Dmd	-0.992715	0.000401073	0.0318059	1.49749	Downregulated
O88343	Slc4a4	-0.858	0.000592428	0.0392061	1.40665	Downregulated
F8VPU2	Farp1	-0.723824	0.000851907	0.0493308	1.30688	Downregulated
Q9WV18	Gabbr1	-1.03344	0.000921074	0.0505188	1.29655	Downregulated
Q8VEA4	Chchd4	-1.04284	0.000906327	0.0505188	1.29655	Downregulated
Q9D4C9	Clvs1	-1.42207	0.00091061	0.0505188	1.29655	Downregulated
Q60870	Reep5	-1.17177	0.000944235	0.050715	1.29486	Downregulated
Q9D7B6	Acad8	-1.07145	0.00118524	0.0570454	1.24378	Downregulated
P55088	Aqp4	-1.07223	0.0011113	0.0570454	1.24378	Downregulated
Q02257	Jup	-1.18653	0.0011124	0.0570454	1.24378	Downregulated
P63030	Mpc1	-2.08075	0.00118047	0.0570454	1.24378	Downregulated
Q06890	Clu	-1.32524	0.00124665	0.0587112	1.23128	Downregulated
Q9CXP8	Gng10	-1.0926	0.00142887	0.0650177	1.18697	Downregulated
Q9CZW4	Acsl3	-1.36721	0.00147626	0.0650177	1.18697	Downregulated
Q9JKL4	Ndufaf3	-1.41325	0.00154386	0.0650177	1.18697	Downregulated
Q9DB41	Slc25a18	-1.64276	0.00153528	0.0650177	1.18697	Downregulated
Q99KU0	Vmp1	-1.70318	0.0015131	0.0650177	1.18697	Downregulated
Q60771	Cldn11	-2.97414	0.00150908	0.0650177	1.18697	Downregulated
Q80UP8	Slc20a2	-1.3928	0.00229223	0.0860834	1.06508	Downregulated
O35682	Myadm	-1.97042	0.00243585	0.089379	1.04876	Downregulated
Q9ESP1	Sdf2l1	-1.12568	0.00253932	0.0895973	1.04771	Downregulated
Q8CHW4	Eif2b5	-1.60655	0.00261898	0.0897081	1.04717	Downregulated
Q6P069	Sri	-1.52123	0.00267134	0.09	1.04576	Downregulated
Q99JG2	Gpr37l1	-2.55769	0.00345107	0.104833	0.979501	Downregulated
Q9CTY5	Micu3	-1.45711	0.00374118	0.106652	0.972029	Downregulated
Q91XE8	Tmem205	-1.3392	0.00406724	0.109986	0.958664	Downregulated
Q8BJY1	Psmd5	-1.09938	0.00431331	0.112571	0.948572	Downregulated
O08709	Prdx6	-1.01047	0.00444036	0.114412	0.941529	Downregulated
P84084	Arf5	-1.09813	0.00471172	0.118787	0.925232	Downregulated
O55026	Entpd2	-1.48667	0.00513026	0.119595	0.922287	Downregulated
Q8R086	Suox	-1.07616	0.00536745	0.120337	0.919602	Downregulated
Q61235	Sntb2	-1.53298	0.00557873	0.120905	0.917555	Downregulated
O54734	Ddost	-1.14278	0.00587489	0.122191	0.91296	Downregulated
Q8BFS6	Cpped1	-1.06539	0.00701857	0.130054	0.885876	Downregulated
Q07417	Acads	-1.49825	0.00675992	0.130054	0.885876	Downregulated
Q8CIH9	Ppat	-1.71972	0.00761903	0.137069	0.863062	Downregulated
Q6P5F7	Ttyh3	-1.01971	0.00796183	0.139434	0.855631	Downregulated
Q3UVK0	Ermp1	-1.58151	0.00874578	0.145066	0.838435	Downregulated
Q9ERS2	Ndufa13	-1.0812	0.00914069	0.147439	0.831388	Downregulated
Q01279	Egfr	-1.21684	0.00916608	0.147439	0.831388	Downregulated
Q91YN9	Bag2	-1.1151	0.0102593	0.1567	0.804931	Downregulated
Q9JLT4	Txnrd2	-1.48698	0.0107235	0.1567	0.804931	Downregulated
Q9WUB3	Pygm	-1.01853	0.0113102	0.159984	0.795924	Downregulated
Q8VDK1	Nit1	-1.29728	0.0113022	0.159984	0.795924	Downregulated
P62717	Rpl18a	-1.07367	0.0116706	0.160499	0.794529	Downregulated
Q6P1F6	Ppp2r2a	-1.17919	0.0118498	0.160802	0.793709	Downregulated
P28651	Ca8	-1.07199	0.0124618	0.16533	0.781649	Downregulated
Q3UX10	Tubal3	-1.25028	0.0131101	0.168118	0.774385	Downregulated
Q8C8N2	Scai	-1.24942	0.0136303	0.171816	0.764936	Downregulated
P13634	Ca1	-1.17816	0.0142351	0.17382	0.759901	Downregulated
P35762	Cd81	-1.64365	0.015011	0.176257	0.753854	Downregulated
Q8BFQ8	Gatd1	-1.49172	0.0159517	0.177754	0.750181	Downregulated
Q9D6G9	Cmtm5	-1.02174	0.0198087	0.193187	0.714022	Downregulated
O09117	Sypl1	-1.56752	0.0213125	0.198452	0.702344	Downregulated
A2A8L5	Ptprf	-1.01705	0.031433	0.234821	0.629262	Downregulated
Q9DC51	Gnai3	-1.14737	0.0342708	0.241919	0.61633	Downregulated
P29699	Ahsg	-2.78897	0.0417514	0.26884	0.570505	Downregulated
Q9R0U0	Srsf10	-1.63109	0.0422866	0.269268	0.569815	Downregulated
Q8VCT3	Rnpep	-1.04445	0.042399	0.269521	0.569407	Downregulated
Q3TYS2	Cybc1	-1.14645	0.0440581	0.274267	0.561826	Downregulated
Q61908	Cmc4	-1.00029	0.0453308	0.279063	0.554298	Downregulated
Q9CRD4	Dbndd2	-1.01858	0.0516829	0.292422	0.533989	Downregulated
Q8BHE8	Maip1	-1.37652	0.0570427	0.305219	0.515389	Downregulated
Q61885	Mog	-1.11273	0.0664872	0.328974	0.482838	Downregulated
Q9CQ40	Mrpl49	-1.01798	0.0752299	0.346977	0.4597	Downregulated
Q80UW2	Fbxo2	-1.91191	0.0815558	0.357265	0.44701	Downregulated
Q8R1I1	Uqcr10	-1.34468	0.11712	0.417731	0.379104	Downregulated
Q8BK08	Tmem11	-1.00517	0.137531	0.449189	0.347571	Downregulated
P07310	Ckm	-1.73613	0.14098	0.452385	0.344492	Downregulated
Q6P5D8	Smchd1	-1.05177	0.151072	0.460801	0.336487	Downregulated
Q9R0Q3	Tmed2	-1.00298	0.1844	0.504441	0.297189	Downregulated
P97441	Slc30a3	-1.27602	0.28997	0.620093	0.207543	Downregulated
Q3THK3	Gtf2f1	-1.36822	0.326129	0.648674	0.187973	Downregulated
P60761	Nrgn	-1.649	0.327357	0.648674	0.187973	Downregulated
Q8BY89	Slc44a2	-0.854989	0.00115701	0.0570454	1.24378	Downregulated
Q8BH57	Wdr48	-0.724618	0.00174698	0.0719367	1.14305	Downregulated
Q91VK4	Itm2c	-0.762173	0.00197982	0.0788946	1.10295	Downregulated
Q61234	Snta1	-0.85784	0.00196565	0.0788946	1.10295	Downregulated
Q3TY86	Aifm3	-0.8394	0.00208761	0.0814387	1.08917	Downregulated
P52825	Cpt2	-0.916662	0.00228956	0.0860834	1.06508	Downregulated
Q60967	Papss1	-0.995429	0.0024025	0.0890365	1.05043	Downregulated
P70663	Sparcl1	-0.579825	0.00256668	0.0895973	1.04771	Downregulated
Q925N0	Sfxn5	-0.689099	0.00258563	0.0895973	1.04771	Downregulated
Q922E4	Pcyt2	-0.663114	0.00274492	0.0908273	1.04178	Downregulated
Q922R8	Pdia6	-0.574249	0.00284399	0.0924545	1.03407	Downregulated
P53986	Slc16a1	-0.831591	0.00303559	0.0969817	1.01331	Downregulated
O08808	Diaph1	-0.678279	0.0031282	0.098938	1.00464	Downregulated
P55096	Abcd3	-0.555122	0.00334863	0.10407	0.982674	Downregulated
Q9Z2W8	Gria4	-0.882991	0.00350801	0.105375	0.977264	Downregulated
Q921C1	Gjc3	-0.960537	0.00372223	0.106652	0.972029	Downregulated
Q8VHQ9	Acot11	-0.648303	0.00396057	0.109986	0.958664	Downregulated
Q6IRU2	Tpm4	-0.670519	0.00409051	0.109986	0.958664	Downregulated
D3Z4S3	Ptrhd1	-0.756444	0.0040459	0.109986	0.958664	Downregulated
Q8BU14	Sec62	-0.762929	0.00409553	0.109986	0.958664	Downregulated
P59481	Lman2l	-0.761881	0.00444558	0.114412	0.941529	Downregulated
P35436	Grin2a	-0.878605	0.00447741	0.114436	0.941435	Downregulated
Q6P5F9	Xpo1	-0.911585	0.00452864	0.114953	0.93948	Downregulated
P54726	Rad23a	-0.753882	0.00508494	0.119595	0.922287	Downregulated
P61087	Ube2k	-0.776993	0.0051571	0.119595	0.922287	Downregulated
P97315	Csrp1	-0.782283	0.00514313	0.119595	0.922287	Downregulated
Q99J47	Dhrs7b	-0.807487	0.00484555	0.119595	0.922287	Downregulated
P70202	Lxn	-0.838095	0.00490154	0.119595	0.922287	Downregulated
Q9ERI6	Rdh14	-0.83939	0.00528772	0.119595	0.922287	Downregulated
P19096	Fasn	-0.888456	0.00503925	0.119595	0.922287	Downregulated
Q9EPK7	Xpo7	-0.902607	0.00503433	0.119595	0.922287	Downregulated
Q9QYY0	Gab1	-0.949233	0.00529239	0.119595	0.922287	Downregulated
Q9DCJ9	Npl	-0.979466	0.00552003	0.120337	0.919602	Downregulated
Q6PAK3	Prmt8	-0.567179	0.00587513	0.122191	0.91296	Downregulated
P70168	Kpnb1	-0.573874	0.00588696	0.122191	0.91296	Downregulated
Q3UJU9	Rmdn3	-0.681654	0.00595062	0.122191	0.91296	Downregulated
Q2TBE6	Pi4k2a	-0.8131	0.00599469	0.122191	0.91296	Downregulated
Q9DBG5	Plin3	-0.829043	0.00597312	0.122191	0.91296	Downregulated
O35678	Mgll	-0.87742	0.00600076	0.122191	0.91296	Downregulated
B9EKR1	Ptprz1	-0.508727	0.00627241	0.125652	0.900832	Downregulated
P28660	Nckap1	-0.856788	0.0062625	0.125652	0.900832	Downregulated
Q01405	Sec23a	-0.816558	0.00642443	0.126872	0.896636	Downregulated
B1AXV0	Frrs1l	-0.856199	0.00653301	0.128102	0.892443	Downregulated
Q9D7N9	Apmap	-0.440311	0.00675572	0.130054	0.885876	Downregulated
Q9CRY7	Gdpd1	-0.527319	0.00701601	0.130054	0.885876	Downregulated
Q8BTG3	Tcp11l1	-0.843071	0.00687352	0.130054	0.885876	Downregulated
Q8CH72	Trim32	-0.648561	0.00719463	0.132653	0.877282	Downregulated
Q99M51	Nck1	-0.752823	0.00738916	0.134898	0.869996	Downregulated
Q920N7	Syt12	-0.926673	0.00761067	0.137069	0.863062	Downregulated
Q9Z2Z6	Slc25a20	-0.940124	0.00770021	0.13786	0.860562	Downregulated
Q9CQF3	Nudt21	-0.711953	0.00781835	0.137977	0.860195	Downregulated
P83882	Rpl36a	-0.795757	0.00781842	0.137977	0.860195	Downregulated
Q8BSY0	Asph	-0.827546	0.00808505	0.140015	0.853826	Downregulated
Q8BGC4	Ptgr3	-0.54053	0.00835734	0.142729	0.845486	Downregulated
O35609	Scamp3	-0.954976	0.00876813	0.145066	0.838435	Downregulated
Q9D892	Itpa	-0.567405	0.00921805	0.147439	0.831388	Downregulated
Q9WTI7	Myo1c	-0.668639	0.00913508	0.147439	0.831388	Downregulated
Q8R307	Vps18	-0.69057	0.00900202	0.147439	0.831388	Downregulated
P39447	Tjp1	-0.416831	0.0106709	0.1567	0.804931	Downregulated
Q9DC07	Nebl	-0.515029	0.0103195	0.1567	0.804931	Downregulated
Q9JI46	Nudt3	-0.578676	0.0106894	0.1567	0.804931	Downregulated
P51174	Acadl	-0.637013	0.0101304	0.1567	0.804931	Downregulated
Q9QYI3	Dnajc7	-0.666725	0.0103103	0.1567	0.804931	Downregulated
Q91V14	Slc12a5	-0.670343	0.0106415	0.1567	0.804931	Downregulated
Q9JK81	Myg1	-0.678942	0.010189	0.1567	0.804931	Downregulated
Q924C1	Xpo5	-0.681246	0.0108694	0.157785	0.801935	Downregulated
Q9CXY6	Ilf2	-0.892369	0.010976	0.157928	0.80154	Downregulated
P63080	Gabrb3	-0.619305	0.0117364	0.160499	0.794529	Downregulated
Q9QWR8	Naga	-0.833516	0.0117226	0.160499	0.794529	Downregulated
Q91YE6	Ipo9	-0.483136	0.0119582	0.160802	0.793709	Downregulated
Q8C0E2	Vps26b	-0.484361	0.0119361	0.160802	0.793709	Downregulated
Q6ZWV7	Rpl35	-0.903792	0.0119755	0.160802	0.793709	Downregulated
Q791V5	Mtch2	-0.675805	0.0121806	0.162965	0.787906	Downregulated
P21278	Gna11	-0.747389	0.0127312	0.165948	0.780028	Downregulated
Q8BGQ1	Vipas39	-0.930054	0.0127337	0.165948	0.780028	Downregulated
Q5SNZ0	Ccdc88a	-0.926677	0.013097	0.168118	0.774385	Downregulated
P57716	Ncstn	-0.663505	0.0133667	0.170248	0.768917	Downregulated
Q8R1A4	Dock7	-0.588632	0.0134483	0.170682	0.767812	Downregulated
P49442	Inpp1	-0.474966	0.0138352	0.172932	0.762126	Downregulated
Q6P4T2	Snrnp200	-0.547458	0.0139521	0.172932	0.762126	Downregulated
Q9DBG6	Rpn2	-0.719964	0.0138654	0.172932	0.762126	Downregulated
Q811U4	Mfn1	-0.816391	0.0138892	0.172932	0.762126	Downregulated
P70441	Slc9a3r1	-0.565687	0.0140198	0.173192	0.761473	Downregulated
P32233	Drg1	-0.728339	0.0141355	0.173465	0.760789	Downregulated
Q9JHI5	Ivd	-0.491955	0.0144786	0.174856	0.757321	Downregulated
Q9CZ04	Cops7a	-0.896626	0.0145994	0.175666	0.755311	Downregulated
Q9JMG1	Edf1	-0.49758	0.0147963	0.175919	0.754687	Downregulated
P30999	Ctnnd1	-0.479354	0.015124	0.176257	0.753854	Downregulated
Q8R2Y0	Abhd6	-0.642152	0.0151042	0.176257	0.753854	Downregulated
Q6DID3	Scaf8	-0.758838	0.0150171	0.176257	0.753854	Downregulated
Q99KQ4	Nampt	-0.414111	0.0158555	0.177754	0.750181	Downregulated
Q8BTZ7	Gmppb	-0.477528	0.0160086	0.177754	0.750181	Downregulated
Q8K010	Oplah	-0.559019	0.0161158	0.177754	0.750181	Downregulated
Q99P47	Cntnap4	-0.633796	0.0159912	0.177754	0.750181	Downregulated
Q7M6Y3	Picalm	-0.635385	0.0160552	0.177754	0.750181	Downregulated
P35700	Prdx1	-0.548381	0.016269	0.178381	0.74865	Downregulated
O55013	Trappc3	-0.734614	0.0162301	0.178381	0.74865	Downregulated
P08003	Pdia4	-0.549741	0.016579	0.178648	0.748002	Downregulated
Q9DC61	Pmpca	-0.636146	0.0164659	0.178648	0.748002	Downregulated
Q8R0H9	Gga1	-0.798791	0.0165825	0.178648	0.748002	Downregulated
P97772	Grm1	-0.849813	0.0166373	0.178719	0.74783	Downregulated
Q9JK42	Pdk2	-0.500688	0.0167444	0.179349	0.746302	Downregulated
Q80T41	Gabbr2	-0.628872	0.0171356	0.180595	0.743295	Downregulated
P37040	Por	-0.432574	0.0174848	0.181508	0.741103	Downregulated
Q8BVA5	Ldah	-0.534833	0.0174051	0.181508	0.741103	Downregulated
Q8VI63	Mob2	-0.787309	0.0176406	0.182614	0.738465	Downregulated
Q6PGN3	Dclk2	-0.493503	0.0180478	0.184765	0.73338	Downregulated
Q91ZX7	Lrp1	-0.400078	0.0181076	0.184867	0.73314	Downregulated
Q8BLF1	Nceh1	-0.696529	0.0183316	0.186129	0.730186	Downregulated
Q6NVG1	Lpcat4	-0.630989	0.01851	0.186915	0.728355	Downregulated
Q9WVQ1	Magi2	-0.522461	0.0186814	0.188134	0.725533	Downregulated
Q8BH44	Coro2b	-0.586227	0.0194426	0.192128	0.71641	Downregulated
O35343	Kpna4	-0.648134	0.0194794	0.192128	0.71641	Downregulated
Q9D9V3	Echdc1	-0.864767	0.0193106	0.192128	0.71641	Downregulated
P47738	Aldh2	-0.553721	0.0197356	0.192981	0.714484	Downregulated
Q69ZK0	Prex1	-0.743825	0.019997	0.193561	0.713181	Downregulated
Q9WUM3	Coro1b	-0.466853	0.0201105	0.193583	0.713132	Downregulated
B9EJ86	Osbpl8	-0.595844	0.0202671	0.194585	0.710891	Downregulated
Q8BIJ6	Iars2	-0.525563	0.0205092	0.194748	0.710526	Downregulated
Q91WC3	Acsl6	-0.550513	0.0204048	0.194748	0.710526	Downregulated
Q8CIP4	Mark4	-0.69664	0.0203522	0.194748	0.710526	Downregulated
Q8BP40	Acp6	-0.738153	0.0205806	0.194748	0.710526	Downregulated
O35900	Lsm2	-0.881148	0.021221	0.198099	0.703118	Downregulated
Q8C729	Fam126b	-0.406783	0.0217787	0.199782	0.699444	Downregulated
Q9CQ86	Mien1	-0.620153	0.0217558	0.199782	0.699444	Downregulated
Q8BIP0	Dars2	-0.70251	0.0219416	0.199823	0.699354	Downregulated
P62331	Arf6	-0.984874	0.0219116	0.199823	0.699354	Downregulated
Q3TDN2	Faf2	-0.524686	0.0220938	0.200195	0.698547	Downregulated
Q4VBD2	Tapt1	-0.711065	0.0222521	0.201137	0.696508	Downregulated
Q8BWQ6	Vps35l	-0.874932	0.0226692	0.202928	0.692659	Downregulated
P21460	Cst3	-0.558814	0.023213	0.20615	0.685817	Downregulated
Q3UMU9	Hdgfl2	-0.536958	0.0236971	0.208523	0.680847	Downregulated
Q99KV1	Dnajb11	-0.54353	0.0238118	0.20862	0.680643	Downregulated
P81117	Nucb2	-0.540282	0.0240768	0.208858	0.680149	Downregulated
O55028	Bckdk	-0.673056	0.0244221	0.208858	0.680149	Downregulated
Q9D517	Agpat3	-0.675364	0.0239907	0.208858	0.680149	Downregulated
Q8BHC4	Dcakd	-0.765439	0.0244467	0.208858	0.680149	Downregulated
Q64516	Gk	-0.508139	0.0251473	0.211467	0.674757	Downregulated
Q9QXG4	Acss2	-0.777643	0.0250487	0.211467	0.674757	Downregulated
P60487	Pdxp	-0.831388	0.0251188	0.211467	0.674757	Downregulated
Q6WVG3	Kctd12	-0.850169	0.0252779	0.211467	0.674757	Downregulated
G5E870	Trip12	-0.914992	0.0252572	0.211467	0.674757	Downregulated
Q9D1Q6	Erp44	-0.45132	0.025583	0.212491	0.672659	Downregulated
Q9CQ71	Rpa3	-0.736492	0.0257464	0.212508	0.672624	Downregulated
Q9D1M0	Sec13	-0.867971	0.0258284	0.212711	0.672209	Downregulated
P35980	Rpl18	-0.708241	0.0261753	0.21509	0.66738	Downregulated
Q8BHZ0	Cyria	-0.793533	0.0264137	0.215148	0.667263	Downregulated
Q9CPZ8	Cmc1	-0.487158	0.0269377	0.217972	0.6616	Downregulated
Q9CY64	Blvra	-0.560155	0.026891	0.217972	0.6616	Downregulated
Q8VE62	Paip1	-0.4151	0.0271847	0.219491	0.658583	Downregulated
Q8C4Y3	Nelfb	-0.657387	0.0272806	0.219724	0.658122	Downregulated
Q61838	Pzp	-0.827619	0.0286145	0.228218	0.641649	Downregulated
P12382	Pfkl	-0.859597	0.0286479	0.228218	0.641649	Downregulated
Q6GQT9	Nomo1	-0.393924	0.0291949	0.228529	0.641059	Downregulated
Q9DCN2	Cyb5r3	-0.423918	0.0293527	0.228529	0.641059	Downregulated
P21981	Tgm2	-0.476182	0.0294757	0.228529	0.641059	Downregulated
Q3TPE9	Ankmy2	-0.488552	0.0294536	0.228529	0.641059	Downregulated
Q5SWU9	Acaca	-0.510228	0.0293277	0.228529	0.641059	Downregulated
O70435	Psma3	-0.742634	0.0293852	0.228529	0.641059	Downregulated
P41234	Abca2	-0.693958	0.0296472	0.229379	0.639446	Downregulated
P23818	Gria1	-0.789249	0.0300153	0.230781	0.636799	Downregulated
Q921G7	Etfdh	-0.390415	0.0304116	0.232382	0.633797	Downregulated
P62313	Lsm6	-0.646826	0.0304959	0.232547	0.633489	Downregulated
Q8CGY8	Ogt	-0.349708	0.0319914	0.234821	0.629262	Downregulated
Q7TSV4	Pgm2	-0.455688	0.0316541	0.234821	0.629262	Downregulated
P16332	Mmut	-0.473555	0.0311064	0.234821	0.629262	Downregulated
Q61102	Abcb7	-0.597791	0.0319244	0.234821	0.629262	Downregulated
Q9QYJ3	Dnajb1	-0.631627	0.03137	0.234821	0.629262	Downregulated
Q99PU5	Acsbg1	-0.643394	0.0313468	0.234821	0.629262	Downregulated
P97352	S100a13	-0.71134	0.0318319	0.234821	0.629262	Downregulated
Q8C3W1	NA	-0.748697	0.0317351	0.234821	0.629262	Downregulated
Q9D061	Acbd6	-0.883433	0.0314458	0.234821	0.629262	Downregulated
Q9WV85	Nme3	-0.884668	0.0315057	0.234821	0.629262	Downregulated
Q9CXI5	Manf	-0.669154	0.0320842	0.234988	0.628954	Downregulated
Q6P8I4	Pcnp	-0.492767	0.0323781	0.235743	0.627561	Downregulated
Q9Z2S7	Tsc22d3	-0.657596	0.032366	0.235743	0.627561	Downregulated
Q8VEE4	Rpa1	-0.631423	0.0327782	0.236133	0.626844	Downregulated
B9EJA2	Cttnbp2	-0.661201	0.0326258	0.236133	0.626844	Downregulated
Q4V9Z5	Sez6l2	-0.837398	0.0325382	0.236133	0.626844	Downregulated
P62830	Rpl23	-0.426766	0.0331693	0.237329	0.62465	Downregulated
Q9D7X8	Ggct	-0.52173	0.0334596	0.237329	0.62465	Downregulated
P51432	Plcb3	-0.827074	0.0334924	0.237329	0.62465	Downregulated
Q9CQQ0	Smim8	-0.860605	0.0333957	0.237329	0.62465	Downregulated
P45952	Acadm	-0.404395	0.0342232	0.241919	0.61633	Downregulated
Q8K274	Fn3krp	-0.59187	0.034628	0.243052	0.614301	Downregulated
Q8R1F6	Hid1	-0.819692	0.0352851	0.246729	0.607779	Downregulated
Q9DCM2	Gstk1	-0.442489	0.0356199	0.248601	0.604496	Downregulated
Q9JLI8	Sart3	-0.450873	0.0356929	0.248643	0.604424	Downregulated
Q9EQH3	Vps35	-0.497628	0.0359567	0.248688	0.604345	Downregulated
O55003	Bnip3	-0.844	0.0359679	0.248688	0.604345	Downregulated
Q9QYF1	Rdh11	-0.586582	0.0364405	0.250408	0.601351	Downregulated
Q9QXC1	Fetub	-0.695929	0.0368189	0.250704	0.600839	Downregulated
P70704	Atp8a1	-0.478515	0.0372486	0.251194	0.599991	Downregulated
Q11136	Pepd	-0.478612	0.0372792	0.251194	0.599991	Downregulated
Q91VK1	Bzw2	-0.896011	0.0370823	0.251194	0.599991	Downregulated
Q9ES56	Trappc4	-0.708465	0.0373993	0.251546	0.599383	Downregulated
Q8JZU2	Slc25a1	-0.682763	0.037701	0.253115	0.596681	Downregulated
Q9CZX9	Emc4	-0.52791	0.0385812	0.257162	0.589794	Downregulated
Q99K28	Arfgap2	-0.460991	0.0386642	0.257252	0.589641	Downregulated
Q3UE37	Ube2z	-0.651921	0.0392856	0.259986	0.58505	Downregulated
Q80UU9	Pgrmc2	-0.572416	0.0397153	0.261895	0.581873	Downregulated
P50429	Arsb	-0.472363	0.039796	0.261961	0.581763	Downregulated
Q9DB34	Chmp2a	-0.748339	0.039887	0.262095	0.581542	Downregulated
Q62165	Dag1	-0.564751	0.040166	0.263461	0.579284	Downregulated
Q9QYB5	Add3	-0.437765	0.0406797	0.265981	0.575149	Downregulated
Q99JY8	Plpp3	-0.612612	0.0406938	0.265981	0.575149	Downregulated
Q8K341	Atat1	-0.496965	0.041072	0.266572	0.574185	Downregulated
Q3UUI3	Them4	-0.749013	0.041327	0.267759	0.572256	Downregulated
Q8BJD1	Itih5	-0.633307	0.0417529	0.26884	0.570505	Downregulated
Q6PGC1	Dhx29	-0.78139	0.0416257	0.26884	0.570505	Downregulated
Q9JLN9	Mtor	-0.339446	0.0421152	0.269102	0.570084	Downregulated
Q921I1	Tf	-0.423311	0.0422237	0.269268	0.569815	Downregulated
E9Q3L2	Pi4ka	-0.565242	0.0426786	0.270254	0.568228	Downregulated
Q9R1P1	Psmb3	-0.970173	0.0428504	0.270527	0.567789	Downregulated
Q99P30	Nudt7	-0.736869	0.0431834	0.270627	0.567628	Downregulated
P29758	Oat	-0.536782	0.0434306	0.271423	0.566353	Downregulated
Q91YS8	Camk1	-0.628658	0.0441078	0.274267	0.561826	Downregulated
P24549	Aldh1a1	-0.501531	0.0449651	0.278663	0.55492	Downregulated
Q9CQW1	Ykt6	-0.446205	0.0450646	0.278813	0.554686	Downregulated
Q9CRB8	Mtfp1	-0.599945	0.0452428	0.278985	0.554419	Downregulated
Q9Z1Q5	Clic1	-0.689622	0.0456569	0.279677	0.553343	Downregulated
Q04735	Cdk16	-0.684322	0.0457872	0.280012	0.552823	Downregulated
Q920B9	Supt16h	-0.467677	0.0468332	0.283773	0.547029	Downregulated
O55135	Eif6	-0.473273	0.0466663	0.283773	0.547029	Downregulated
P28665	Mug1	-0.675524	0.0468616	0.283773	0.547029	Downregulated
Q61247	Serpinf2	-0.997118	0.0468159	0.283773	0.547029	Downregulated
Q99PV0	Prpf8	-0.615452	0.047249	0.284503	0.545913	Downregulated
Q5U430	Ubr3	-0.679119	0.0475909	0.284503	0.545913	Downregulated
Q91YL2	Rnf126	-0.722361	0.0474454	0.284503	0.545913	Downregulated
Q922Q1	Mtarc2	-0.729317	0.0474181	0.284503	0.545913	Downregulated
Q6ZWN5	Rps9	-0.809227	0.0480061	0.284503	0.545913	Downregulated
O89017	Lgmn	-0.933862	0.0479647	0.284503	0.545913	Downregulated
Q8VED9	Lgalsl	-0.599458	0.0488161	0.286781	0.542449	Downregulated
Q91VC3	Eif4a3	-0.499569	0.0489818	0.287187	0.541836	Downregulated
Q64133	Maoa	-0.610156	0.0490527	0.287187	0.541836	Downregulated
Q922D8	Mthfd1	-0.392414	0.0494923	0.288328	0.540114	Downregulated
Q9JKY5	Hip1r	-0.347377	0.0500706	0.289304	0.538645	Downregulated
Q3TY60	Fam131b	-0.49471	0.050175	0.289304	0.538645	Downregulated
Q8BYA0	Tbcd	-0.56817	0.0502731	0.289304	0.538645	Downregulated
Q9D1J3	Sarnp	-0.611345	0.0502727	0.289304	0.538645	Downregulated
Q9DBZ5	Eif3k	-0.987091	0.0503588	0.289349	0.538579	Downregulated
O70589	Cask	-0.301344	0.0505322	0.289447	0.538431	Downregulated
Q9WVJ2	Psmd13	-0.522332	0.0505288	0.289447	0.538431	Downregulated
Q9WV60	Gsk3b	-0.355377	0.0507695	0.289721	0.53802	Downregulated
P06151	Ldha	-0.385921	0.0508145	0.289721	0.53802	Downregulated
Q8BHF7	Pgs1	-0.620676	0.0511122	0.290524	0.536818	Downregulated
Q9CYZ2	Tpd52l2	-0.323509	0.0514622	0.291988	0.534635	Downregulated
P40336	Vps26a	-0.523825	0.0515273	0.291988	0.534635	Downregulated
P56395	Cyb5a	-0.37204	0.0517707	0.292473	0.533915	Downregulated
Q9JMD3	Stard10	-0.436123	0.0525232	0.294035	0.531602	Downregulated
Q9CY58	Serbp1	-0.413796	0.0528972	0.294803	0.530468	Downregulated
Q9R112	Sqor	-0.943348	0.0529786	0.294803	0.530468	Downregulated
O09061	Psmb1	-0.410773	0.0536401	0.296702	0.52768	Downregulated
Q9D328	Tmem35a	-0.525494	0.0542207	0.297179	0.526983	Downregulated
P52479	Usp10	-0.872547	0.0539967	0.297179	0.526983	Downregulated
Q9QYG0	Ndrg2	-0.524225	0.0544037	0.297375	0.526696	Downregulated
Q61335	Bcap31	-0.403213	0.0565094	0.303842	0.517352	Downregulated
Q9JLB0	Pals2	-0.311464	0.0570741	0.305219	0.515389	Downregulated
Q9ESZ8	Gtf2i	-0.315816	0.0573579	0.305415	0.51511	Downregulated
Q6ZQ18	Efr3b	-0.527822	0.0572792	0.305415	0.51511	Downregulated
Q0KK55	Kndc1	-0.347007	0.0580628	0.306525	0.513534	Downregulated
Q9JME5	Ap3b2	-0.322344	0.0592888	0.311624	0.506368	Downregulated
P18052	Ptpra	-0.415935	0.0592595	0.311624	0.506368	Downregulated
Q8JZN5	Acad9	-0.591718	0.059365	0.311624	0.506368	Downregulated
Q8K0Z7	Taco1	-0.388586	0.0599462	0.313343	0.503979	Downregulated
Q91W53	Golga7	-0.500836	0.0602091	0.314275	0.502691	Downregulated
P32261	Serpinc1	-0.646773	0.0603099	0.314358	0.502576	Downregulated
Q91VR7	Map1lc3a	-0.530017	0.0606825	0.315413	0.50112	Downregulated
Q922J6	Tspan2	-0.918048	0.0609583	0.316278	0.49993	Downregulated
Q99LB6	Mat2b	-0.449796	0.0621289	0.320634	0.493991	Downregulated
Q9EQZ6	Rapgef4	-0.350833	0.0626349	0.321948	0.492214	Downregulated
Q8VD75	Hip1	-0.353496	0.0628119	0.322411	0.49159	Downregulated
Q9Z2W0	Dnpep	-0.33256	0.0630903	0.322504	0.491464	Downregulated
Q80UM3	Naa15	-0.458889	0.0630911	0.322504	0.491464	Downregulated
Q64152	Btf3	-0.641934	0.0629522	0.322504	0.491464	Downregulated
Q9EPW0	Inpp4a	-0.463292	0.063354	0.322514	0.491452	Downregulated
Q9CR68	Uqcrfs1	-0.339931	0.0648658	0.325649	0.48725	Downregulated
Q9D5V5	Cul5	-0.409687	0.0649365	0.325649	0.48725	Downregulated
Q91VI7	Rnh1	-0.454375	0.0644988	0.325649	0.48725	Downregulated
Q61655	Ddx19a	-0.50671	0.0651371	0.32566	0.487236	Downregulated
Q9R190	Mta2	-0.688679	0.0652022	0.32566	0.487236	Downregulated
Q7TNG5	Eml2	-0.623596	0.0658457	0.327476	0.48482	Downregulated
Q9JIW9	Ralb	-0.457151	0.0663206	0.32864	0.48328	Downregulated
Q78XF5	Ostc	-0.804288	0.06693	0.330723	0.480535	Downregulated
B2RXS4	Plxnb2	-0.369734	0.0671626	0.331431	0.479607	Downregulated
Q80U19	Daam2	-0.57463	0.0675683	0.33299	0.477569	Downregulated
Q9WTR1	Trpv2	-0.382464	0.0678507	0.333053	0.477487	Downregulated
Q99PL5	Rrbp1	-0.345801	0.068827	0.334886	0.475103	Downregulated
Q9D1R9	Rpl34	-0.533148	0.0688192	0.334886	0.475103	Downregulated
P46467	Vps4b	-0.999913	0.0684876	0.334886	0.475103	Downregulated
Q9QZM0	Ubqln2	-0.450055	0.0699193	0.336958	0.472424	Downregulated
Q64373	Bcl2l1	-0.581967	0.0698321	0.336958	0.472424	Downregulated
P35505	Fah	-0.867968	0.0701857	0.3374	0.471855	Downregulated
P09103	P4hb	-0.362014	0.0714395	0.34019	0.468278	Downregulated
P14869	Rplp0	-0.449773	0.0715079	0.34019	0.468278	Downregulated
Q9JHU9	Isyna1	-0.604045	0.0714738	0.34019	0.468278	Downregulated
Q9EPN1	Nbea	-0.30181	0.0720284	0.341352	0.466798	Downregulated
Q60692	Psmb6	-0.565354	0.0719621	0.341352	0.466798	Downregulated
Q64012	Raly	-0.72711	0.0724755	0.342158	0.465773	Downregulated
Q80U56	Avl9	-0.705853	0.0731804	0.342977	0.464735	Downregulated
Q9QYI5	Dnajb2	-0.373187	0.0745592	0.346242	0.460621	Downregulated
Q9CPR7	Sike1	-0.501724	0.075275	0.346977	0.4597	Downregulated
P57784	Snrpa1	-0.461741	0.0764531	0.349665	0.456348	Downregulated
Q9R1V4	Adam11	-0.28555	0.0781585	0.350085	0.455827	Downregulated
Q62059	Vcan	-0.324758	0.0778603	0.350085	0.455827	Downregulated
Q60790	Rasa3	-0.408988	0.0785943	0.350085	0.455827	Downregulated
Q9R020	Zranb2	-0.446335	0.0785818	0.350085	0.455827	Downregulated
Q99LT0	Dpy30	-0.526628	0.0778446	0.350085	0.455827	Downregulated
Q5M8N0	Cnrip1	-0.549663	0.0777494	0.350085	0.455827	Downregulated
P11352	Gpx1	-0.580569	0.0779771	0.350085	0.455827	Downregulated
Q9JMF3	Gng13	-0.739048	0.0791402	0.351671	0.453864	Downregulated
Q8CDA1	Inpp5f	-0.435326	0.0796991	0.35373	0.451328	Downregulated
P50544	Acadvl	-0.291311	0.0802761	0.355001	0.44977	Downregulated
Q05512	Mark2	-0.436438	0.0803686	0.355001	0.44977	Downregulated
Q9D882	Fam241b	-0.623952	0.0811371	0.356838	0.447529	Downregulated
Q8BYM8	Cars2	-0.459868	0.0816907	0.357315	0.446949	Downregulated
Q8R0Y6	Aldh1l1	-0.412872	0.0826116	0.359341	0.444493	Downregulated
Q08288	Lyar	-0.552384	0.0829732	0.360069	0.443615	Downregulated
Q9CR26	Vta1	-0.308539	0.0842981	0.360436	0.443172	Downregulated
Q8VDP4	Ccar2	-0.386698	0.0832045	0.360436	0.443172	Downregulated
Q9QZE7	Tsnax	-0.502178	0.0833776	0.360436	0.443172	Downregulated
P40240	Cd9	-0.511412	0.0835211	0.360436	0.443172	Downregulated
Q9JHS4	Clpx	-0.527622	0.0841811	0.360436	0.443172	Downregulated
O35459	Ech1	-0.597753	0.0843222	0.360436	0.443172	Downregulated
Q9JK48	Sh3glb1	-0.293953	0.0849028	0.360676	0.442882	Downregulated
Q5SSZ5	Tns3	-0.403198	0.0846015	0.360676	0.442882	Downregulated
P28271	Aco1	-0.412328	0.0848249	0.360676	0.442882	Downregulated
Q3TCH7	Cul4a	-0.523613	0.0847875	0.360676	0.442882	Downregulated
Q99P88	Nup155	-0.487606	0.0858948	0.362972	0.440127	Downregulated
Q9CPU2	Ndufb2	-0.567335	0.0858111	0.362972	0.440127	Downregulated
O55023	Impa1	-0.305079	0.086141	0.363597	0.439379	Downregulated
Q9CRA7	Dmac2l	-0.349983	0.0870463	0.363677	0.439284	Downregulated
Q64511	Top2b	-0.423403	0.0869342	0.363677	0.439284	Downregulated
Q8R0P4	Aamdc	-0.482145	0.0869377	0.363677	0.439284	Downregulated
P62309	Snrpg	-0.647071	0.0870632	0.363677	0.439284	Downregulated
Q64727	Vcl	-0.258618	0.0876297	0.364119	0.438757	Downregulated
Q80XU3	Nucks1	-0.626272	0.0873998	0.364119	0.438757	Downregulated
Q8BHL5	Elmo2	-0.452249	0.088053	0.364608	0.438173	Downregulated
Q99JB2	Stoml2	-0.285142	0.0901209	0.369905	0.43191	Downregulated
Q8K019	Bclaf1	-0.307363	0.0898985	0.369905	0.43191	Downregulated
Q9JL26	Fmnl1	-0.406074	0.0899702	0.369905	0.43191	Downregulated
P14131	Rps16	-0.485121	0.0902197	0.369905	0.43191	Downregulated
O35633	Slc32a1	-0.508767	0.0902304	0.369905	0.43191	Downregulated
Q923D5	Wbp11	-0.430648	0.0905632	0.370257	0.431497	Downregulated
Q9CZG3	Commd8	-0.459814	0.0905754	0.370257	0.431497	Downregulated
Q52KI8	Srrm1	-0.621213	0.0906161	0.370257	0.431497	Downregulated
Q63844	Mapk3	-0.301121	0.0908228	0.370285	0.431463	Downregulated
Q8BML9	Qars1	-0.667665	0.0907864	0.370285	0.431463	Downregulated
Q9R0A0	Pex14	-0.480509	0.0910635	0.370573	0.431126	Downregulated
Q9D358	Acp1	-0.78943	0.0910933	0.370573	0.431126	Downregulated
Q9WUB4	Dctn6	-0.496485	0.0913023	0.371016	0.430608	Downregulated
P59017	Bcl2l13	-0.319735	0.0918399	0.371943	0.429523	Downregulated
Q9D1I6	Mrpl14	-0.327089	0.0916908	0.371943	0.429523	Downregulated
Q8BW75	Maob	-0.897072	0.0929237	0.374321	0.426756	Downregulated
Q80WJ7	Mtdh	-0.36388	0.0932517	0.374827	0.426169	Downregulated
Q8VCW8	Acsf2	-0.333631	0.0939016	0.375985	0.42483	Downregulated
Q8BHN3	Ganab	-0.359586	0.0937402	0.375985	0.42483	Downregulated
Q9R0P3	Esd	-0.632655	0.0942349	0.375985	0.42483	Downregulated
Q9Z2W9	Gria3	-0.634238	0.0946463	0.375985	0.42483	Downregulated
Q3TGF2	Fam107b	-0.806527	0.094429	0.375985	0.42483	Downregulated
P20060	Hexb	-0.897475	0.094216	0.375985	0.42483	Downregulated
Q69ZZ9;Q9QXZ0	Macf1	-0.256382	0.094872	0.376038	0.424768	Downregulated
Q923Z0	Gprc5b	-0.382455	0.095462	0.377166	0.423467	Downregulated
P28667	Marcksl1	-0.553996	0.0961569	0.379104	0.421242	Downregulated
P24270	Cat	-0.269674	0.0980602	0.383345	0.41641	Downregulated
Q3U186	Rars2	-0.463916	0.0991832	0.386919	0.41238	Downregulated
Q80TQ2	Cyld	-0.485394	0.0999628	0.388412	0.410708	Downregulated
Q810A7	Ddx42	-0.439265	0.100317	0.3889	0.410162	Downregulated
Q9DCH4	Eif3f	-0.382633	0.100462	0.389042	0.410004	Downregulated
Q06138	Cab39	-0.266936	0.100739	0.389478	0.409517	Downregulated
Q80VL1	Tdrkh	-0.339955	0.101058	0.389478	0.409517	Downregulated
Q8BJ71	Nup93	-0.348746	0.10083	0.389478	0.409517	Downregulated
Q8VEH8	Erlec1	-0.46401	0.100894	0.389478	0.409517	Downregulated
P35282	Rab21	-0.741396	0.101119	0.389478	0.409517	Downregulated
Q6PGF7	Exoc8	-0.319028	0.102091	0.389828	0.409127	Downregulated
Q99JY0	Hadhb	-0.394317	0.10204	0.389828	0.409127	Downregulated
P48774	Gstm5	-0.784925	0.101982	0.389828	0.409127	Downregulated
Q8BMK4	Ckap4	-0.345728	0.102749	0.391758	0.406982	Downregulated
Q99MD9	Nasp	-0.496688	0.102953	0.392131	0.406569	Downregulated
O88712	Ctbp1	-0.407725	0.103389	0.392985	0.405624	Downregulated
Q8BGH2	Samm50	-0.535223	0.103381	0.392985	0.405624	Downregulated
Q8BQZ4	Ralgapb	-0.486228	0.103755	0.393164	0.405426	Downregulated
P62858	Rps28	-0.549096	0.103598	0.393164	0.405426	Downregulated
P47753	Capza1	-0.405897	0.104017	0.393757	0.404772	Downregulated
Q9D3P8	Plgrkt	-0.460161	0.104686	0.39548	0.402876	Downregulated
P51660	Hsd17b4	-0.300166	0.105116	0.396052	0.402247	Downregulated
Q99P31	Hspbp1	-0.999299	0.104959	0.396052	0.402247	Downregulated
Q3TWN3	Cnnm2	-0.640032	0.105954	0.398646	0.399413	Downregulated
P13707	Gpd1	-0.491081	0.106747	0.400814	0.397058	Downregulated
Q9ESW4	Agk	-0.290659	0.108267	0.403252	0.394423	Downregulated
Q9DBC7	Prkar1a	-0.313671	0.108144	0.403252	0.394423	Downregulated
Q9EQK5	Mvp	-0.348823	0.107804	0.403252	0.394423	Downregulated
Q9R0L7	Akap8l	-0.358786	0.108184	0.403252	0.394423	Downregulated
Q641K1	Agtpbp1	-0.595177	0.108848	0.404606	0.392968	Downregulated
Q80ZJ1	Rap2a	-0.395375	0.109483	0.405387	0.392131	Downregulated
O88507	Cntfr	-0.389463	0.11151	0.40899	0.388287	Downregulated
Q3UYC0	Ppm1h	-0.297558	0.112212	0.409012	0.388264	Downregulated
Q9QZ88	Vps29	-0.342611	0.112351	0.409012	0.388264	Downregulated
Q9DB16	Cab39l	-0.689519	0.112008	0.409012	0.388264	Downregulated
O55033	Nck2	-0.697531	0.112254	0.409012	0.388264	Downregulated
P55264	Adk	-0.335162	0.112623	0.409229	0.388033	Downregulated
Q91W89	Man2c1	-0.429281	0.112742	0.409229	0.388033	Downregulated
Q8K3C3	Lzic	-0.494809	0.113148	0.409897	0.387325	Downregulated
Q9D3D9	Atp5f1d	-0.272426	0.113876	0.411093	0.38606	Downregulated
Q9DB32	Haghl	-0.529796	0.114032	0.411093	0.38606	Downregulated
P43274	H1-4	-0.839444	0.114879	0.413017	0.384032	Downregulated
Q8C7M3	Trim9	-0.392954	0.116129	0.415018	0.381933	Downregulated
O70152	Dpm1	-0.323301	0.116803	0.417025	0.379838	Downregulated
Q9DB27	Mcts1	-0.544014	0.119446	0.420786	0.375938	Downregulated
Q921W4	Cryzl1	-0.537801	0.119562	0.420794	0.37593	Downregulated
P08113	Hsp90b1	-0.306321	0.120413	0.422188	0.374494	Downregulated
Q91VF2	Hnmt	-0.487585	0.120103	0.422188	0.374494	Downregulated
P26645	Marcks	-0.492905	0.120221	0.422188	0.374494	Downregulated
P35802	Gpm6a	-0.67274	0.121376	0.423958	0.372677	Downregulated
Q8VHH5	Agap3	-0.788637	0.121732	0.424403	0.372222	Downregulated
P70303	Ctps2	-0.402949	0.122358	0.425382	0.371221	Downregulated
P54822	Adsl	-0.300586	0.123111	0.4272	0.369369	Downregulated
Q9WV34	Mpp2	-0.386854	0.123702	0.428047	0.368508	Downregulated
Q921L3	Tmco1	-0.491849	0.123666	0.428047	0.368508	Downregulated
P62962	Pfn1	-0.436888	0.124175	0.428087	0.368468	Downregulated
P62500	Tsc22d1	-0.389801	0.124484	0.428356	0.368195	Downregulated
P24457	Cyp2d11	-0.532516	0.124789	0.428609	0.367939	Downregulated
Q62351	Tfrc	-0.605727	0.124787	0.428609	0.367939	Downregulated
Q920Q6	Msi2	-0.291509	0.125271	0.429423	0.367115	Downregulated
Q91YI0	Asl	-0.964835	0.125374	0.429423	0.367115	Downregulated
P70345	Bcl2l2	-0.548817	0.125772	0.429899	0.366634	Downregulated
Q8R3V6	Cuedc1	-0.567449	0.125861	0.429899	0.366634	Downregulated
P56371	Rab4a	-0.268106	0.126266	0.429932	0.366601	Downregulated
P09925	Surf1	-0.303202	0.126005	0.429932	0.366601	Downregulated
Q6PD03	Ppp2r5a	-0.381038	0.126396	0.429932	0.366601	Downregulated
P21619	Lmnb2	-0.343864	0.126807	0.430747	0.365777	Downregulated
O09114	Ptgds	-0.405598	0.128148	0.434109	0.362401	Downregulated
Q9QZD8	Slc25a10	-0.456038	0.12879	0.435303	0.361209	Downregulated
Q9DAM7	Tmem263	-0.727457	0.128814	0.435303	0.361209	Downregulated
Q9WTX6	Cul1	-0.412227	0.129295	0.435608	0.360904	Downregulated
Q8VDM4	Psmd2	-0.267983	0.129779	0.436049	0.360465	Downregulated
Q8R035	Mrpl58	-0.472896	0.129772	0.436049	0.360465	Downregulated
Q8C079	Strip1	-0.980796	0.129677	0.436049	0.360465	Downregulated
O88447	Klc1	-0.292617	0.129946	0.436214	0.3603	Downregulated
Q9EQS3	Mycbp	-0.366839	0.130878	0.438153	0.358374	Downregulated
Q05BC3	Eml1	-0.292322	0.131258	0.439028	0.357508	Downregulated
Q9CY27	Tecr	-0.292522	0.13192	0.440474	0.35608	Downregulated
Q80Y56	Rbsn	-0.420765	0.131928	0.440474	0.35608	Downregulated
Q9D880	Timm50	-0.466287	0.132072	0.440558	0.355997	Downregulated
Q9Z0Y1	Dctn3	-0.484366	0.132358	0.440716	0.355841	Downregulated
P01027	C3	-0.844417	0.132251	0.440716	0.355841	Downregulated
Q8BGN3	Enpp6	-0.633259	0.133322	0.441941	0.354636	Downregulated
Q9JKX6	Nudt5	-0.281439	0.133704	0.442418	0.354167	Downregulated
Q9WTX8	Mad1l1	-0.444396	0.133668	0.442418	0.354167	Downregulated
P11031	Sub1	-0.642906	0.133983	0.442502	0.354085	Downregulated
Q9D8Y1	Tmem126a	-0.699721	0.135363	0.44552	0.351133	Downregulated
Q99N87	Mrps5	-0.355695	0.136523	0.448542	0.348197	Downregulated
Q9Z0J4	Nos1	-0.283579	0.137398	0.449189	0.347571	Downregulated
Q9DBL1	Acadsb	-0.291743	0.137727	0.449189	0.347571	Downregulated
P48771	Cox7a2	-0.412699	0.137914	0.449189	0.347571	Downregulated
P06909	Cfh	-0.743972	0.137776	0.449189	0.347571	Downregulated
P63087	Ppp1cc	-0.310722	0.139343	0.451008	0.345816	Downregulated
Q8CIG8	Prmt5	-0.335877	0.139255	0.451008	0.345816	Downregulated
Q80YA9	Cnksr2	-0.444792	0.138995	0.451008	0.345816	Downregulated
P17427	Ap2a2	-0.339388	0.140233	0.451916	0.344943	Downregulated
Q922B2	Dars1	-0.346963	0.140126	0.451916	0.344943	Downregulated
Q9Z0V1	Kcnd3	-0.477588	0.140056	0.451916	0.344943	Downregulated
Q9R1P3	Psmb2	-0.306206	0.140641	0.452053	0.344811	Downregulated
P61255	Rpl26	-0.360255	0.140509	0.452053	0.344811	Downregulated
Q99J09	Wdr77	-0.666556	0.140602	0.452053	0.344811	Downregulated
Q9QXZ0	Macf1	-0.203009	0.141341	0.452385	0.344492	Downregulated
Q91WG7	Dgkg	-0.3976	0.141027	0.452385	0.344492	Downregulated
Q9CPW4	Arpc5	-0.296236	0.142108	0.452449	0.34443	Downregulated
Q99LE6	Abcf2	-0.320973	0.1419	0.452449	0.34443	Downregulated
P70302	Stim1	-0.320986	0.141945	0.452449	0.34443	Downregulated
Q60936	Coq8a	-0.450828	0.141942	0.452449	0.34443	Downregulated
Q8CGA0	Ppm1f	-0.504146	0.141508	0.452449	0.34443	Downregulated
Q3UMR5	Mcu	-0.209052	0.1426	0.453626	0.343302	Downregulated
O08582	Gtpbp1	-0.314411	0.143146	0.454509	0.342458	Downregulated
Q8C754	Vps52	-0.417664	0.143736	0.454509	0.342458	Downregulated
Q99LD8	Ddah2	-0.412756	0.144132	0.455277	0.341725	Downregulated
Q99JX3	Gorasp2	-0.208912	0.145018	0.456515	0.340545	Downregulated
P16054	Prkce	-0.332414	0.144919	0.456515	0.340545	Downregulated
Q8K2F8	Lsm14a	-0.341733	0.145198	0.456515	0.340545	Downregulated
Q91Z61	Diras1	-0.804716	0.146512	0.458593	0.338572	Downregulated
Q9CQR2	Rps21	-0.260808	0.149012	0.459141	0.338054	Downregulated
P55302	Lrpap1	-0.261821	0.148205	0.459141	0.338054	Downregulated
O08529	Capn2	-0.312519	0.147775	0.459141	0.338054	Downregulated
Q9CR62	Slc25a11	-0.451667	0.148324	0.459141	0.338054	Downregulated
Q60973	Rbbp7	-0.457672	0.14929	0.459141	0.338054	Downregulated
Q3URE1	Acsf3	-0.478976	0.147289	0.459141	0.338054	Downregulated
A2AR02	Ppig	-0.479338	0.147036	0.459141	0.338054	Downregulated
Q60960	Kpna1	-0.487174	0.150117	0.459141	0.338054	Downregulated
P63325	Rps10	-0.590324	0.149221	0.459141	0.338054	Downregulated
Q62277	Syp	-0.625414	0.149888	0.459141	0.338054	Downregulated
Q9Z2V5	Hdac6	-0.657855	0.148891	0.459141	0.338054	Downregulated
Q8CBE3	Wdr37	-0.41667	0.150702	0.46005	0.337195	Downregulated
Q3TXS7	Psmd1	-0.233433	0.151248	0.460957	0.33634	Downregulated
O08576	Rundc3a	-0.391437	0.151847	0.462402	0.33498	Downregulated
Q8C3X4	Guf1	-0.545362	0.153179	0.465693	0.3319	Downregulated
P51150	Rab7a	-0.238679	0.153696	0.466502	0.331147	Downregulated
Q8VEM8	Slc25a3	-0.496865	0.154367	0.46739	0.33032	Downregulated
O55042	Snca	-0.57355	0.15495	0.468007	0.329748	Downregulated
Q8BUK6	Hook3	-0.260969	0.155936	0.469838	0.328052	Downregulated
P12815	Pdcd6	-0.390495	0.155924	0.469838	0.328052	Downregulated
Q6ZQI3	Mlec	-0.389898	0.156166	0.470146	0.327767	Downregulated
Q9WU79	Prodh	-0.442603	0.157377	0.473025	0.325116	Downregulated
P10493	Nid1	-0.307071	0.158063	0.473932	0.324284	Downregulated
Q7TNC9	Inpp5a	-0.46913	0.15835	0.47441	0.323846	Downregulated
Q8CIE6	Copa	-0.247201	0.15902	0.474562	0.323707	Downregulated
Q60899	Elavl2	-0.564519	0.159008	0.474562	0.323707	Downregulated
Q8VCF0	Mavs	-0.344276	0.159484	0.475118	0.323199	Downregulated
Q99K23	Ufsp2	-0.753784	0.160482	0.476943	0.321534	Downregulated
Q91W92	Cdc42ep1	-0.31879	0.161845	0.478307	0.320294	Downregulated
P60202	Plp1	-0.743197	0.163001	0.480958	0.317893	Downregulated
Q9EPL8	Ipo7	-0.289517	0.164032	0.480982	0.317871	Downregulated
E9Q5C9	Nolc1	-0.351028	0.163983	0.480982	0.317871	Downregulated
Q61425	Hadh	-0.389694	0.16388	0.480982	0.317871	Downregulated
Q9EP69	Sacm1l	-0.402637	0.163448	0.480982	0.317871	Downregulated
Q61136	Prpf4b	-0.457999	0.164386	0.480984	0.31787	Downregulated
Q8BFY6	Pef1	-0.717987	0.164371	0.480984	0.31787	Downregulated
Q9DCS2	Mettl26	-0.3405	0.164889	0.481367	0.317524	Downregulated
O88983	Stx8	-0.413604	0.164952	0.481367	0.317524	Downregulated
Q91VE0	Slc27a4	-0.279212	0.166941	0.485998	0.313365	Downregulated
Q9D0F9	Pgm1	-0.291107	0.167407	0.486595	0.312832	Downregulated
Q9CQ92	Fis1	-0.357799	0.167649	0.486849	0.312606	Downregulated
P51910	Apod	-0.494966	0.167757	0.486849	0.312606	Downregulated
O08992	Sdcbp	-0.328408	0.16822	0.487612	0.311925	Downregulated
Q9D2N9	Vps33a	-0.3857	0.168678	0.487612	0.311925	Downregulated
P70697	Urod	-0.333148	0.169102	0.488077	0.311512	Downregulated
P47867	Scg3	-0.294356	0.169488	0.488117	0.311476	Downregulated
P41241	Csk	-0.460346	0.169757	0.488117	0.311476	Downregulated
Q8JZM4	Dner	-0.467811	0.169732	0.488117	0.311476	Downregulated
Q9CX00	Ist1	-0.250312	0.170034	0.488485	0.311149	Downregulated
Q8VE97	Srsf4	-0.483725	0.17028	0.488813	0.310857	Downregulated
Q3B7Z2	Osbp	-0.233601	0.170944	0.48996	0.309839	Downregulated
P47963	Rpl13	-0.349339	0.171998	0.49222	0.307841	Downregulated
Q64010	Crk	-0.281155	0.172328	0.492731	0.30739	Downregulated
Q8R3S6	Exoc1	-0.300562	0.172536	0.492731	0.30739	Downregulated
Q9WVK4	Ehd1	-0.419432	0.172672	0.492731	0.30739	Downregulated
Q9CR09	Ufc1	-0.575953	0.172933	0.492992	0.30716	Downregulated
Q8VHI6	Wasf3	-0.286881	0.173351	0.493803	0.306446	Downregulated
Q99MU3	Adar	-0.670183	0.173729	0.4945	0.305834	Downregulated
Q9JM96	Cdc42ep4	-0.624452	0.173955	0.494764	0.305602	Downregulated
Q5PR73	Diras2	-0.472155	0.174937	0.495507	0.30495	Downregulated
P29387	Gnb4	-0.506448	0.175298	0.495541	0.30492	Downregulated
Q9DC70	Ndufs7	-0.3504	0.17549	0.495705	0.304777	Downregulated
P60122	Ruvbl1	-0.239938	0.176305	0.497627	0.303096	Downregulated
Q8BIZ1	Anks1b	-0.574364	0.176497	0.497676	0.303053	Downregulated
O70311	Nmt2	-0.607714	0.177274	0.49812	0.302666	Downregulated
Q9D1E6	Tbcb	-0.257541	0.177954	0.49924	0.301691	Downregulated
P62307	Snrpf	-0.502466	0.178115	0.499281	0.301655	Downregulated
P22892	Ap1g1	-0.416676	0.17868	0.499811	0.301194	Downregulated
Q64487	Ptprd	-0.432339	0.178966	0.499811	0.301194	Downregulated
Q8BWZ3	Naa25	-0.557965	0.17896	0.499811	0.301194	Downregulated
Q8BXZ1	Tmx3	-0.221775	0.179549	0.500104	0.30094	Downregulated
Q9ERF3	Wdr61	-0.387137	0.179964	0.500104	0.30094	Downregulated
Q9QZ08	Nagk	-0.652363	0.180016	0.500104	0.30094	Downregulated
O55143	Atp2a2	-0.368535	0.180328	0.500595	0.300514	Downregulated
Q9D5V6	Syap1	-0.346487	0.18061	0.501005	0.300158	Downregulated
Q5IRJ6	Slc30a9	-0.272167	0.181124	0.501677	0.299575	Downregulated
O55234	Psmb5	-0.920253	0.181046	0.501677	0.299575	Downregulated
Q8JZR6	Slc4a8	-0.28662	0.182021	0.501963	0.299329	Downregulated
Q9WUR9	Ak4	-0.374078	0.182039	0.501963	0.299329	Downregulated
P43275	H1-1	-0.807634	0.181444	0.501963	0.299329	Downregulated
Q9QUH0	Glrx	-0.305499	0.182405	0.502571	0.298802	Downregulated
Q69ZZ9	Macf1	-0.364247	0.182531	0.502571	0.298802	Downregulated
Q6PFD5	Dlgap3	-0.535406	0.182685	0.502622	0.298758	Downregulated
Q8K199	Cmc2	-0.336611	0.183232	0.502711	0.298682	Downregulated
Q9WVL0	Gstz1	-0.489286	0.183124	0.502711	0.298682	Downregulated
Q8VDC0	Lars2	-0.360527	0.184436	0.504441	0.297189	Downregulated
Q9CVB6	Arpc2	-0.380434	0.186323	0.506613	0.295324	Downregulated
Q99PU8	Dhx30	-0.298149	0.187685	0.508323	0.29386	Downregulated
Q8C8T8	Tsr2	-0.653487	0.187914	0.508323	0.29386	Downregulated
E9PV24	Fga	-0.698042	0.188049	0.508323	0.29386	Downregulated
Q8K124	Plekho2	-0.396413	0.188491	0.509145	0.293159	Downregulated
Q8QZR5	Gpt	-0.33384	0.188785	0.509316	0.293013	Downregulated
Q8C166	Cpne1	-0.373698	0.188829	0.509316	0.293013	Downregulated
Q9JL56	Gde1	-0.234616	0.189235	0.510039	0.292396	Downregulated
Q3UHD6	Snx27	-0.275225	0.189657	0.510807	0.291743	Downregulated
P23819	Gria2	-0.397842	0.191266	0.513646	0.289336	Downregulated
Q9Z1S5	Septin3	-0.204441	0.192009	0.514247	0.288828	Downregulated
P62270	Rps18	-0.263028	0.192283	0.514247	0.288828	Downregulated
P47934	Crat	-0.264886	0.191768	0.514247	0.288828	Downregulated
P61290	Psme3	-0.616237	0.192461	0.514247	0.288828	Downregulated
P23242	Gja1	-0.321906	0.192963	0.514305	0.288779	Downregulated
Q9WVQ5	Apip	-0.332629	0.193374	0.514305	0.288779	Downregulated
Q08331	Calb2	-0.455975	0.19308	0.514305	0.288779	Downregulated
Q9R0N8	Syt6	-0.735257	0.192896	0.514305	0.288779	Downregulated
Q99JY9	Actr3	-0.349243	0.193972	0.514942	0.288242	Downregulated
P43006	Slc1a2	-0.251595	0.194411	0.515052	0.288149	Downregulated
Q8BR90	Rimoc1	-0.292423	0.19443	0.515052	0.288149	Downregulated
Q9QZB7	Actr10	-0.221035	0.194947	0.515683	0.287617	Downregulated
Q9D0J8	Ptms	-0.671347	0.194819	0.515683	0.287617	Downregulated
Q8BJF9	Chmp2b	-0.276508	0.195648	0.516603	0.286843	Downregulated
Q9QUR8	Sema7a	-0.311692	0.195731	0.516603	0.286843	Downregulated
Q3UEB3	Puf60	-0.307501	0.196565	0.517379	0.286191	Downregulated
Q61233	Lcp1	-0.34011	0.197812	0.519923	0.284061	Downregulated
Q8R1V4	Tmed4	-0.281223	0.198918	0.521721	0.282561	Downregulated
Q9WUM4	Coro1c	-0.313269	0.199124	0.521721	0.282561	Downregulated
Q8VEK0	Tmem30a	-0.330752	0.198738	0.521721	0.282561	Downregulated
P21107	Tpm3	-0.292986	0.199364	0.521782	0.282511	Downregulated
Q91WV0	Dr1	-0.242733	0.199819	0.522056	0.282283	Downregulated
O08848	RO60	-0.402957	0.199891	0.522056	0.282283	Downregulated
Q91YW3	Dnajc3	-0.565409	0.199642	0.522056	0.282283	Downregulated
Q9R0N0	Galk1	-0.329128	0.200596	0.52316	0.281366	Downregulated
Q8K221	Arfip2	-0.3231	0.20092	0.523635	0.280971	Downregulated
Q9Z108	Stau1	-0.36907	0.201805	0.523769	0.28086	Downregulated
P23492	Pnp	-0.308584	0.202706	0.525104	0.279755	Downregulated
Q99NB9	Sf3b1	-0.338011	0.202759	0.525104	0.279755	Downregulated
Q8K1N1	Pnpla8	-0.328081	0.203204	0.525888	0.279106	Downregulated
P70362	Ufd1	-0.243889	0.205138	0.528948	0.276587	Downregulated
Q8HW98	Iglon5	-0.619314	0.205048	0.528948	0.276587	Downregulated
P58064	Mrps6	-0.34483	0.205772	0.529576	0.276072	Downregulated
P83741	Wnk1	-0.263396	0.20646	0.529875	0.275827	Downregulated
Q8R2Z5	Vwa1	-0.580195	0.206456	0.529875	0.275827	Downregulated
P59999	Arpc4	-0.583084	0.20626	0.529875	0.275827	Downregulated
Q9DCW4	Etfb	-0.278079	0.207463	0.531713	0.274323	Downregulated
Q61701	Elavl4	-0.395288	0.207619	0.531745	0.274296	Downregulated
Q9DCS3	Mecr	-0.222348	0.21022	0.533771	0.272645	Downregulated
P62137	Ppp1ca	-0.235746	0.209731	0.533771	0.272645	Downregulated
Q8CHX7	Rftn2	-0.260909	0.21015	0.533771	0.272645	Downregulated
Q9DAI2	Ift22	-0.277423	0.210279	0.533771	0.272645	Downregulated
Q9D1G1	Rab1b	-0.345984	0.209046	0.533771	0.272645	Downregulated
Q8BH43	Wasf2	-0.348195	0.208584	0.533771	0.272645	Downregulated
P26040	Ezr	-0.41564	0.209814	0.533771	0.272645	Downregulated
Q8BJH1	Zc2hc1a	-0.244674	0.210463	0.533863	0.27257	Downregulated
Q91V36	Nrbp2	-0.264765	0.211537	0.536223	0.270655	Downregulated
O89023	Tpp1	-0.576681	0.211788	0.536237	0.270643	Downregulated
Q9DCH6	Zfand6	-0.459386	0.21205	0.536422	0.270494	Downregulated
O89001	Cpd	-0.503189	0.212857	0.538095	0.269141	Downregulated
Q99J85	Nptxr	-0.51207	0.213086	0.538307	0.26897	Downregulated
Q91YQ5	Rpn1	-0.214405	0.213349	0.538605	0.26873	Downregulated
Q9JLB2	Pals1	-0.441586	0.214065	0.539677	0.267866	Downregulated
P59808	Sash1	-0.288481	0.214834	0.540261	0.267396	Downregulated
Q9CQF4	Mtres1	-0.357475	0.21488	0.540261	0.267396	Downregulated
Q9D0W5	Ppil1	-0.359449	0.217134	0.544082	0.264336	Downregulated
Q9WU60	Atrn	-0.361607	0.217571	0.544294	0.264167	Downregulated
Q9CQZ1	Hsbp1	-0.377809	0.217962	0.544486	0.264014	Downregulated
O35566	Cd151	-0.561179	0.218029	0.544486	0.264014	Downregulated
P60229	Eif3e	-0.287427	0.219529	0.547125	0.261913	Downregulated
P18572	Bsg	-0.300278	0.220133	0.54776	0.261409	Downregulated
P70236	Map2k6	-0.224594	0.221641	0.54956	0.259984	Downregulated
Q02248	Ctnnb1	-0.325078	0.221697	0.54956	0.259984	Downregulated
Q8BVL9	Jakmip1	-0.415016	0.222495	0.54989	0.259724	Downregulated
Q8C078	Camkk2	-0.356902	0.223076	0.550413	0.259312	Downregulated
Q9Z0N1	Eif2s3x	-0.327948	0.224935	0.553158	0.25715	Downregulated
Q08642	Padi2	-0.507319	0.224853	0.553158	0.25715	Downregulated
Q8BPM0	Daam1	-0.216322	0.225311	0.553397	0.256964	Downregulated
O08756	Hsd17b10	-0.228603	0.225629	0.553397	0.256964	Downregulated
Q6PB44	Ptpn23	-0.179955	0.227824	0.556936	0.254194	Downregulated
Q8C1A5	Thop1	-0.269251	0.228109	0.556956	0.254179	Downregulated
Q8QZY1	Eif3l	-0.191149	0.229886	0.559393	0.252283	Downregulated
Q99KX1	Mlf2	-0.320445	0.230593	0.5604	0.251502	Downregulated
Q8BW96	Camk1d	-0.710475	0.230602	0.5604	0.251502	Downregulated
Q3U3E2	Fam117b	-0.332206	0.231003	0.561007	0.251032	Downregulated
Q9EQI8	Mrpl46	-0.324114	0.231904	0.561505	0.250647	Downregulated
E9Q6P5	Ttc7b	-0.355162	0.235454	0.567725	0.245862	Downregulated
P10605	Ctsb	-0.190159	0.236475	0.569446	0.244548	Downregulated
P61982	Ywhag	-0.264517	0.236983	0.569676	0.244372	Downregulated
Q5SQX6	Cyfip2	-0.380508	0.237032	0.569676	0.244372	Downregulated
Q91XD7	Creld1	-0.222099	0.237976	0.570769	0.24354	Downregulated
Q921E2	Rab31	-0.265164	0.23788	0.570769	0.24354	Downregulated
Q8QZT2	Ccsap	-0.303035	0.238221	0.570769	0.24354	Downregulated
Q9WTN0	Ggps1	-0.280437	0.238436	0.570829	0.243494	Downregulated
Q4QQM4	Trp53i11	-0.267511	0.239879	0.572804	0.241994	Downregulated
G5E8V9	Arfip1	-0.275949	0.239845	0.572804	0.241994	Downregulated
P15864	H1-2	-0.599049	0.240034	0.572804	0.241994	Downregulated
Q8BFP9	Pdk1	-0.64437	0.241248	0.574222	0.24092	Downregulated
Q9CXJ4	Abcb8	-0.339606	0.24171	0.574705	0.240555	Downregulated
Q8R409	Hexim1	-0.633486	0.241916	0.574705	0.240555	Downregulated
P97447	Fhl1	-0.61176	0.242659	0.575464	0.239982	Downregulated
Q8R0A5	Tceal3	-0.213323	0.243429	0.576046	0.239543	Downregulated
P31938	Map2k1	-0.243978	0.243456	0.576046	0.239543	Downregulated
O88746	Tom1	-0.265964	0.244194	0.576046	0.239543	Downregulated
Q04690	Nf1	-0.344037	0.244337	0.576046	0.239543	Downregulated
Q9QZ23	Nfu1	-0.254955	0.245945	0.577013	0.238814	Downregulated
B2RQC6	Cad	-0.407477	0.245871	0.577013	0.238814	Downregulated
Q9R0Q6	Arpc1a	-0.588903	0.245069	0.577013	0.238814	Downregulated
P35438	Grin1	-0.468401	0.246357	0.577118	0.238736	Downregulated
Q8BTI8	Srrm2	-0.220466	0.246594	0.577308	0.238592	Downregulated
P02088	Hbb-b1	-0.850489	0.248091	0.579712	0.236788	Downregulated
Q9WU78	Pdcd6ip	-0.165624	0.248658	0.580306	0.236343	Downregulated
Q8VCX5	Micu1	-0.299277	0.248847	0.580348	0.236312	Downregulated
Q7TNR6	Igsf21	-0.342225	0.250566	0.581827	0.235206	Downregulated
Q9Z2D0	Mtmr9	-0.342417	0.250516	0.581827	0.235206	Downregulated
Q9JHW4	Eefsec	-0.306282	0.251221	0.582739	0.234526	Downregulated
O08586	Pten	-0.198132	0.252165	0.584163	0.233466	Downregulated
Q04750	Top1	-0.318414	0.252509	0.584163	0.233466	Downregulated
P54823	Ddx6	-0.184668	0.253428	0.584811	0.232985	Downregulated
Q8BUN9	Slc24a2	-0.281868	0.253196	0.584811	0.232985	Downregulated
P68510	Ywhah	-0.307814	0.253363	0.584811	0.232985	Downregulated
Q64314	Cd34	-0.800321	0.253303	0.584811	0.232985	Downregulated
O08810	Eftud2	-0.264838	0.254658	0.586644	0.231625	Downregulated
P62482	Kcnab2	-0.324779	0.254702	0.586644	0.231625	Downregulated
O70228	Atp9a	-0.366791	0.254773	0.586644	0.231625	Downregulated
Q3UN16	Gpr162	-0.319529	0.255937	0.587672	0.230865	Downregulated
Q9CQW2	Arl8b	-0.46586	0.255632	0.587672	0.230865	Downregulated
P63037	Dnaja1	-0.205659	0.256488	0.588571	0.230201	Downregulated
Q8BVE3	Atp6v1h	-0.226965	0.256838	0.588646	0.230146	Downregulated
Q3U1J4	Ddb1	-0.364993	0.257632	0.588776	0.23005	Downregulated
Q80Z38	Shank2	-0.432096	0.257368	0.588776	0.23005	Downregulated
Q91V64	Isoc1	-0.447896	0.257689	0.588776	0.23005	Downregulated
Q99MI1	Erc1	-0.501697	0.257529	0.588776	0.23005	Downregulated
P07309	Ttr	-0.631435	0.258164	0.588943	0.229927	Downregulated
Q80Y81	Elac2	-0.291635	0.258468	0.589103	0.229809	Downregulated
Q9Z1R2	Bag6	-0.238466	0.259759	0.591196	0.228268	Downregulated
Q5NCF2	Trappc1	-0.452642	0.260024	0.591196	0.228268	Downregulated
Q8R146	Apeh	-0.225648	0.260369	0.591618	0.227959	Downregulated
O88653	Lamtor3	-0.352121	0.26064	0.591737	0.227871	Downregulated
Q4VAE3	Tmem65	-0.261132	0.261608	0.591891	0.227758	Downregulated
Q9EQ80	Nif3l1	-0.314724	0.261603	0.591891	0.227758	Downregulated
Q9Z2Q5	Mrpl40	-0.402361	0.261475	0.591891	0.227758	Downregulated
Q6NXK7	Dpp10	-0.186826	0.262621	0.593592	0.226512	Downregulated
P67778	Phb1	-0.189942	0.264155	0.593592	0.226512	Downregulated
Q91YE3	Egln1	-0.276518	0.263291	0.593592	0.226512	Downregulated
Q8BLY2	Tars3	-0.299362	0.263028	0.593592	0.226512	Downregulated
Q6P5E4	Uggt1	-0.305425	0.263572	0.593592	0.226512	Downregulated
Q63850	Nup62	-0.305926	0.264281	0.593592	0.226512	Downregulated
P83917	Cbx1	-0.346457	0.264156	0.593592	0.226512	Downregulated
O70480	Vamp4	-0.535691	0.26611	0.596615	0.224306	Downregulated
P61358	Rpl27	-0.409242	0.267408	0.597603	0.223587	Downregulated
Q99J21	Mcoln1	-0.826419	0.267515	0.597603	0.223587	Downregulated
O89116	Vti1a	-0.236029	0.269216	0.598022	0.223283	Downregulated
Q921F2	Tardbp	-0.25062	0.269804	0.598022	0.223283	Downregulated
O54984	Get3	-0.268049	0.268095	0.598022	0.223283	Downregulated
Q5SVR0	Tbc1d9b	-0.27646	0.269804	0.598022	0.223283	Downregulated
Q9CW03	Smc3	-0.347579	0.268787	0.598022	0.223283	Downregulated
P50247	Ahcy	-0.362961	0.268846	0.598022	0.223283	Downregulated
P20152	Vim	-0.422108	0.268057	0.598022	0.223283	Downregulated
O88545	Cops6	-0.252934	0.271229	0.599485	0.222222	Downregulated
P11881	Itpr1	-0.478787	0.272296	0.601388	0.220845	Downregulated
Q8BTV2	Cpsf7	-0.352758	0.273818	0.603431	0.219372	Downregulated
Q91WC0	Setd3	-0.527223	0.273568	0.603431	0.219372	Downregulated
P43276	H1-5	-0.533041	0.273766	0.603431	0.219372	Downregulated
Q6PDS3	Sarm1	-0.231195	0.274106	0.603586	0.219261	Downregulated
P20065	Tmsb4x	-0.423043	0.274962	0.604394	0.21868	Downregulated
Q9CXW2	Mrps22	-0.300254	0.277896	0.609759	0.214842	Downregulated
O88735	Map7	-0.267004	0.278417	0.61018	0.214542	Downregulated
Q9DBC0	Selenoo	-0.29271	0.27862	0.610262	0.214483	Downregulated
Q8BMF3	Me3	-0.200567	0.27962	0.61173	0.21344	Downregulated
Q60930	Vdac2	-0.19943	0.280804	0.612343	0.213005	Downregulated
Q9CQN1	Trap1	-0.276006	0.280359	0.612343	0.213005	Downregulated
P70699	Gaa	-0.314975	0.280731	0.612343	0.213005	Downregulated
P35550	Fbl	-0.22339	0.282129	0.612598	0.212825	Downregulated
Q3UIU2	Ndufb6	-0.245644	0.281743	0.612598	0.212825	Downregulated
Q8CDN6	Txnl1	-0.319612	0.282422	0.612598	0.212825	Downregulated
A2ASZ8	Slc25a25	-0.335051	0.281557	0.612598	0.212825	Downregulated
Q99LD4	Gps1	-0.484367	0.28271	0.612598	0.212825	Downregulated
Q148V7	Relch	-0.166035	0.284168	0.61371	0.212037	Downregulated
O54941	Smarce1	-0.269846	0.284028	0.61371	0.212037	Downregulated
O08677	Kng1	-0.505136	0.284065	0.61371	0.212037	Downregulated
Q8BKC5	Ipo5	-0.164268	0.286267	0.616298	0.210209	Downregulated
Q8CHT0	Aldh4a1	-0.215803	0.286229	0.616298	0.210209	Downregulated
Q91XM9	Dlg2	-0.240851	0.28653	0.616298	0.210209	Downregulated
P32067	Ssb	-0.256084	0.285799	0.616298	0.210209	Downregulated
Q80U63	Mfn2	-0.313915	0.286298	0.616298	0.210209	Downregulated
A6H630	Armt1	-0.450714	0.286438	0.616298	0.210209	Downregulated
P97461	Rps5	-0.657883	0.286891	0.616536	0.210041	Downregulated
P58059	Mrps21	-0.887517	0.288639	0.619396	0.208032	Downregulated
A2AN08	Ubr4	-0.226859	0.289177	0.619832	0.207726	Downregulated
Q9CPQ8	Atp5mg	-0.397501	0.289761	0.620093	0.207543	Downregulated
Q810B6	Ankfy1	-0.346551	0.2909	0.620654	0.20715	Downregulated
Q8BX70	Vps13c	-0.211902	0.292313	0.622235	0.206046	Downregulated
P70268	Pkn1	-0.374633	0.292657	0.622611	0.205783	Downregulated
Q9CQL5	Mrpl18	-0.326223	0.293329	0.623325	0.205286	Downregulated
Q8VI75	Ipo4	-0.379662	0.295169	0.626156	0.203317	Downregulated
P97952	Scn1b	-0.35093	0.295645	0.626449	0.203115	Downregulated
Q3UFS0	Zyg11b	-0.363044	0.295609	0.626449	0.203115	Downregulated
P62900	Rpl31	-0.209047	0.296139	0.62678	0.202885	Downregulated
Q9JIG7	Ccdc22	-0.25795	0.296086	0.62678	0.202885	Downregulated
Q9CYR6	Pgm3	-0.189579	0.298461	0.627793	0.202184	Downregulated
P61963	Dcaf7	-0.426212	0.297959	0.627793	0.202184	Downregulated
Q9ER35	Fn3k	-0.573428	0.298414	0.627793	0.202184	Downregulated
Q78PY7	Snd1	-0.211783	0.300373	0.629071	0.2013	Downregulated
Q9D7G0	Prps1	-0.538589	0.300303	0.629071	0.2013	Downregulated
Q8BXK8	Agap1	-0.254243	0.300653	0.629147	0.201248	Downregulated
Q6P3D0	Nudt16	-0.292663	0.301722	0.629961	0.200686	Downregulated
Q6P8X1	Snx6	-0.196875	0.304178	0.634018	0.197898	Downregulated
Q9WTP6	Ak2	-0.221982	0.304178	0.634018	0.197898	Downregulated
P62259	Ywhae	-0.241293	0.305293	0.634485	0.197579	Downregulated
P62960	Ybx1	-0.265549	0.304855	0.634485	0.197579	Downregulated
Q8CCB4	Vps53	-0.268037	0.305112	0.634485	0.197579	Downregulated
Q3UPL0	Sec31a	-0.178774	0.306796	0.635898	0.196612	Downregulated
Q8R464	Cadm4	-0.278551	0.306393	0.635898	0.196612	Downregulated
Q0GNC1	Inf2	-0.361938	0.306741	0.635898	0.196612	Downregulated
Q9D0I4	Stx17	-0.387845	0.306759	0.635898	0.196612	Downregulated
Q9EQG7	Enpp5	-0.648465	0.307382	0.6364	0.19627	Downregulated
Q04447	Ckb	-0.269536	0.307831	0.636616	0.196122	Downregulated
Q8K4P0	Wdr33	-0.476	0.308803	0.636616	0.196122	Downregulated
Q60737	Csnk2a1	-0.149027	0.310048	0.637093	0.195797	Downregulated
Q9WUQ2	Preb	-0.165629	0.310165	0.637093	0.195797	Downregulated
Q6ZPU9	Kifbp	-0.236965	0.309862	0.637093	0.195797	Downregulated
Q8K003	Tma7	-0.238118	0.309592	0.637093	0.195797	Downregulated
O35988	Sdc4	-0.283153	0.310295	0.637093	0.195797	Downregulated
Q9Z0G0	Gipc1	-0.285702	0.309833	0.637093	0.195797	Downregulated
Q8BYL4	Yars2	-0.300839	0.310843	0.637866	0.195271	Downregulated
Q9WUA2	Farsb	-0.168137	0.312185	0.638177	0.195059	Downregulated
P42125	Eci1	-0.232232	0.312201	0.638177	0.195059	Downregulated
P61089	Ube2n	-0.246746	0.311745	0.638177	0.195059	Downregulated
Q62093	Srsf2	-0.328998	0.311756	0.638177	0.195059	Downregulated
Q9CQE1	Nipsnap3b	-0.708254	0.312046	0.638177	0.195059	Downregulated
Q9D415	Dlgap1	-0.289635	0.313193	0.639148	0.194398	Downregulated
Q6A0A9	FAM120A	-0.198296	0.313687	0.639453	0.194192	Downregulated
P62743	Ap2s1	-0.421752	0.313888	0.63951	0.194153	Downregulated
Q9D8Y0	Efhd2	-0.16638	0.314648	0.640003	0.193818	Downregulated
O35685	Nudc	-0.178337	0.314351	0.640003	0.193818	Downregulated
Q9CPX6	Atg3	-0.220166	0.315375	0.640427	0.193531	Downregulated
Q8BKX1	Baiap2	-0.306818	0.316481	0.640775	0.193295	Downregulated
P43277	H1-3	-0.537393	0.316326	0.640775	0.193295	Downregulated
Q91W61	Fbxl15	-0.599688	0.317296	0.641866	0.192556	Downregulated
Q9QXB9	Drg2	-0.493343	0.318508	0.643616	0.191373	Downregulated
Q3TIX9	Usp39	-0.22306	0.318958	0.643658	0.191345	Downregulated
Q9D0B6	Pbdc1	-0.26878	0.319398	0.643658	0.191345	Downregulated
Q02819	Nucb1	-0.165833	0.32006	0.644642	0.190681	Downregulated
Q91WJ8	Fubp1	-0.292323	0.320359	0.644894	0.190511	Downregulated
Q9DCD0	Pgd	-0.176643	0.322218	0.647001	0.189095	Downregulated
Q9JJL8	Sars2	-0.582649	0.321937	0.647001	0.189095	Downregulated
Q8BMP6	Acbd3	-0.164722	0.322842	0.647071	0.189048	Downregulated
E9Q8I9	Fry	-0.222625	0.323361	0.647071	0.189048	Downregulated
A2AGT5	Ckap5	-0.168012	0.323905	0.64781	0.188552	Downregulated
Q8BGH4	Reep1	-0.297722	0.32556	0.64867	0.187976	Downregulated
Q8CG76	Akr7a2	-0.172718	0.325842	0.648674	0.187973	Downregulated
Q8CCS6	Pabpn1	-0.263228	0.326946	0.648674	0.187973	Downregulated
Q8BLJ3	Plcxd3	-0.279987	0.326797	0.648674	0.187973	Downregulated
P57759	Erp29	-0.294274	0.326379	0.648674	0.187973	Downregulated
Q9QZB1	Rgs20	-0.408672	0.327488	0.648674	0.187973	Downregulated
Q8BI08	Mal2	-0.88492	0.327255	0.648674	0.187973	Downregulated
Q61990	Pcbp2	-0.18155	0.328631	0.649069	0.187709	Downregulated
Q91ZR1	Rab4b	-0.282256	0.32823	0.649069	0.187709	Downregulated
P56695	Wfs1	-0.327566	0.328691	0.649069	0.187709	Downregulated
Q4VA53	Pds5b	-0.339521	0.328772	0.649069	0.187709	Downregulated
Q8BPQ7	Sgsm1	-0.34338	0.328913	0.649069	0.187709	Downregulated
P55821	Stmn2	-0.23369	0.331312	0.652414	0.185476	Downregulated
A2A5R2	Arfgef2	-0.297283	0.331196	0.652414	0.185476	Downregulated
O70443	Gnaz	-0.404136	0.331185	0.652414	0.185476	Downregulated
Q9EPV8	Ubl5	-0.256718	0.33176	0.652638	0.185327	Downregulated
O35129	Phb2	-0.264908	0.331778	0.652638	0.185327	Downregulated
P12787	Cox5a	-0.216841	0.332333	0.653217	0.184943	Downregulated
Q99L43	Cds2	-0.233181	0.334055	0.655031	0.183738	Downregulated
Q01147	Creb1	-0.440656	0.334275	0.655114	0.183683	Downregulated
Q60900	Elavl3	-0.226719	0.335497	0.655431	0.183473	Downregulated
P62880	Gnb2	-0.28237	0.335216	0.655431	0.183473	Downregulated
Q8K3X4	Irf2bpl	-0.224195	0.336276	0.656261	0.182923	Downregulated
Q61207	Psap	-0.215766	0.337611	0.658173	0.18166	Downregulated
Q8BHG2	Czib	-0.351232	0.337933	0.658454	0.181475	Downregulated
Q9CU62	Smc1a	-0.336458	0.338645	0.659494	0.180789	Downregulated
Q9JIX8	Acin1	-0.243814	0.339143	0.659798	0.180589	Downregulated
O08997	Atox1	-0.283283	0.339479	0.659798	0.180589	Downregulated
Q8R5H6	Wasf1	-0.259685	0.340325	0.661029	0.17978	Downregulated
Q8BL65	Ablim2	-0.145875	0.342164	0.661826	0.179256	Downregulated
Q6ZPE2	Sbf1	-0.174526	0.341895	0.661826	0.179256	Downregulated
O35954	Pitpnm1	-0.217956	0.341991	0.661826	0.179256	Downregulated
Q3UFY7	Nt5c3b	-0.284846	0.341784	0.661826	0.179256	Downregulated
Q8VCN6	Cd99	-0.268706	0.343258	0.663249	0.178323	Downregulated
Q8CFI0	Nedd4l	-0.427875	0.343139	0.663249	0.178323	Downregulated
Q8BGD9	Eif4b	-0.185983	0.344646	0.663566	0.178116	Downregulated
P26443	Glud1	-0.218542	0.344675	0.663566	0.178116	Downregulated
Q3TEA8	Hp1bp3	-0.311192	0.343873	0.663566	0.178116	Downregulated
Q00897	Serpina1d	-0.338149	0.346814	0.666645	0.176105	Downregulated
P31650	Slc6a11	-0.513804	0.347347	0.666729	0.176051	Downregulated
Q6ZQK5	Acap2	-0.225536	0.347829	0.667213	0.175735	Downregulated
Q9D024	Ccdc47	-0.24407	0.349126	0.668663	0.174793	Downregulated
Q9D8Z2	Triap1	-0.267243	0.349498	0.668684	0.174779	Downregulated
Q9ER88	Dap3	-0.309234	0.34937	0.668684	0.174779	Downregulated
Q3V3V9	Carmil2	-0.213355	0.349759	0.668837	0.174679	Downregulated
Q9D924	Isca1	-0.357788	0.351304	0.670754	0.173436	Downregulated
Q8R0J7	Vps37b	-0.295562	0.352441	0.67224	0.172476	Downregulated
Q8VDU5	Snrk	-0.278253	0.353161	0.672567	0.172264	Downregulated
Q8K1R3	Pnpt1	-0.189215	0.355317	0.674592	0.170959	Downregulated
O70172	Pip4k2a	-0.227483	0.35561	0.674802	0.170823	Downregulated
Q9CQF0	Mrpl11	-0.252563	0.355847	0.674819	0.170812	Downregulated
Q9D7J4	Cox20	-0.461014	0.356165	0.674819	0.170812	Downregulated
Q810U5	Ccdc50	-0.208826	0.359655	0.679348	0.167907	Downregulated
P70195	Psmb7	-0.159524	0.361219	0.681608	0.166465	Downregulated
Q99KI3	Emc3	-0.222391	0.361789	0.68199	0.166222	Downregulated
P67984	Rpl22	-0.149627	0.362626	0.682196	0.166091	Downregulated
P47754	Capza2	-0.174021	0.362423	0.682196	0.166091	Downregulated
Q8K3G9	Appl2	-0.381844	0.362723	0.682196	0.166091	Downregulated
P05132	Prkaca	-0.597182	0.362854	0.682196	0.166091	Downregulated
Q6PHU5	Sort1	-0.22396	0.364004	0.683731	0.165115	Downregulated
P56380	Nudt2	-0.309762	0.364255	0.683855	0.165036	Downregulated
B2RSH2	Gnai1	-0.348148	0.365739	0.685598	0.16393	Downregulated
Q8VCM7	Fgg	-0.420796	0.365694	0.685598	0.16393	Downregulated
Q01339	Apoh	-0.483962	0.366372	0.685838	0.163778	Downregulated
P62855	Rps26	-0.487067	0.36629	0.685838	0.163778	Downregulated
Q9DCC8	Tomm20	-0.255434	0.367007	0.68624	0.163524	Downregulated
Q9R1T2	Sae1	-0.204866	0.367473	0.686419	0.16341	Downregulated
P98200	Atp8a2	-0.622973	0.367399	0.686419	0.16341	Downregulated
Q6PF93	Pik3c3	-0.224447	0.36804	0.686649	0.163265	Downregulated
Q64213	Sf1	-0.236631	0.368152	0.686649	0.163265	Downregulated
Q9JJK2	Lancl2	-0.169565	0.36867	0.686923	0.163092	Downregulated
O35344	Kpna3	-0.172135	0.37066	0.689246	0.161626	Downregulated
P35283	Rab12	-0.183182	0.372895	0.690975	0.160538	Downregulated
P04919	Slc4a1	-0.487748	0.374101	0.692091	0.159837	Downregulated
O88307	Sorl1	-0.206809	0.374637	0.692289	0.159712	Downregulated
Q8CH77	Nav1	-0.302761	0.374725	0.692289	0.159712	Downregulated
Q8CCK0	Macroh2a2	-0.241959	0.376419	0.69369	0.158835	Downregulated
P42567	Eps15	-0.249179	0.376278	0.69369	0.158835	Downregulated
Q8K2C7	Os9	-0.255791	0.376285	0.69369	0.158835	Downregulated
Q9JJZ2	Tuba8	-0.36092	0.375952	0.69369	0.158835	Downregulated
Q58A65	Spag9	-0.144343	0.381091	0.696413	0.157133	Downregulated
P62281	Rps11	-0.150896	0.381139	0.696413	0.157133	Downregulated
Q69ZU6	Thsd7a	-0.158043	0.379623	0.696413	0.157133	Downregulated
P42859	Htt	-0.175064	0.381187	0.696413	0.157133	Downregulated
P26041	Msn	-0.258007	0.380456	0.696413	0.157133	Downregulated
P32020	Scp2	-0.258046	0.379548	0.696413	0.157133	Downregulated
Q9JIA7	Sphk2	-0.330122	0.381854	0.697119	0.156693	Downregulated
O08739	Ampd3	-0.322334	0.382831	0.698558	0.155797	Downregulated
Q9JMC3	Dnaja4	-0.232397	0.383722	0.699151	0.155429	Downregulated
O89051	Itm2b	-0.294184	0.3837	0.699151	0.155429	Downregulated
P14206	Rpsa	-0.187967	0.384043	0.699393	0.155279	Downregulated
Q9Z1G4	Atp6v0a1	-0.140218	0.384432	0.699561	0.155175	Downregulated
Q9CZR3	Tomm40l	-0.26892	0.384513	0.699561	0.155175	Downregulated
Q8K2F0	Brd3	-0.31709	0.38602	0.701613	0.153902	Downregulated
Q3TLH4	Prrc2c	-0.148105	0.387446	0.702139	0.153577	Downregulated
Q6NVF9	Cpsf6	-0.221461	0.387121	0.702139	0.153577	Downregulated
Q5SXY1	Specc1	-0.183988	0.38785	0.702352	0.153445	Downregulated
Q8BYH7	Tbc1d17	-0.287866	0.388132	0.702352	0.153445	Downregulated
P70372	Elavl1	-0.237437	0.388463	0.702538	0.15333	Downregulated
Q8CAA7	Pgm2l1	-0.275305	0.388615	0.702538	0.15333	Downregulated
Q9DC71	Mrps15	-0.306026	0.389781	0.703569	0.152693	Downregulated
Q91YP2	Nln	-0.190297	0.390541	0.704001	0.152427	Downregulated
Q9JHL1	Slc9a3r2	-0.204332	0.390563	0.704001	0.152427	Downregulated
Q8BYR5	Cadps2	-0.309497	0.391502	0.704324	0.152228	Downregulated
P24288	Bcat1	-0.266132	0.39186	0.704626	0.152041	Downregulated
Q9D832	Dnajb4	-0.173114	0.392854	0.705482	0.151514	Downregulated
P60843	Eif4a1	-0.215687	0.392908	0.705482	0.151514	Downregulated
Q9ERB0	Snap29	-0.165457	0.393632	0.706102	0.151132	Downregulated
O35286	Dhx15	-0.169703	0.394396	0.706102	0.151132	Downregulated
Q7SIG6	Asap2	-0.179737	0.394117	0.706102	0.151132	Downregulated
Q8BWT5	Dip2a	-0.289278	0.394211	0.706102	0.151132	Downregulated
Q9JKN6	Nova1	-0.148899	0.39506	0.706845	0.150676	Downregulated
P58771	Tpm1	-0.195338	0.395192	0.706845	0.150676	Downregulated
Q9D8N2	Dennd10	-0.264477	0.395493	0.707041	0.150555	Downregulated
Q8BFR4	Gns	-0.381044	0.397841	0.70987	0.148821	Downregulated
Q9CW79	Golga1	-0.216618	0.398795	0.710205	0.148616	Downregulated
Q921M7	Cyrib	-0.274917	0.398718	0.710205	0.148616	Downregulated
P62257	Ube2h	-0.347959	0.398547	0.710205	0.148616	Downregulated
Q9JI90	Rnf14	-0.186262	0.399726	0.710923	0.148178	Downregulated
Q69ZS8	Kazn	-0.265124	0.399774	0.710923	0.148178	Downregulated
P23198	Cbx3	-0.226479	0.4002	0.710998	0.148132	Downregulated
Q32NY4	Cnnm3	-0.322954	0.402311	0.713722	0.146471	Downregulated
P43352	Rad52	-0.192022	0.403187	0.714592	0.145942	Downregulated
O35857	Timm44	-0.127151	0.403529	0.714856	0.145782	Downregulated
Q9JKF1	Iqgap1	-0.207519	0.40419	0.715002	0.145693	Downregulated
Q80VD1	Fam98b	-0.243426	0.404099	0.715002	0.145693	Downregulated
Q6DIB5	Megf10	-0.161544	0.404455	0.71513	0.145615	Downregulated
P62889	Rpl30	-0.324294	0.405571	0.715889	0.145154	Downregulated
Q9DAR7	Dcps	-0.147066	0.406515	0.716843	0.144576	Downregulated
P97393	Arhgap5	-0.164969	0.406585	0.716843	0.144576	Downregulated
Q3UV70	Pdp1	-0.355122	0.407218	0.717138	0.144397	Downregulated
Q0VBD0	Itgb8	-0.284329	0.407989	0.717304	0.144297	Downregulated
Q9QYE9	Plekhb1	-0.362597	0.408249	0.717388	0.144246	Downregulated
Q8CG72	Adprs	-0.197763	0.408594	0.717654	0.144085	Downregulated
Q99MN9	Pccb	-0.143532	0.409033	0.717745	0.14403	Downregulated
Q8CHP8	Pgp	-0.154682	0.40975	0.718158	0.14378	Downregulated
Q9Z2I8	Suclg2	-0.158634	0.411295	0.719329	0.143072	Downregulated
Q9DC16	Ergic1	-0.247947	0.412019	0.719916	0.142718	Downregulated
Q9DCB8	Isca2	-0.144265	0.413299	0.720253	0.142515	Downregulated
Q921F4	Hnrnpll	-0.165322	0.413983	0.720253	0.142515	Downregulated
P14211	Calr	-0.172762	0.41334	0.720253	0.142515	Downregulated
Q9D7A8	Armc1	-0.186262	0.413077	0.720253	0.142515	Downregulated
P62141	Ppp1cb	-0.19962	0.413642	0.720253	0.142515	Downregulated
Q8CHC4	Synj1	-0.214842	0.414551	0.720253	0.142515	Downregulated
Q91X58	Zfand2b	-0.215671	0.413765	0.720253	0.142515	Downregulated
Q9JMK2	Csnk1e	-0.231338	0.414585	0.720253	0.142515	Downregulated
Q9CR00	Psmd9	-0.118293	0.41536	0.72032	0.142474	Downregulated
Q80Y17	Llgl1	-0.163402	0.415219	0.72032	0.142474	Downregulated
Q9Z2M6	Ubl3	-0.172137	0.415619	0.720432	0.142407	Downregulated
F6ZDS4	Tpr	-0.137062	0.416702	0.721971	0.14148	Downregulated
P10922	H1-0	-0.323549	0.417307	0.722008	0.141458	Downregulated
P25976	Ubtf	-0.266141	0.418423	0.7236	0.140501	Downregulated
Q9D020	Nt5c3a	-0.2027	0.41902	0.723608	0.140496	Downregulated
Q8BK63	Csnk1a1	-0.23138	0.419937	0.723608	0.140496	Downregulated
Q9CS84	Nrxn1	-0.254864	0.419754	0.723608	0.140496	Downregulated
P70318	Tial1	-0.255791	0.419548	0.723608	0.140496	Downregulated
Q91W39	Ncoa5	-0.258193	0.419896	0.723608	0.140496	Downregulated
Q99N93	Mrpl16	-0.273412	0.419432	0.723608	0.140496	Downregulated
P24547	Impdh2	-0.13263	0.42022	0.723652	0.14047	Downregulated
Q8JZX4	Rbm17	-0.234996	0.420406	0.723652	0.14047	Downregulated
Q9D2V7	Coro7	-0.202172	0.423743	0.725019	0.139651	Downregulated
Q641P0	Actr3b	-0.216999	0.423647	0.725019	0.139651	Downregulated
Q149L6	Dnajb14	-0.234799	0.422555	0.725019	0.139651	Downregulated
Q9CRB6	Tppp3	-0.278264	0.42348	0.725019	0.139651	Downregulated
P32848	Pvalb	-0.569344	0.4236	0.725019	0.139651	Downregulated
O88342	Wdr1	-0.155035	0.424231	0.725519	0.139351	Downregulated
Q99N89	Mrpl43	-0.322829	0.425211	0.72629	0.13889	Downregulated
Q91Z49	Fyttd1	-0.379654	0.425228	0.72629	0.13889	Downregulated
O35593	Psmd14	-0.241102	0.426103	0.726708	0.13864	Downregulated
Q9R069	Bcam	-0.206038	0.426702	0.726804	0.138583	Downregulated
E9PUL5	Prrt2	-0.219625	0.42662	0.726804	0.138583	Downregulated
Q9D6N5	Drap1	-0.284413	0.426747	0.726804	0.138583	Downregulated
Q9Z0H4	Celf2	-0.178057	0.429445	0.729497	0.136976	Downregulated
P61979	Hnrnpk	-0.23149	0.42951	0.729497	0.136976	Downregulated
Q9JKB1	Uchl3	-0.165461	0.430312	0.730109	0.136612	Downregulated
Q9D735	Trir	-0.286846	0.430461	0.730109	0.136612	Downregulated
Q8VDL4	Adpgk	-0.338118	0.43027	0.730109	0.136612	Downregulated
Q8R180	Ero1a	-0.155011	0.431029	0.730739	0.136238	Downregulated
Q9ES00	Ube4b	-0.186142	0.431861	0.731814	0.135599	Downregulated
Q8BFZ3	Actbl2	-0.177199	0.432173	0.732008	0.135484	Downregulated
P26231	Ctnna1	-0.13455	0.43355	0.732799	0.135015	Downregulated
P28352	Apex1	-0.324264	0.433326	0.732799	0.135015	Downregulated
Q9CYT6	Cap2	-0.261862	0.433845	0.732831	0.134996	Downregulated
Q8R570	Snap47	-0.213121	0.434407	0.733112	0.13483	Downregulated
Q3UVL4	Vps51	-0.203286	0.435537	0.734531	0.13399	Downregulated
Q8BPN8	Dmxl2	-0.174384	0.43727	0.736027	0.133106	Downregulated
P24638	Acp2	-0.374801	0.436801	0.736027	0.133106	Downregulated
Q9CPR1	Rwdd4	-0.256102	0.438493	0.737656	0.132146	Downregulated
Q9Z0R4	Itsn1	-0.111565	0.439089	0.737969	0.131962	Downregulated
P48678	Lmna	-0.128512	0.439277	0.737969	0.131962	Downregulated
Q08943	Ssrp1	-0.258381	0.439113	0.737969	0.131962	Downregulated
Q9JJ28	Flii	-0.245065	0.439581	0.738145	0.131858	Downregulated
Q7TQG1	Plekha6	-0.227964	0.441826	0.740045	0.130742	Downregulated
Q8K2C9	Hacd3	-0.515543	0.442145	0.740045	0.130742	Downregulated
Q6ZWX6	Eif2s1	-0.120828	0.44284	0.740263	0.130614	Downregulated
Q921M4	Golga2	-0.306215	0.443571	0.740817	0.130289	Downregulated
Q6PDG5	Smarcc2	-0.248884	0.443775	0.740824	0.130285	Downregulated
Q80X73	Pelo	-0.286474	0.444423	0.741238	0.130042	Downregulated
Q8VD04	Gripap1	-0.13227	0.445044	0.741357	0.129973	Downregulated
Q9ERK4	Cse1l	-0.104248	0.445508	0.741713	0.129764	Downregulated
Q91VR5	Ddx1	-0.138793	0.446574	0.741846	0.129686	Downregulated
E9Q4N7	Arid1b	-0.303048	0.446957	0.741846	0.129686	Downregulated
P59648	Fxyd7	-0.35759	0.448304	0.742698	0.129188	Downregulated
P47740	Aldh3a2	-0.123839	0.452914	0.744053	0.128396	Downregulated
Q11011	Npepps	-0.158267	0.451568	0.744053	0.128396	Downregulated
A2A432	Cul4b	-0.182298	0.450648	0.744053	0.128396	Downregulated
Q9DBB8	Dhdh	-0.232094	0.451828	0.744053	0.128396	Downregulated
P03995	Gfap	-0.247417	0.454744	0.744053	0.128396	Downregulated
Q99NB8	Ubqln4	-0.26132	0.454085	0.744053	0.128396	Downregulated
Q9WTX2	Prkra	-0.301864	0.451778	0.744053	0.128396	Downregulated
O70370	Ctss	-0.324964	0.454556	0.744053	0.128396	Downregulated
P10630	Eif4a2	-0.353471	0.452701	0.744053	0.128396	Downregulated
Q9D6Y7	Msra	-0.139027	0.455329	0.744063	0.128391	Downregulated
P56959	Fus	-0.217161	0.455222	0.744063	0.128391	Downregulated
Q6PDH0	Phldb1	-0.298031	0.455352	0.744063	0.128391	Downregulated
Q9CQY6	Uqcc2	-0.159726	0.456346	0.744554	0.128104	Downregulated
Q9JL04	Fmn2	-0.170806	0.458194	0.744554	0.128104	Downregulated
Q8K215	Lyrm4	-0.185239	0.458588	0.744554	0.128104	Downregulated
Q3V038	Ttc9	-0.188627	0.458867	0.744554	0.128104	Downregulated
P15327	Bpgm	-0.242504	0.458334	0.744554	0.128104	Downregulated
Q8CGC4	Lsm14b	-0.246873	0.458549	0.744554	0.128104	Downregulated
Q9WUD1	Stub1	-0.129323	0.459823	0.745779	0.12739	Downregulated
P51410	Rpl9	-0.336957	0.460851	0.745863	0.127341	Downregulated
Q3UMB9	Washc4	-0.133104	0.465083	0.748023	0.126085	Downregulated
E9Q401	Ryr2	-0.140414	0.464905	0.748023	0.126085	Downregulated
Q8C0L0	Tmx4	-0.172598	0.465117	0.748023	0.126085	Downregulated
P97490	Adcy8	-0.173271	0.465301	0.748023	0.126085	Downregulated
Q6KAR6	Exoc3	-0.1738	0.463815	0.748023	0.126085	Downregulated
Q99KR7	Ppif	-0.181034	0.463867	0.748023	0.126085	Downregulated
Q91VR2	Atp5f1c	-0.187769	0.465804	0.748023	0.126085	Downregulated
Q9JLC8	Sacs	-0.190088	0.466082	0.748023	0.126085	Downregulated
Q8BG02	Ppp2r2c	-0.21926	0.466253	0.748023	0.126085	Downregulated
Q64444	Ca4	-0.376864	0.463638	0.748023	0.126085	Downregulated
Q9DCT5	Sdf2	-0.390226	0.466069	0.748023	0.126085	Downregulated
Q9CQV1	Pam16	-0.163198	0.467829	0.74893	0.125559	Downregulated
P36552	Cpox	-0.168182	0.467595	0.74893	0.125559	Downregulated
P27773	Pdia3	-0.185888	0.46722	0.74893	0.125559	Downregulated
Q9D1K2	Atp6v1f	-0.194827	0.467254	0.74893	0.125559	Downregulated
O35405	Pld3	-0.510484	0.467789	0.74893	0.125559	Downregulated
Q91W90	Txndc5	-0.116492	0.471987	0.749465	0.125249	Downregulated
Q61792	Lasp1	-0.132333	0.469029	0.749465	0.125249	Downregulated
Q6P9R2	Oxsr1	-0.144257	0.472409	0.749465	0.125249	Downregulated
P20108	Prdx3	-0.147073	0.470311	0.749465	0.125249	Downregulated
P99028	Uqcrh	-0.151735	0.472373	0.749465	0.125249	Downregulated
P54728	Rad23b	-0.153552	0.471422	0.749465	0.125249	Downregulated
Q5SSM3	Arhgap44	-0.186167	0.470649	0.749465	0.125249	Downregulated
Q9ERT9	Ppp1r1a	-0.208564	0.472197	0.749465	0.125249	Downregulated
Q64521	Gpd2	-0.235584	0.469921	0.749465	0.125249	Downregulated
Q8BGZ2	Fam168a	-0.250295	0.471458	0.749465	0.125249	Downregulated
P70698	Ctps1	-0.300131	0.469961	0.749465	0.125249	Downregulated
P97412	Lyst	-0.309195	0.469185	0.749465	0.125249	Downregulated
Q8C5H8	Nadk2	-0.336725	0.469417	0.749465	0.125249	Downregulated
P61226	Rap2b	-0.455722	0.471736	0.749465	0.125249	Downregulated
Q60865	Caprin1	-0.12621	0.473257	0.749927	0.124981	Downregulated
Q6PA06	Atl2	-0.202905	0.475222	0.751674	0.12397	Downregulated
Q61166	Mapre1	-0.123897	0.477879	0.754267	0.122475	Downregulated
Q5DTL9	Slc4a10	-0.235279	0.477772	0.754267	0.122475	Downregulated
Q9JKF7	Mrpl39	-0.354589	0.477288	0.754267	0.122475	Downregulated
O35083	Agpat1	-0.131532	0.478582	0.754735	0.122206	Downregulated
Q5U3K5	Rabl6	-0.115287	0.479226	0.755122	0.121983	Downregulated
Q8BIQ5	Cstf2	-0.13057	0.480997	0.757253	0.120759	Downregulated
Q6ZPQ6	Pitpnm2	-0.130347	0.481636	0.757346	0.120705	Downregulated
P60867	Rps20	-0.14068	0.482459	0.757346	0.120705	Downregulated
Q2PFD7	Psd3	-0.196523	0.482486	0.757346	0.120705	Downregulated
Q922H4	Gmppa	-0.233213	0.482203	0.757346	0.120705	Downregulated
Q9QY36	Naa10	-0.256754	0.483156	0.757755	0.120471	Downregulated
Q99MN1	Kars1	-0.114294	0.485259	0.758403	0.1201	Downregulated
P05064	Aldoa	-0.121093	0.484481	0.758403	0.1201	Downregulated
P28741	Kif3a	-0.146841	0.483977	0.758403	0.1201	Downregulated
Q6PEE2	Ctif	-0.188393	0.485305	0.758403	0.1201	Downregulated
Q91ZA3	Pcca	-0.127469	0.486374	0.758948	0.119788	Downregulated
P61294	Rab6b	-0.123107	0.487127	0.759164	0.119664	Downregulated
Q8CH09	Sugp2	-0.159933	0.487435	0.759325	0.119572	Downregulated
P98084	Apba2	-0.165532	0.487891	0.759716	0.119349	Downregulated
Q76MZ3	Ppp2r1a	-0.104353	0.489942	0.76195	0.118074	Downregulated
O70133	Dhx9	-0.163881	0.489661	0.76195	0.118074	Downregulated
Q9CPW2	Fdx2	-0.169734	0.491247	0.763659	0.1171	Downregulated
Q9DAW6	Prpf4	-0.143011	0.492336	0.76375	0.117049	Downregulated
Q9CY66	Gar1	-0.153208	0.492157	0.76375	0.117049	Downregulated
P56212	Arpp19	-0.205575	0.491564	0.76375	0.117049	Downregulated
Q8BMI3	Gga3	-0.195388	0.493833	0.765149	0.116254	Downregulated
P29533	Vcam1	-0.193087	0.494234	0.765412	0.116105	Downregulated
Q8BM72	Hspa13	-0.205849	0.495242	0.765904	0.115826	Downregulated
Q6PGB6	Naa50	-0.255388	0.495004	0.765904	0.115826	Downregulated
P97820	Map4k4	-0.185096	0.496609	0.766847	0.115291	Downregulated
Q80X71	Tmem106b	-0.165071	0.497924	0.767406	0.114975	Downregulated
O89112	Lancl1	-0.133398	0.499943	0.768908	0.114126	Downregulated
Q6PB66	Lrpprc	-0.119206	0.502975	0.769651	0.113706	Downregulated
Q3V1L4	Nt5c2	-0.157433	0.502114	0.769651	0.113706	Downregulated
Q8BGC0	Htatsf1	-0.170438	0.501372	0.769651	0.113706	Downregulated
Q6EDY6	Carmil1	-0.17652	0.503364	0.769651	0.113706	Downregulated
Q9D379	Ephx1	-0.176578	0.50238	0.769651	0.113706	Downregulated
Q9QUR6	Prep	-0.198417	0.502779	0.769651	0.113706	Downregulated
Q8K406	Lgi3	-0.281019	0.503042	0.769651	0.113706	Downregulated
Q9JL35	Hmgn5	-0.160773	0.505252	0.771832	0.112477	Downregulated
Q9CX34	Sugt1	-0.118262	0.506736	0.771889	0.112445	Downregulated
Q9QZS3	Numb	-0.130661	0.50626	0.771889	0.112445	Downregulated
Q8VCC9	Spon1	-0.165381	0.506267	0.771889	0.112445	Downregulated
Q9ESJ4	Nckipsd	-0.166695	0.506745	0.771889	0.112445	Downregulated
Q8C5W0	Clmn	-0.210272	0.505574	0.771889	0.112445	Downregulated
Q6ZWZ2	Ube2r2	-0.275085	0.505767	0.771889	0.112445	Downregulated
Q9WUL7	Arl3	-0.162371	0.507174	0.772025	0.112369	Downregulated
Q8VE22	Mrps23	-0.20561	0.507988	0.772509	0.112096	Downregulated
A2APY7	Ndufaf5	-0.133855	0.508454	0.7729	0.111877	Downregulated
Q3UHD9	Agap2	-0.274514	0.509364	0.773966	0.111278	Downregulated
Q6P542	Abcf1	-0.11562	0.511148	0.775078	0.110655	Downregulated
O70503	Hsd17b12	-0.179837	0.51127	0.775078	0.110655	Downregulated
Q8C0C7	Farsa	-0.21254	0.511351	0.775078	0.110655	Downregulated
Q9D6K8	Fundc2	-0.215334	0.510915	0.775078	0.110655	Downregulated
Q7TQK5	Ccdc93	-0.120513	0.513273	0.777674	0.109202	Downregulated
Q99LG4	Ttc5	-0.197114	0.515079	0.779773	0.108032	Downregulated
A2RT62	Fbxl16	-0.299228	0.516775	0.781702	0.106959	Downregulated
Q6PDY2	Ado	-0.164621	0.517921	0.783115	0.106175	Downregulated
Q9CXW4	Rpl11	-0.157526	0.518385	0.783498	0.105962	Downregulated
Q00493	Cpe	-0.204355	0.519485	0.784839	0.105219	Downregulated
Q99KK2	Cmas	-0.168495	0.52045	0.785877	0.104645	Downregulated
Q8K0C9	Gmds	-0.21958	0.520682	0.785877	0.104645	Downregulated
Q8VBT9	Aspscr1	-0.213169	0.521683	0.786557	0.10427	Downregulated
Q6GYP7	Ralgapa1	-0.149905	0.522382	0.786837	0.104115	Downregulated
P14148	Rpl7	-0.151186	0.522506	0.786837	0.104115	Downregulated
Q9ESX4	Zcchc17	-0.240003	0.522358	0.786837	0.104115	Downregulated
O35326	Srsf5	-0.154885	0.524715	0.788242	0.10334	Downregulated
Q91ZV0	Mia2	-0.240334	0.524138	0.788242	0.10334	Downregulated
Q9WTP7	Ak3	-0.14404	0.524929	0.788244	0.103339	Downregulated
Q68FL6	Mars1	-0.107595	0.526038	0.78895	0.10295	Downregulated
Q60710	Samhd1	-0.190367	0.52651	0.789339	0.102736	Downregulated
Q9QX47	Son	-0.129034	0.527293	0.789958	0.102396	Downregulated
Q8CE50	Snx30	-0.214686	0.528546	0.790154	0.102288	Downregulated
P02468	Lamc1	-0.0963222	0.529769	0.790393	0.102157	Downregulated
Q9Z2C4	Mtmr1	-0.116267	0.529671	0.790393	0.102157	Downregulated
O08989	Mras	-0.116392	0.529954	0.790393	0.102157	Downregulated
P68254	Ywhaq	-0.117828	0.529707	0.790393	0.102157	Downregulated
Q9ERR1	Ndel1	-0.221695	0.529028	0.790393	0.102157	Downregulated
Q9WVK8	Cyp46a1	-0.268883	0.531457	0.791631	0.101477	Downregulated
Q9CQU0	Txndc12	-0.209888	0.533465	0.793984	0.100188	Downregulated
Q9Z1R4	D17h6s53e	-0.147805	0.535441	0.795107	0.0995747	Downregulated
P99027	Rplp2	-0.224699	0.535935	0.795107	0.0995747	Downregulated
Q61578	Fdxr	-0.246224	0.535725	0.795107	0.0995747	Downregulated
Q99KF1	Tmed9	-0.199566	0.536205	0.795189	0.0995298	Downregulated
Q8CIQ7	Dock3	-0.198561	0.53708	0.795251	0.0994955	Downregulated
O54865	Gucy1b1	-0.322618	0.536556	0.795251	0.0994955	Downregulated
Q9EQN3	Tsc22d4	-0.145593	0.538929	0.796917	0.0985869	Downregulated
Q9JM13	Rabgef1	-0.125962	0.54185	0.798066	0.0979614	Downregulated
Q9CQV7	Dnajc19	-0.156366	0.541147	0.798066	0.0979614	Downregulated
Q00623	Apoa1	-0.159447	0.543098	0.798066	0.0979614	Downregulated
Q80WM4	Hapln4	-0.168861	0.541405	0.798066	0.0979614	Downregulated
P68037	Ube2l3	-0.181794	0.541359	0.798066	0.0979614	Downregulated
P54763	Ephb2	-0.194157	0.542633	0.798066	0.0979614	Downregulated
P18653	Rps6ka1	-0.22243	0.540973	0.798066	0.0979614	Downregulated
Q9R226	Khdrbs3	-0.47376	0.54186	0.798066	0.0979614	Downregulated
Q8BK64	Ahsa1	-0.163377	0.543678	0.798284	0.0978425	Downregulated
P26039	Tln1	-0.0983986	0.545387	0.799279	0.0973014	Downregulated
Q9D7V2	Lysmd2	-0.113712	0.545266	0.799279	0.0973014	Downregulated
Q9DCL9	Paics	-0.126511	0.545736	0.799279	0.0973014	Downregulated
P28661	Septin4	-0.151591	0.545627	0.799279	0.0973014	Downregulated
Q64332	Syn2	-0.151942	0.54512	0.799279	0.0973014	Downregulated
Q9WU40	Lemd3	-0.130238	0.546402	0.799749	0.0970461	Downregulated
O35465	Fkbp8	-0.0976207	0.54905	0.802674	0.0954607	Downregulated
Q9D8S3	Arfgap3	-0.22778	0.548918	0.802674	0.0954607	Downregulated
Q8JZS9	Mrpl48	-0.140917	0.550005	0.803753	0.0948776	Downregulated
P35922	Fmr1	-0.15079	0.55039	0.803999	0.0947447	Downregulated
P63318	Prkcg	-0.195164	0.550764	0.804228	0.0946209	Downregulated
P54071	Idh2	-0.124507	0.551242	0.804293	0.0945857	Downregulated
Q6Q477	Atp2b4	-0.175268	0.551131	0.804293	0.0945857	Downregulated
D3YXK2	Safb	-0.170242	0.552301	0.805203	0.0940945	Downregulated
Q99JP6	Homer3	-0.309081	0.554093	0.806864	0.0931994	Downregulated
Q3U5Q7	Cmpk2	-0.132872	0.557655	0.811095	0.0909282	Downregulated
Q8BIK4	Dock9	-0.128808	0.559634	0.811775	0.0905645	Downregulated
Q6A0D4	Rftn1	-0.158323	0.56094	0.811775	0.0905645	Downregulated
Q61503	Nt5e	-0.197863	0.559341	0.811775	0.0905645	Downregulated
Q9Z2Y3	Homer1	-0.300206	0.559434	0.811775	0.0905645	Downregulated
Q62283	Tspan7	-0.30056	0.559916	0.811775	0.0905645	Downregulated
Q8BGZ1	Hpcal4	-0.626246	0.560318	0.811775	0.0905645	Downregulated
Q6PAM1	Txlna	-0.116834	0.564398	0.812311	0.0902776	Downregulated
Q6ZWR6	Syne1	-0.128116	0.562828	0.812311	0.0902776	Downregulated
Q9QWI6	Srcin1	-0.131692	0.564142	0.812311	0.0902776	Downregulated
Q9CT10	Ranbp3	-0.13601	0.563425	0.812311	0.0902776	Downregulated
Q8CI61	Bag4	-0.154044	0.561945	0.812311	0.0902776	Downregulated
Q62383	Supt6h	-0.164183	0.564848	0.812311	0.0902776	Downregulated
Q8BPU7	Elmo1	-0.17001	0.564769	0.812311	0.0902776	Downregulated
Q3U7R1	Esyt1	-0.189944	0.563117	0.812311	0.0902776	Downregulated
Q9EPL9	Acox3	-0.208987	0.563141	0.812311	0.0902776	Downregulated
Q64378	Fkbp5	-0.253164	0.56439	0.812311	0.0902776	Downregulated
Q7TPH6	Mycbp2	-0.2809	0.564648	0.812311	0.0902776	Downregulated
Q99KK7	Dpp3	-0.0990337	0.567453	0.812683	0.0900791	Downregulated
Q8CC88	Vwa8	-0.113237	0.567279	0.812683	0.0900791	Downregulated
Q9Z0P5	Twf2	-0.165251	0.567518	0.812683	0.0900791	Downregulated
Q91VL8	Terf2ip	-0.233865	0.56647	0.812683	0.0900791	Downregulated
Q9D8V7	Sec11c	-0.248875	0.568417	0.813656	0.0895593	Downregulated
Q8BG94	Commd7	-0.240359	0.571678	0.817061	0.0877457	Downregulated
Q9Z204	Hnrnpc	-0.170692	0.573026	0.818671	0.0868904	Downregulated
Q3UTH8	Arhgef9	-0.192402	0.57431	0.819209	0.0866054	Downregulated
Q8BGN8	Synpr	-0.244933	0.575785	0.819769	0.0863086	Downregulated
Q7TQH0	Atxn2l	-0.0951607	0.576347	0.819939	0.0862184	Downregulated
O54774	Ap3d1	-0.0766724	0.577959	0.820972	0.0856718	Downregulated
Q9D164	Fxyd6	-0.144211	0.577924	0.820972	0.0856718	Downregulated
Q61699	Hsph1	-0.136392	0.578747	0.821363	0.085465	Downregulated
Q9D4H8	Cul2	-0.173227	0.578899	0.821363	0.085465	Downregulated
P10711	Tcea1	-0.124681	0.57915	0.821405	0.0854426	Downregulated
Q6NZB0	Dnajc8	-0.082607	0.580846	0.822424	0.0849045	Downregulated
P28658	Atxn10	-0.117805	0.580154	0.822424	0.0849045	Downregulated
Q9JHU4	Dync1h1	-0.134337	0.580964	0.822424	0.0849045	Downregulated
Q8CHP5	Pym1	-0.0838237	0.585768	0.823648	0.0842586	Downregulated
Q9DB15	Mrpl12	-0.118705	0.584381	0.823648	0.0842586	Downregulated
Q8BV13	Cops7b	-0.123182	0.586193	0.823648	0.0842586	Downregulated
O35691	Pnn	-0.125569	0.585537	0.823648	0.0842586	Downregulated
Q8VHR5	Gatad2b	-0.12991	0.586465	0.823648	0.0842586	Downregulated
Q9WVR4	Fxr2	-0.147362	0.586198	0.823648	0.0842586	Downregulated
Q9DBR3	Armc8	-0.150176	0.583653	0.823648	0.0842586	Downregulated
Q6PDN3	Mylk	-0.169166	0.586954	0.823648	0.0842586	Downregulated
Q9CZY3	Ube2v1	-0.173032	0.586787	0.823648	0.0842586	Downregulated
Q9R1E6	Enpp2	-0.251699	0.583489	0.823648	0.0842586	Downregulated
Q9CQC9	Sar1b	-0.287162	0.583815	0.823648	0.0842586	Downregulated
Q9D0F3	Lman1	-0.156247	0.588791	0.824663	0.0837236	Downregulated
Q8CHG7	Rapgef2	-0.190082	0.588547	0.824663	0.0837236	Downregulated
Q9ESE1	Lrba	-0.191395	0.588607	0.824663	0.0837236	Downregulated
Q9QZD9	Eif3i	-0.112422	0.589691	0.824988	0.0835522	Downregulated
Q9JIX0	Eny2	-0.128499	0.59125	0.826234	0.0828967	Downregulated
O88448	Klc2	-0.0817841	0.592419	0.827555	0.0822031	Downregulated
A2APV2	Fmnl2	-0.107752	0.593311	0.82808	0.0819276	Downregulated
P28740	Kif2a	-0.11704	0.594272	0.828348	0.081787	Downregulated
Q9DCU6	Mrpl4	-0.307405	0.594551	0.828348	0.081787	Downregulated
Q9CPS6	Hint3	-0.133173	0.595137	0.828852	0.0815229	Downregulated
Q5XJV6	Lmtk3	-0.227434	0.595856	0.829543	0.0811612	Downregulated
Q91YX5	Lpgat1	-0.144239	0.598396	0.831264	0.080261	Downregulated
P15532	Nme1	-0.160362	0.598235	0.831264	0.080261	Downregulated
Q8K1N4	Spats2	-0.182796	0.598438	0.831264	0.080261	Downregulated
Q9QZB9	Dctn5	-0.101969	0.600228	0.832191	0.0797769	Downregulated
Q8CCN5	Bcas3	-0.112784	0.599981	0.832191	0.0797769	Downregulated
Q80VP0	Tecpr1	-0.146802	0.599935	0.832191	0.0797769	Downregulated
Q8R4U7	Luzp1	-0.115496	0.601025	0.832686	0.0795188	Downregulated
Q9DB60	Prxl2b	-0.162245	0.601259	0.832686	0.0795188	Downregulated
O54781	Srpk2	-0.0862636	0.601848	0.832859	0.0794285	Downregulated
Q8K448	Abca5	-0.158595	0.60288	0.83316	0.0792718	Downregulated
P97411	Ica1	-0.277956	0.603201	0.83316	0.0792718	Downregulated
P62774	Mtpn	-0.112593	0.603674	0.833228	0.0792364	Downregulated
Q9Z0X1	Aifm1	-0.0984089	0.604171	0.833293	0.0792024	Downregulated
P62908	Rps3	-0.154905	0.604648	0.83364	0.0790215	Downregulated
Q9WV55	Vapa	-0.103838	0.607774	0.835279	0.0781682	Downregulated
Q91VH2	Snx9	-0.208107	0.607229	0.835279	0.0781682	Downregulated
P56812	Pdcd5	-0.0892521	0.609617	0.835828	0.0778833	Downregulated
Q6PDQ2	Chd4	-0.161844	0.611302	0.83714	0.0772021	Downregulated
Q9D0L8	Rnmt	-0.0801246	0.614017	0.837325	0.0771059	Downregulated
P10833	Rras	-0.123154	0.61253	0.837325	0.0771059	Downregulated
Q9CQI6	Cotl1	-0.127672	0.612924	0.837325	0.0771059	Downregulated
P34914	Ephx2	-0.128668	0.612459	0.837325	0.0771059	Downregulated
Q0VGY8	Tanc1	-0.136488	0.613591	0.837325	0.0771059	Downregulated
Q80X50	Ubap2l	-0.111783	0.615164	0.837361	0.0770872	Downregulated
Q9ERG2	Strn3	-0.113878	0.615255	0.837361	0.0770872	Downregulated
O88958	Gnpda1	-0.176923	0.615804	0.837549	0.0769897	Downregulated
Q8BR63	Fam177a1	-0.103865	0.617949	0.838569	0.0764613	Downregulated
Q80UY2	Kcmf1	-0.129683	0.618248	0.838569	0.0764613	Downregulated
Q8K2Q5	Chchd7	-0.170349	0.618243	0.838569	0.0764613	Downregulated
P52623	Uck1	-0.211157	0.619239	0.838901	0.0762891	Downregulated
Q80YV4	Pank4	-0.115444	0.621319	0.839499	0.0759798	Downregulated
Q8BG39	Sv2b	-0.137907	0.621359	0.839499	0.0759798	Downregulated
P31786	Dbi	-0.229312	0.621809	0.839499	0.0759798	Downregulated
P35290	Rab24	-0.138016	0.625235	0.842784	0.0742839	Downregulated
Q791T5	Mtch1	-0.157757	0.625379	0.842784	0.0742839	Downregulated
P35293	Rab18	-0.177636	0.625927	0.843216	0.0740613	Downregulated
Q9CQV8	Ywhab	-0.100558	0.626574	0.843473	0.0739286	Downregulated
Q0KL02	Trio	-0.121847	0.626813	0.843489	0.0739205	Downregulated
Q5DU25	Iqsec2	-0.101654	0.627241	0.843525	0.0739019	Downregulated
P15379	Cd44	-0.177197	0.627926	0.844067	0.0736229	Downregulated
P06801	Me1	-0.0793133	0.632092	0.844718	0.0732882	Downregulated
Q8BNY6	Ncs1	-0.0852334	0.632172	0.844718	0.0732882	Downregulated
Q61656	Ddx5	-0.13494	0.629195	0.844718	0.0732882	Downregulated
Q9JKL5	Tesc	-0.142509	0.630542	0.844718	0.0732882	Downregulated
Q62077	Plcg1	-0.142798	0.631471	0.844718	0.0732882	Downregulated
P26339	Chga	-0.150132	0.63123	0.844718	0.0732882	Downregulated
Q8R0S4	Cacnb4	-0.162553	0.63153	0.844718	0.0732882	Downregulated
Q9DCZ1	Gmpr	-0.196113	0.630751	0.844718	0.0732882	Downregulated
Q52KF3	Spire1	-0.118315	0.633451	0.845188	0.0730469	Downregulated
Q68FL4	Ahcyl2	-0.0814175	0.635023	0.84529	0.0729944	Downregulated
P28738	Kif5c	-0.0831211	0.635503	0.84529	0.0729944	Downregulated
P28474	Adh5	-0.181536	0.634187	0.84529	0.0729944	Downregulated
P32037	Slc2a3	-0.227151	0.635721	0.84529	0.0729944	Downregulated
O08915	Aip	-0.0810885	0.639539	0.847081	0.072075	Downregulated
Q64433	Hspe1	-0.118226	0.640734	0.848058	0.0715745	Downregulated
P47857	Pfkm	-0.184527	0.642273	0.84979	0.0706882	Downregulated
Q9DB05	Napa	-0.0697318	0.642709	0.850063	0.0705487	Downregulated
Q9DB77	Uqcrc2	-0.0958789	0.645361	0.852659	0.0692244	Downregulated
Q7TT50	Cdc42bpb	-0.0921001	0.647236	0.853575	0.0687581	Downregulated
P11983	Tcp1	-0.106738	0.647437	0.853575	0.0687581	Downregulated
Q8R3L2	Tcf25	-0.120073	0.64658	0.853575	0.0687581	Downregulated
Q9D273	Mmab	-0.183708	0.647148	0.853575	0.0687581	Downregulated
Q60854	Serpinb6	-0.1062	0.648256	0.853744	0.0686723	Downregulated
Q91XV3	Basp1	-0.262844	0.647813	0.853744	0.0686723	Downregulated
Q9D8U8	Snx5	-0.0750382	0.649309	0.854385	0.0683466	Downregulated
Q9CQK7	Rwdd1	-0.173733	0.649434	0.854385	0.0683466	Downregulated
P97371	Psme1	-0.0830049	0.651095	0.856223	0.0674129	Downregulated
P28650	Adss1	-0.136506	0.651294	0.856223	0.0674129	Downregulated
Q9CXT8	Pmpcb	-0.0775279	0.653278	0.858224	0.0663995	Downregulated
Q9QUJ7	Acsl4	-0.151635	0.654073	0.858354	0.0663333	Downregulated
Q3TPX4	Exoc5	-0.102279	0.655093	0.858477	0.0662712	Downregulated
Q99MR3	Slc12a9	-0.116927	0.655056	0.858477	0.0662712	Downregulated
Q8R0F8	Fahd1	-0.0786068	0.660317	0.858869	0.0660729	Downregulated
Q8VDJ3	Hdlbp	-0.0817567	0.659403	0.858869	0.0660729	Downregulated
O35114	Scarb2	-0.0931424	0.657516	0.858869	0.0660729	Downregulated
Q9EQU5	Set	-0.0935188	0.65974	0.858869	0.0660729	Downregulated
P63056	Olfm3	-0.112545	0.660325	0.858869	0.0660729	Downregulated
Q9WUR2	Eci2	-0.115302	0.657863	0.858869	0.0660729	Downregulated
P27601	Gna13	-0.123038	0.659594	0.858869	0.0660729	Downregulated
Q00560	Il6st	-0.126102	0.659923	0.858869	0.0660729	Downregulated
Q8VH51	Rbm39	-0.147425	0.656911	0.858869	0.0660729	Downregulated
Q8BG67	Efr3a	-0.187562	0.660359	0.858869	0.0660729	Downregulated
Q08122	Tle3	-0.196007	0.659977	0.858869	0.0660729	Downregulated
Q80ZJ7	Snx32	-0.393327	0.658737	0.858869	0.0660729	Downregulated
Q9Z1Z2	Strap	-0.068034	0.661754	0.859307	0.0658517	Downregulated
Q99KY4	Gak	-0.0740562	0.661656	0.859307	0.0658517	Downregulated
Q9CRD0	Ociad1	-0.0786997	0.662581	0.859675	0.0656658	Downregulated
Q8K354	Cbr3	-0.139534	0.662737	0.859675	0.0656658	Downregulated
P58044	Idi1	-0.171839	0.662759	0.859675	0.0656658	Downregulated
Q80XI3	Eif4g3	-0.0706865	0.663895	0.859977	0.065513	Downregulated
Q9EPL2	Clstn1	-0.072876	0.663754	0.859977	0.065513	Downregulated
O08784	Tcof1	-0.151349	0.664384	0.860098	0.0654518	Downregulated
Q6NXK8	Asic1	-0.117606	0.665961	0.861449	0.0647704	Downregulated
Q9CQV6	Map1lc3b	-0.153387	0.666623	0.862005	0.0644902	Downregulated
Q9CYK1	Wars2	-0.118021	0.667258	0.862525	0.0642285	Downregulated
Q8BYM5	Nlgn3	-0.0839209	0.669421	0.863501	0.063737	Downregulated
Q4ACU6	Shank3	-0.122957	0.669519	0.863501	0.063737	Downregulated
O35454	Clcn6	-0.133556	0.668633	0.863501	0.063737	Downregulated
P62748	Hpcal1	-0.135736	0.67081	0.863501	0.063737	Downregulated
Q8BZA9	Tigar	-0.155798	0.670341	0.863501	0.063737	Downregulated
Q3TW96	Uap1l1	-0.0823362	0.671935	0.86375	0.063612	Downregulated
Q8JZN7	Rhot2	-0.12015	0.67244	0.864099	0.0634363	Downregulated
Q3UNH4	Gprin1	-0.117169	0.673282	0.864666	0.0631518	Downregulated
Q80TH2	Erbin	-0.211821	0.673814	0.864666	0.0631518	Downregulated
P62317	Snrpd2	-0.102437	0.674633	0.865417	0.0627748	Downregulated
P47791	Gsr	-0.117442	0.676028	0.866007	0.0624786	Downregulated
Q5H8C4	Vps13a	-0.0829752	0.677564	0.867652	0.0616546	Downregulated
Q8CH25	Sltm	-0.0992599	0.678123	0.867652	0.0616546	Downregulated
P97450	Atp5pf	-0.106553	0.678639	0.867852	0.0615542	Downregulated
Q8CIB6	Tmem230	-0.103434	0.680339	0.868528	0.0612163	Downregulated
Q9JIF0	Prmt1	-0.0862983	0.680956	0.868787	0.0610867	Downregulated
Q6NVF0	Ocrl	-0.106041	0.681765	0.869331	0.0608146	Downregulated
Q9R1C6	Dgke	-0.11428	0.681907	0.869331	0.0608146	Downregulated
B2RY56	Rbm25	-0.120243	0.682568	0.869576	0.0606924	Downregulated
P62852	Rps25	-0.10195	0.68482	0.872111	0.0594282	Downregulated
Q8CJG0	Ago2	-0.145839	0.685028	0.872111	0.0594282	Downregulated
Q6ZWV3	Rpl10	-0.164985	0.686466	0.873041	0.0589652	Downregulated
Q8R1Q8	Dync1li1	-0.0626306	0.688874	0.873474	0.05875	Downregulated
Q9JLV5	Cul3	-0.0752014	0.688854	0.873474	0.05875	Downregulated
Q8VDM6	Hnrnpul1	-0.088877	0.688666	0.873474	0.05875	Downregulated
E9Q912	Rap1gds1	-0.117063	0.688116	0.873474	0.05875	Downregulated
Q5SVL6	Rap1gap2	-0.0755708	0.690542	0.874325	0.0583271	Downregulated
Q8C419	Gpr158	-0.0900104	0.691221	0.874886	0.0580486	Downregulated
Q7TME0	Plppr4	-0.142553	0.692196	0.875222	0.0578816	Downregulated
Q9ERL9	Gucy1a1	-0.0792384	0.692614	0.875226	0.0578796	Downregulated
Q9QXT0	Cnpy2	-0.0881583	0.692671	0.875226	0.0578796	Downregulated
Q7TNV0	Dek	-0.129106	0.693071	0.875433	0.0577773	Downregulated
Q4VAA2	Cdv3	-0.0743007	0.693373	0.875517	0.0577355	Downregulated
Q8K2L8	Trappc12	-0.0730955	0.694303	0.875598	0.0576953	Downregulated
Q62318	Trim28	-0.0870073	0.695387	0.875598	0.0576953	Downregulated
Q4KUS2	Unc13a	-0.0965077	0.695401	0.875598	0.0576953	Downregulated
O54931	Akap2	-0.102216	0.695272	0.875598	0.0576953	Downregulated
Q6PHZ8	Kcnip4	-0.156792	0.69613	0.876013	0.0574896	Downregulated
Q6NS60	Fbxo41	-0.11328	0.696659	0.876382	0.0573068	Downregulated
Q68EF4	Grm4	-0.165369	0.697614	0.877285	0.0568595	Downregulated
Q91V41	Rab14	-0.0801097	0.698934	0.877474	0.0567658	Downregulated
Q62288	Spock1	-0.0802119	0.698536	0.877474	0.0567658	Downregulated
O09172	Gclm	-0.135905	0.698948	0.877474	0.0567658	Downregulated
Q8C522	Endod1	-0.0898874	0.699324	0.877499	0.0567535	Downregulated
E9Q6B2	Ccdc85c	-0.0997212	0.699679	0.877499	0.0567535	Downregulated
Q8K0V4	Cnot3	-0.112074	0.699528	0.877499	0.0567535	Downregulated
P56392	Cox7a1	-0.162222	0.701258	0.878885	0.0560681	Downregulated
Q8C0Y0	Ppp4r4	-0.096534	0.70393	0.880796	0.0551244	Downregulated
Q8VHW2	Cacng8	-0.282579	0.703692	0.880796	0.0551244	Downregulated
P57780	Actn4	-0.0665999	0.704534	0.880905	0.0550711	Downregulated
Q8BLK3	Lsamp	-0.0779979	0.704423	0.880905	0.0550711	Downregulated
Q9DBP5	Cmpk1	-0.0566814	0.70842	0.883325	0.0538797	Downregulated
Q921H9	Coa7	-0.0730477	0.708614	0.883325	0.0538797	Downregulated
Q9D1L0	Chchd2	-0.0785068	0.707433	0.883325	0.0538797	Downregulated
P59016	Vps33b	-0.0858628	0.708538	0.883325	0.0538797	Downregulated
Q9D8B7	Jam3	-0.106711	0.7072	0.883325	0.0538797	Downregulated
Q9CY16	Mrps28	-0.0672477	0.709874	0.884004	0.053546	Downregulated
Q920Q4	Vps16	-0.0835246	0.709641	0.884004	0.053546	Downregulated
Q8VDQ1	Ptgr2	-0.138144	0.710267	0.884107	0.053495	Downregulated
Q7M750	Opalin	-0.336422	0.713098	0.886231	0.0524531	Downregulated
Q8BUL6	Plekha1	-0.18754	0.713597	0.886379	0.0523808	Downregulated
Q99PG2	Ogfr	-0.0902378	0.7143	0.886833	0.0521582	Downregulated
Q61187	Tsg101	-0.0596249	0.715726	0.888306	0.0514374	Downregulated
Q91W82	Ube2e2	-0.143424	0.716056	0.888417	0.0513829	Downregulated
Q3TLI0	Trappc10	-0.0732846	0.716669	0.888881	0.0511563	Downregulated
Q99LI7	Cstf3	-0.11089	0.717206	0.889249	0.0509765	Downregulated
P54227	Stmn1	-0.124335	0.717524	0.889346	0.0509293	Downregulated
Q80U28	Madd	-0.0524964	0.719178	0.890488	0.050372	Downregulated
Q9D4H1	Exoc2	-0.0923389	0.719887	0.890488	0.050372	Downregulated
A2RSJ4	Uhrf1bp1l	-0.112688	0.719864	0.890488	0.050372	Downregulated
P47199	Cryz	-0.0888401	0.720622	0.890505	0.0503634	Downregulated
Q9JHK4	Rabggta	-0.123192	0.720501	0.890505	0.0503634	Downregulated
P41216	Acsl1	-0.0681303	0.721941	0.890631	0.050302	Downregulated
Q6P5F6	Slc39a10	-0.106979	0.722166	0.890631	0.050302	Downregulated
Q4FK66	Prpf38a	-0.147766	0.722029	0.890631	0.050302	Downregulated
P35585	Ap1m1	-0.118855	0.723754	0.892293	0.0494923	Downregulated
Q8VEH3	Arl8a	-0.0902774	0.724347	0.892396	0.0494425	Downregulated
Q03157	Aplp1	-0.151328	0.725359	0.892761	0.0492647	Downregulated
A2AWA9	Rabgap1	-0.0621778	0.728397	0.893031	0.0491336	Downregulated
Q8BVI5	Stx16	-0.0671004	0.730041	0.893031	0.0491336	Downregulated
Q9D0I9	Rars1	-0.0685477	0.728975	0.893031	0.0491336	Downregulated
Q61074	Ppm1g	-0.0763309	0.730136	0.893031	0.0491336	Downregulated
Q810J8	Zfyve1	-0.0858717	0.729074	0.893031	0.0491336	Downregulated
Q8VHL1	Setd7	-0.101094	0.729365	0.893031	0.0491336	Downregulated
Q3UUG6	Tbc1d24	-0.114728	0.729362	0.893031	0.0491336	Downregulated
Q9CR27	Washc3	-0.131761	0.728532	0.893031	0.0491336	Downregulated
P46737	Brcc3	-0.139177	0.729476	0.893031	0.0491336	Downregulated
Q8K3J1	Ndufs8	-0.162217	0.728993	0.893031	0.0491336	Downregulated
Q8BZH4	Pogz	-0.168177	0.729692	0.893031	0.0491336	Downregulated
Q8BNW9	Kbtbd11	-0.105953	0.731744	0.894112	0.0486081	Downregulated
P63054	Pcp4	-0.134989	0.731563	0.894112	0.0486081	Downregulated
Q9CQM9	Glrx3	-0.082409	0.733046	0.895113	0.0481223	Downregulated
P27612	Plaa	-0.057272	0.733801	0.89515	0.0481042	Downregulated
Q6Y685	Tacc1	-0.0573064	0.73334	0.89515	0.0481042	Downregulated
A2AT37	Upf2	-0.0899574	0.733711	0.89515	0.0481042	Downregulated
Q62419	Sh3gl1	-0.0516412	0.734474	0.895186	0.0480869	Downregulated
Q8VBX6	Mpdz	-0.122986	0.734345	0.895186	0.0480869	Downregulated
Q9DCL8	Ppp1r2	-0.0677494	0.735075	0.895231	0.0480649	Downregulated
Q6NS52	Dgkb	-0.187576	0.735734	0.895739	0.0478187	Downregulated
Q9CQZ5	Ndufa6	-0.0799733	0.736438	0.896302	0.0475456	Downregulated
Q9QZQ1	Afdn	-0.0531589	0.737132	0.896627	0.0473883	Downregulated
Q61771	Kif3b	-0.0945948	0.737255	0.896627	0.0473883	Downregulated
O88998	Olfm1	-0.0523073	0.739142	0.897263	0.0470801	Downregulated
P54775	Psmc4	-0.0565159	0.739165	0.897263	0.0470801	Downregulated
Q9CQF9	Pcyox1	-0.101402	0.738895	0.897263	0.0470801	Downregulated
Q62348	Tsn	-0.126931	0.741877	0.899672	0.0459158	Downregulated
P62484	Abi2	-0.050936	0.747824	0.903633	0.0440081	Downregulated
Q99LB2	Dhrs4	-0.0676404	0.749135	0.904626	0.0435312	Downregulated
Q8R4R6	Nup35	-0.112728	0.749584	0.904872	0.0434127	Downregulated
Q3UU96	Cdc42bpa	-0.0853203	0.75006	0.905152	0.0432785	Downregulated
P22315	Fech	-0.0669598	0.751166	0.905897	0.0429211	Downregulated
P97434	Mprip	-0.104494	0.752329	0.907005	0.0423904	Downregulated
Q9JMD0	Znf207	-0.0768899	0.753319	0.907496	0.0421553	Downregulated
P59913	Pcmtd1	-0.172338	0.753872	0.907496	0.0421553	Downregulated
Q6ZQ38	Cand1	-0.0582986	0.755069	0.90769	0.0420625	Downregulated
Q5FWK3	Arhgap1	-0.0803358	0.755297	0.90769	0.0420625	Downregulated
Q8CEG5	Ccdc28b	-0.0963952	0.756571	0.90769	0.0420625	Downregulated
Q8BNU0	Armc6	-0.118648	0.755306	0.90769	0.0420625	Downregulated
Q6ZQ82	Arhgap26	-0.12174	0.756222	0.90769	0.0420625	Downregulated
Q62415	Ppp1r13b	-0.0905012	0.757352	0.908038	0.0418959	Downregulated
Q8CC35	Synpo	-0.441888	0.75781	0.908294	0.0417736	Downregulated
Q8VHE0	Sec63	-0.0931402	0.758699	0.908478	0.0416855	Downregulated
O08795	Prkcsh	-0.0501177	0.759219	0.908552	0.0416502	Downregulated
Q9D1T0	Lingo1	-0.267945	0.759858	0.908984	0.0414436	Downregulated
Q9QZ06	Tollip	-0.0605243	0.761461	0.909434	0.0412287	Downregulated
Q3TIV5	Zc3h15	-0.0671609	0.761185	0.909434	0.0412287	Downregulated
Q80Z24	Negr1	-0.0694602	0.761347	0.909434	0.0412287	Downregulated
Q9Z1M8	Ik	-0.0856462	0.762163	0.909979	0.0409684	Downregulated
Q3TZZ7	Esyt2	-0.0660266	0.76477	0.911715	0.0401408	Downregulated
Q99LR1	Abhd12	-0.0672765	0.765377	0.911715	0.0401408	Downregulated
Q6DFV7	Ncoa7	-0.108029	0.765585	0.911715	0.0401408	Downregulated
Q9JLJ2	Aldh9a1	-0.0523214	0.766331	0.912017	0.039997	Downregulated
Q80TB8	Vat1l	-0.057292	0.768971	0.912355	0.0398363	Downregulated
Q8BSS9	Ppfia2	-0.0580521	0.768636	0.912355	0.0398363	Downregulated
Q8CCP0	Nemf	-0.0744384	0.768368	0.912355	0.0398363	Downregulated
P35486	Pdha1	-0.0867172	0.768147	0.912355	0.0398363	Downregulated
Q91VX2	Ubap2	-0.134368	0.76765	0.912355	0.0398363	Downregulated
P12658	Calb1	-0.142375	0.768292	0.912355	0.0398363	Downregulated
O54901	Cd200	-0.167247	0.767964	0.912355	0.0398363	Downregulated
P07934	Phkg1	-0.0798759	0.769736	0.91245	0.0397909	Downregulated
Q91V12	Acot7	-0.0952708	0.769895	0.91245	0.0397909	Downregulated
Q99KC8	Vwa5a	-0.0699834	0.770388	0.912583	0.0397276	Downregulated
Q3THG9	Aarsd1	-0.0810964	0.771977	0.912583	0.0397276	Downregulated
Q8C2Q3	Rbm14	-0.0825272	0.771439	0.912583	0.0397276	Downregulated
Q9QYS2	Grm3	-0.16734	0.771805	0.912583	0.0397276	Downregulated
Q8CHU3	Epn2	-0.0725713	0.772507	0.912627	0.0397065	Downregulated
Q3U0V1	Khsrp	-0.0948533	0.772277	0.912627	0.0397065	Downregulated
Q8CAQ8	Immt	-0.0422708	0.775293	0.914239	0.0389401	Downregulated
Q9D6Y9	Gbe1	-0.0473348	0.774723	0.914239	0.0389401	Downregulated
P62073	Timm10	-0.052292	0.775583	0.914239	0.0389401	Downregulated
Q8K1A6	Cc2d1a	-0.0571665	0.775599	0.914239	0.0389401	Downregulated
O55128	Sap18	-0.0882407	0.775093	0.914239	0.0389401	Downregulated
Q9JLV6	Pnkp	-0.103997	0.776088	0.914525	0.0388042	Downregulated
Q9DCV4	Rmdn1	-0.0666121	0.777136	0.914668	0.0387367	Downregulated
Q9CQC6	Bzw1	-0.0556556	0.777676	0.914942	0.0386066	Downregulated
Q9CR21	Ndufab1	-0.082603	0.778697	0.915505	0.0383393	Downregulated
Q3UHX2	Pdap1	-0.0519127	0.779993	0.916214	0.0380032	Downregulated
Q80U23	Snph	-0.090293	0.782231	0.918077	0.0371207	Downregulated
P45591	Cfl2	-0.0418846	0.78604	0.919528	0.0364349	Downregulated
Q91YM2	Arhgap35	-0.0647335	0.785596	0.919528	0.0364349	Downregulated
Q3URS9	Ccdc51	-0.0660316	0.785313	0.919528	0.0364349	Downregulated
Q3UTJ2	Sorbs2	-0.0864706	0.785184	0.919528	0.0364349	Downregulated
Q9R087	Gpc6	-0.152996	0.785911	0.919528	0.0364349	Downregulated
Q9QWY8	Asap1	-0.0565822	0.786944	0.919692	0.0363578	Downregulated
Q8VHY0	Cspg4	-0.104027	0.787173	0.919692	0.0363578	Downregulated
Q8R4V2	Dusp15	-0.112817	0.786965	0.919692	0.0363578	Downregulated
P58252	Eef2	-0.044081	0.791997	0.921354	0.0355733	Downregulated
Q9CXW3	Cacybp	-0.0550123	0.791954	0.921354	0.0355733	Downregulated
Q9ER73	Elp4	-0.0581643	0.793936	0.921354	0.0355733	Downregulated
Q5F2E8	Taok1	-0.0670119	0.791508	0.921354	0.0355733	Downregulated
Q91Z67	Srgap2	-0.0850087	0.791429	0.921354	0.0355733	Downregulated
Q8K4G5	Ablim1	-0.0898634	0.791693	0.921354	0.0355733	Downregulated
P37804	Tagln	-0.101297	0.791879	0.921354	0.0355733	Downregulated
P17665	Cox7c	-0.200091	0.792015	0.921354	0.0355733	Downregulated
Q9JIF7	Copb1	-0.0563541	0.795021	0.922174	0.0351871	Downregulated
P62869	Elob	-0.0499739	0.795883	0.922308	0.0351239	Downregulated
Q9Z2X1	Hnrnpf	-0.064276	0.79542	0.922308	0.0351239	Downregulated
Q91YH5	Atl3	-0.0793136	0.795709	0.922308	0.0351239	Downregulated
P60670	Nploc4	-0.0447144	0.800143	0.924648	0.0340237	Downregulated
O08917	Flot1	-0.0692666	0.799856	0.924648	0.0340237	Downregulated
P47964	Rpl36	-0.0925519	0.800147	0.924648	0.0340237	Downregulated
P47915	Rpl29	-0.0941615	0.79963	0.924648	0.0340237	Downregulated
Q8C5W3	Tbcel	-0.0660248	0.80177	0.925657	0.03355	Downregulated
Q9CQ60	Pgls	-0.108848	0.801757	0.925657	0.03355	Downregulated
P97355	Sms	-0.0626214	0.802605	0.926332	0.0332332	Downregulated
Q3UDE2	Ttll12	-0.0535168	0.804132	0.926598	0.0331086	Downregulated
O88569	Hnrnpa2b1	-0.0718766	0.804794	0.926598	0.0331086	Downregulated
P70280	Vamp7	-0.0892037	0.805085	0.926598	0.0331086	Downregulated
Q9CYI4	Luc7l	-0.0918901	0.804896	0.926598	0.0331086	Downregulated
Q6W8Q3	Pcp4l1	-0.112502	0.804782	0.926598	0.0331086	Downregulated
Q99JB8	Pacsin3	-0.0572786	0.807795	0.928522	0.0322077	Downregulated
Q3UVX5	Grm5	-0.128914	0.808473	0.928767	0.0320934	Downregulated
Q8BTS4	Nup54	-0.0554105	0.811014	0.930532	0.0312689	Downregulated
Q8VE33	Gdap1l1	-0.0391543	0.812227	0.930881	0.0311059	Downregulated
O35295	Purb	-0.0499619	0.812882	0.930881	0.0311059	Downregulated
Q6ZPZ3	Zc3h4	-0.0590483	0.812657	0.930881	0.0311059	Downregulated
Q8VDN2	Atp1a1	-0.0897061	0.812813	0.930881	0.0311059	Downregulated
Q6P1D5	Sez6l	-0.121827	0.813035	0.930881	0.0311059	Downregulated
Q91ZW3	Smarca5	-0.0743662	0.813674	0.931096	0.0310057	Downregulated
Q91WM1	Strbp	-0.0643936	0.815728	0.932189	0.0304962	Downregulated
P17156	Hspa2	-0.0505015	0.816937	0.93294	0.0301463	Downregulated
Q64442	Sord	-0.0422694	0.819785	0.933361	0.0299505	Downregulated
Q8CJ19	Mical3	-0.0444502	0.820601	0.933361	0.0299505	Downregulated
P80316	Cct5	-0.044824	0.818587	0.933361	0.0299505	Downregulated
Q923D2	Blvrb	-0.0510791	0.821655	0.933361	0.0299505	Downregulated
Q9ERU9	Ranbp2	-0.0513923	0.820853	0.933361	0.0299505	Downregulated
Q9CQB5	Cisd2	-0.0632654	0.822622	0.933361	0.0299505	Downregulated
Q9JIA1	Lgi1	-0.0732181	0.822705	0.933361	0.0299505	Downregulated
Q9CYH2	Prxl2a	-0.0777728	0.818472	0.933361	0.0299505	Downregulated
P62320	Snrpd3	-0.107579	0.819535	0.933361	0.0299505	Downregulated
P01942	Hba	-0.0884831	0.823219	0.933552	0.0298613	Downregulated
P70398	Usp9x	-0.0467405	0.824529	0.934466	0.0294365	Downregulated
Q9JHU2	Palmd	-0.108791	0.826586	0.935653	0.0288851	Downregulated
P47757	Capzb	-0.0355493	0.828478	0.936758	0.0283724	Downregulated
P08228	Sod1	-0.0453039	0.828971	0.936758	0.0283724	Downregulated
O88811	Stam2	-0.0732079	0.830185	0.936758	0.0283724	Downregulated
O88520	Shoc2	-0.0908882	0.827999	0.936758	0.0283724	Downregulated
Q5GH67	Xkr4	-0.102307	0.828862	0.936758	0.0283724	Downregulated
Q569Z5	Ddx46	-0.060759	0.831456	0.936873	0.0283194	Downregulated
Q8K0T4	Katnal1	-0.0422774	0.83325	0.93747	0.0280427	Downregulated
Q8BYI8	Fam234b	-0.0478117	0.833028	0.93747	0.0280427	Downregulated
Q9R1Z7	Pts	-0.0780676	0.833878	0.937891	0.0278475	Downregulated
Q91VR8	Brk1	-0.0552053	0.834174	0.937939	0.0278254	Downregulated
Q8CJ40	Crocc	-0.0535568	0.835246	0.938575	0.027531	Downregulated
P42232	Stat5b	-0.0526828	0.83565	0.938745	0.0274526	Downregulated
Q9QYB1	Clic4	-0.0466796	0.836842	0.938881	0.0273895	Downregulated
Q02105	C1qc	-0.0883367	0.836441	0.938881	0.0273895	Downregulated
Q9DBS1	Tmem43	-0.0661501	0.838347	0.93954	0.0270848	Downregulated
Q8K0S0	Phyhip	-0.0717588	0.83864	0.93954	0.0270848	Downregulated
P80314	Cct2	-0.0353637	0.840315	0.940152	0.0268019	Downregulated
Q9QUR7	Pin1	-0.0488133	0.841217	0.940437	0.0266702	Downregulated
P11798	Camk2a	-0.181145	0.841112	0.940437	0.0266702	Downregulated
P21614	Gc	-0.0877157	0.84286	0.94199	0.0259535	Downregulated
Q6PH08	Erc2	-0.0865736	0.843526	0.942166	0.0258725	Downregulated
Q62426	Cstb	-0.0551264	0.843934	0.942298	0.0258117	Downregulated
Q3UTQ8	Cdkl5	-0.0568352	0.844153	0.942298	0.0258117	Downregulated
Q6ZWU9	Rps27	-0.052557	0.84617	0.94263	0.0256586	Downregulated
Q8C145	Slc39a6	-0.058474	0.845925	0.94263	0.0256586	Downregulated
Q3TKY6	Cwc27	-0.0690573	0.847741	0.943178	0.0254062	Downregulated
Q5SUF2	Luc7l3	-0.073772	0.849281	0.94345	0.0252811	Downregulated
Q61151	Ppp2r5e	-0.0312758	0.849803	0.943482	0.0252664	Downregulated
Q3UHB8	Ccdc177	-0.0675704	0.852156	0.944688	0.0247118	Downregulated
Q3TKT4	Smarca4	-0.0623553	0.853615	0.945456	0.0243587	Downregulated
Q812A2	Srgap3	-0.0279723	0.854854	0.946263	0.0239882	Downregulated
Q9WU84	Ccs	-0.0518507	0.854706	0.946263	0.0239882	Downregulated
P42932	Cct8	-0.02805	0.86928	0.946591	0.0238377	Downregulated
P97351	Rps3a	-0.0286848	0.860104	0.946591	0.0238377	Downregulated
Q9Z1Q9	Vars1	-0.0303598	0.859062	0.946591	0.0238377	Downregulated
A2AJI0	Map7d1	-0.0308565	0.869133	0.946591	0.0238377	Downregulated
P62242	Rps8	-0.032638	0.869964	0.946591	0.0238377	Downregulated
P14824	Anxa6	-0.0355059	0.869826	0.946591	0.0238377	Downregulated
O55142	Rpl35a	-0.0358854	0.856799	0.946591	0.0238377	Downregulated
Q9Z0U1	Tjp2	-0.0360847	0.866911	0.946591	0.0238377	Downregulated
Q9Z1J3	Nfs1	-0.0395261	0.869731	0.946591	0.0238377	Downregulated
P30416	Fkbp4	-0.0417648	0.861722	0.946591	0.0238377	Downregulated
Q8BN59	Larp6	-0.047158	0.860039	0.946591	0.0238377	Downregulated
P49813	Tmod1	-0.0499664	0.86035	0.946591	0.0238377	Downregulated
Q3TWW8	Srsf6	-0.0506175	0.861449	0.946591	0.0238377	Downregulated
Q9Z277	Baz1b	-0.0508175	0.859148	0.946591	0.0238377	Downregulated
P06537	Nr3c1	-0.0531225	0.861893	0.946591	0.0238377	Downregulated
S4R1M9	Osbpl10	-0.0537404	0.868782	0.946591	0.0238377	Downregulated
Q9EP72	Emc7	-0.0569189	0.86072	0.946591	0.0238377	Downregulated
Q8C0L9	Gpcpd1	-0.0613726	0.85625	0.946591	0.0238377	Downregulated
Q0P678	Zc3h18	-0.0622387	0.855466	0.946591	0.0238377	Downregulated
P14733	Lmnb1	-0.068203	0.869317	0.946591	0.0238377	Downregulated
P84091	Ap2m1	-0.068638	0.860826	0.946591	0.0238377	Downregulated
Q71M36	Cspg5	-0.0747919	0.866442	0.946591	0.0238377	Downregulated
P56376	Acyp1	-0.0761563	0.863424	0.946591	0.0238377	Downregulated
Q9D2P8	Mobp	-0.0863281	0.867413	0.946591	0.0238377	Downregulated
O35143	Atp5if1	-0.12047	0.862349	0.946591	0.0238377	Downregulated
Q99KG3	Rbm10	-0.059783	0.871661	0.947046	0.0236288	Downregulated
Q61137	Astn1	-0.0692393	0.871242	0.947046	0.0236288	Downregulated
Q2M3X8	Phactr1	-0.125944	0.871526	0.947046	0.0236288	Downregulated
Q61097	Ksr1	-0.0430044	0.873699	0.947865	0.0232537	Downregulated
Q8CIB5	Fermt2	-0.0358862	0.876184	0.948137	0.0231287	Downregulated
D3YUB6	Btbd8	-0.0461209	0.875186	0.948137	0.0231287	Downregulated
O70325	Gpx4	-0.0480432	0.875505	0.948137	0.0231287	Downregulated
P51863	Atp6v0d1	-0.0282194	0.87726	0.948879	0.022789	Downregulated
Q8K2K6	Agfg1	-0.0264664	0.879844	0.950365	0.0221097	Downregulated
Q922Y1	Ubxn1	-0.0337839	0.879654	0.950365	0.0221097	Downregulated
Q8R3R8	Gabarapl1	-0.0476571	0.880671	0.950652	0.0219786	Downregulated
P97445	Cacna1a	-0.0499734	0.880879	0.950652	0.0219786	Downregulated
O88456	Capns1	-0.0329961	0.882092	0.951684	0.0215074	Downregulated
Q6NZF1	Zc3h11a	-0.057182	0.88264	0.951998	0.0213641	Downregulated
Q9D0L4	Adck1	-0.0375092	0.885488	0.953959	0.0204703	Downregulated
Q6PB70	Ano8	-0.0394454	0.885433	0.953959	0.0204703	Downregulated
Q99104	Myo5a	-0.0198143	0.888273	0.954401	0.020269	Downregulated
Q8BMA6	Srp68	-0.0229794	0.890019	0.954401	0.020269	Downregulated
Q9QYF9	Ndrg3	-0.0382359	0.887903	0.954401	0.020269	Downregulated
P11276	Fn1	-0.0465148	0.889634	0.954401	0.020269	Downregulated
Q7TPR4	Actn1	-0.0511943	0.88929	0.954401	0.020269	Downregulated
Q8CAK3	Shfl	-0.0534503	0.888386	0.954401	0.020269	Downregulated
Q7M729	Scn4b	-0.0594369	0.890627	0.954431	0.0202555	Downregulated
Q9CYA0	Creld2	-0.107475	0.890475	0.954431	0.0202555	Downregulated
Q6PGL7	Washc2	-0.0293913	0.891401	0.954502	0.0202231	Downregulated
P63085	Mapk1	-0.0249554	0.892751	0.954529	0.020211	Downregulated
Q9CR95	Necap1	-0.0311339	0.892768	0.954529	0.020211	Downregulated
Q8BWT1	Acaa2	-0.0343546	0.893395	0.954529	0.020211	Downregulated
Q8JZL3	Thtpa	-0.039127	0.893789	0.954529	0.020211	Downregulated
Q6PE13	Prrt3	-0.0409557	0.892766	0.954529	0.020211	Downregulated
O54818	Tpd52l1	-0.0678614	0.894001	0.954529	0.020211	Downregulated
P26369	U2af2	-0.0330781	0.894853	0.954546	0.0202033	Downregulated
P70122	Sbds	-0.0497025	0.894959	0.954546	0.0202033	Downregulated
Q91V92	Acly	-0.0319509	0.895868	0.955146	0.0199301	Downregulated
Q9DCT1	Akr1e2	-0.0268106	0.899137	0.956979	0.0190974	Downregulated
P62245	Rps15a	-0.0359561	0.899554	0.957148	0.019021	Downregulated
Q6DFV3	Arhgap21	-0.0279572	0.902323	0.959268	0.0180599	Downregulated
Q6PCP5	Mff	-0.0182491	0.907189	0.960328	0.0175805	Downregulated
Q9D6Z1	Nop56	-0.0194565	0.906356	0.960328	0.0175805	Downregulated
P50580	Pa2g4	-0.0197796	0.906955	0.960328	0.0175805	Downregulated
P48318	Gad1	-0.0214858	0.904513	0.960328	0.0175805	Downregulated
O35887	Calu	-0.0244538	0.904969	0.960328	0.0175805	Downregulated
Q8VDI7	Ubac1	-0.0282917	0.907189	0.960328	0.0175805	Downregulated
P58021	Tm9sf2	-0.035253	0.90575	0.960328	0.0175805	Downregulated
Q8JZS0	Lin7a	-0.038082	0.906581	0.960328	0.0175805	Downregulated
Q9Z2D1	Mtmr2	-0.0387238	0.905888	0.960328	0.0175805	Downregulated
P36993	Ppm1b	-0.0469869	0.907207	0.960328	0.0175805	Downregulated
O55100	Syngr1	-0.0213939	0.907745	0.960349	0.0175711	Downregulated
Q99KE1	Me2	-0.0305534	0.907743	0.960349	0.0175711	Downregulated
P24668	M6pr	-0.0215366	0.908035	0.960382	0.0175561	Downregulated
Q8CHG3	Gcc2	-0.0398674	0.908629	0.960462	0.0175198	Downregulated
P14106	C1qb	-0.0514838	0.910669	0.961795	0.0169175	Downregulated
Q8VEH5	Epm2aip1	-0.0196157	0.912246	0.962234	0.0167192	Downregulated
Q8CI71	Vps50	-0.0216757	0.912383	0.962234	0.0167192	Downregulated
Q6PDM2	Srsf1	-0.0312239	0.911823	0.962234	0.0167192	Downregulated
Q8BIW1	Prune1	-0.0253076	0.913078	0.96242	0.0166354	Downregulated
Q9R0H0	Acox1	-0.0518361	0.913013	0.96242	0.0166354	Downregulated
O35643	Ap1b1	-0.0366874	0.913726	0.962829	0.016451	Downregulated
Q91WK0	Lrrfip2	-0.035065	0.915089	0.963784	0.0160204	Downregulated
Q8BG40	Katnb1	-0.0259129	0.915419	0.963791	0.0160171	Downregulated
Q9JLM8	Dclk1	-0.0283384	0.916063	0.964194	0.0158354	Downregulated
P11438	Lamp1	-0.0204806	0.917409	0.96479	0.0155674	Downregulated
Q9Z1B3	Plcb1	-0.0199428	0.919098	0.965743	0.0151384	Downregulated
Q68ED2	Grm7	-0.057958	0.920723	0.966903	0.0146172	Downregulated
O35226	Psmd4	-0.018059	0.921579	0.967254	0.0144596	Downregulated
Q8VCD6	Reep2	-0.0202208	0.921519	0.967254	0.0144596	Downregulated
P33173	Kif1a	-0.0146246	0.922085	0.967434	0.0143786	Downregulated
P97390	Vps45	-0.0173647	0.922856	0.967434	0.0143786	Downregulated
Q8R349	Cdc16	-0.0179891	0.923306	0.967434	0.0143786	Downregulated
O08807	Prdx4	-0.0191905	0.924101	0.967434	0.0143786	Downregulated
Q61037	Tsc2	-0.024525	0.923617	0.967434	0.0143786	Downregulated
Q9JKS5	Habp4	-0.0246026	0.923898	0.967434	0.0143786	Downregulated
Q9EPE9	Atp13a1	-0.025087	0.922961	0.967434	0.0143786	Downregulated
P49615	Cdk5	-0.0380762	0.924557	0.967639	0.0142867	Downregulated
Q99LF4	Rtcb	-0.0212982	0.92573	0.96832	0.0139812	Downregulated
Q9QXK3	Copg2	-0.0203592	0.926356	0.968432	0.013931	Downregulated
Q8BP00	Iqcb1	-0.0248445	0.92636	0.968432	0.013931	Downregulated
Q9ES74	Nek7	-0.0267384	0.926879	0.968576	0.0138663	Downregulated
Q78IK4	Apool	-0.0200745	0.929143	0.969086	0.0136377	Downregulated
Q61191	Hcfc1	-0.0306447	0.930097	0.969086	0.0136377	Downregulated
Q5DTM8	Rnf20	-0.0472476	0.930124	0.969086	0.0136377	Downregulated
D3YVF0	Akap5	-0.0789716	0.929146	0.969086	0.0136377	Downregulated
Q61001	Lama5	-0.0233109	0.931191	0.969894	0.0132757	Downregulated
P60335	Pcbp1	-0.0163713	0.933072	0.970793	0.0128734	Downregulated
P17426	Ap2a1	-0.0275904	0.933694	0.971168	0.0127058	Downregulated
Q9WTM5	Ruvbl2	-0.0136773	0.937961	0.972913	0.011926	Downregulated
Q9Z1K5	Arih1	-0.0188258	0.938774	0.973173	0.0118097	Downregulated
Q9JMA1	Usp14	-0.0284857	0.938681	0.973173	0.0118097	Downregulated
Q3UHJ0	Aak1	-0.012074	0.939086	0.973225	0.0117866	Downregulated
P61082	Ube2m	-0.0124254	0.939444	0.973324	0.0117426	Downregulated
Q9DC28	Csnk1d	-0.014694	0.943052	0.975527	0.0107605	Downregulated
Q8R2Y2	Mcam	-0.0150424	0.942845	0.975527	0.0107605	Downregulated
Q8BTX9	Hsdl1	-0.0151955	0.944394	0.975586	0.0107344	Downregulated
Q9Z2M7	Pmm2	-0.0153572	0.943601	0.975586	0.0107344	Downregulated
Q3UHC7	Dab2ip	-0.0176838	0.944792	0.975592	0.0107318	Downregulated
Q8CFV4	Nrn1	-0.0138404	0.945162	0.975703	0.0106826	Downregulated
O89079	Cope	-0.0158164	0.945902	0.975727	0.0106716	Downregulated
O35621	Pmm1	-0.0212166	0.946766	0.975727	0.0106716	Downregulated
O70194	Eif3d	-0.0217848	0.947421	0.97613	0.0104922	Downregulated
Q8BQU6	Gjc2	-0.0276631	0.948363	0.976542	0.0103093	Downregulated
Q9Z1Q2	Abhd16a	-0.0170053	0.949813	0.977484	0.00989021	Downregulated
O08530	S1pr1	-0.0223952	0.950317	0.977484	0.00989021	Downregulated
Q6NZJ6	Eif4g1	-0.00773599	0.956556	0.979928	0.00880578	Downregulated
Q922J3	Clip1	-0.00938214	0.956422	0.979928	0.00880578	Downregulated
P47911	Rpl6	-0.00989651	0.955558	0.979928	0.00880578	Downregulated
Q8BWS5	Gprin3	-0.0107786	0.957457	0.979928	0.00880578	Downregulated
Q9WUA6	Akt3	-0.0118406	0.954852	0.979928	0.00880578	Downregulated
Q6R0H7	Gnas	-0.0130894	0.957866	0.979928	0.00880578	Downregulated
Q8C6I2	Sdhaf2	-0.0148044	0.957161	0.979928	0.00880578	Downregulated
Q68FE2	Atg9a	-0.0148624	0.957797	0.979928	0.00880578	Downregulated
Q08460	Kcnma1	-0.0158045	0.958152	0.979928	0.00880578	Downregulated
Q9JKB3	Ybx3	-0.0174392	0.954926	0.979928	0.00880578	Downregulated
O08842	Gfra2	-0.0345129	0.957504	0.979928	0.00880578	Downregulated
Q9CSN1	Snw1	-0.0139453	0.95983	0.980414	0.00859044	Downregulated
D3YZU1	Shank1	-0.0187123	0.960809	0.980655	0.0084838	Downregulated
Q9D1I5	Mcee	-0.019318	0.96079	0.980655	0.0084838	Downregulated
O88910	Mpp3	-0.0222457	0.961707	0.981302	0.00819753	Downregulated
Q8R4H2	Arhgef12	-0.00744658	0.962893	0.981359	0.00817213	Downregulated
Q9Z1X4	Ilf3	-0.0113886	0.962398	0.981359	0.00817213	Downregulated
Q501J6	Ddx17	-0.0119393	0.962309	0.981359	0.00817213	Downregulated
Q6NV83	U2surp	-0.0119793	0.963556	0.981359	0.00817213	Downregulated
P61922	Abat	-0.0124342	0.963617	0.981359	0.00817213	Downregulated
Q9WV32	Arpc1b	-0.02195	0.96559	0.982828	0.00752254	Downregulated
O88441	Mtx2	-0.0199159	0.967294	0.984022	0.00699517	Downregulated
O88951	Lin7b	-0.0207912	0.967747	0.984212	0.00691114	Downregulated
Q922R1	Phaf1	-0.0197353	0.969877	0.985027	0.00655166	Downregulated
Q9D1H6	Ndufaf4	-0.00812773	0.970937	0.985232	0.00646137	Downregulated
P63028	Tpt1	-0.00824359	0.971945	0.985303	0.00643007	Downregulated
Q3UNZ8	Cryzl2	-0.0113761	0.971525	0.985303	0.00643007	Downregulated
Q9Z2R6	Unc119	-0.0125661	0.972322	0.985351	0.00640922	Downregulated
Q9CYG7	Tomm34	-0.0133125	0.974831	0.986543	0.00588381	Downregulated
O09012	Pex5	-0.0118277	0.975789	0.987244	0.00557547	Downregulated
Q9R060	Nubp1	-0.0108217	0.977377	0.988311	0.00510654	Downregulated
Q6PDI5	Ecpas	-0.00544697	0.97815	0.988822	0.00488178	Downregulated
O88737	Bsn	-0.00627163	0.979878	0.990029	0.00435187	Downregulated
Q9DC69	Ndufa9	-0.0136787	0.983417	0.992523	0.0032596	Downregulated
Q80V91	Dtx3	-0.00804177	0.983816	0.992655	0.00320152	Downregulated
P53612	Rabggtb	-0.0045663	0.985139	0.99372	0.00273613	Downregulated
Q921J2	Rheb	-0.00350221	0.986368	0.993961	0.0026307	Downregulated
P03930	Mtatp8	-0.00560633	0.986719	0.993961	0.0026307	Downregulated
Q99K01	Pdxdc1	-0.0027867	0.987032	0.994006	0.00261102	Downregulated
Q8BXR9	Osbpl6	-0.00264352	0.990225	0.99562	0.00190624	Downregulated
Q8K4Z5	Sf3a1	-0.00341458	0.989828	0.99562	0.00190624	Downregulated
Q9Z0H8	Clip2	-0.0021091	0.992194	0.995957	0.00175948	Downregulated
O88532	Zfr	-0.00231054	0.991219	0.995957	0.00175948	Downregulated
Q3SXD3	Hddc2	-0.00324372	0.991971	0.995957	0.00175948	Downregulated
O35382	Exoc4	-0.00165096	0.993032	0.996061	0.00171422	Downregulated
Q8R1T1	Chmp7	-0.00147153	0.994645	0.997066	0.00127606	Downregulated
P55066	Ncan	-0.00277679	0.995663	0.997817	0.000949237	Downregulated
O08688	Capn5	-0.00120397	0.997266	0.999135	0.000375614	Downregulated
Q3TDK6	Rogdi	-0.000357732	0.999069	0.999191	0.000351501	Downregulated
P70460	Vasp	-0.000648623	0.998908	0.999191	0.000351501	Downregulated
Q8K4Q0	Rptor	0.975338	0.000368943	0.0312453	1.50521	Upregulated
Q9CZN7	Shmt2	0.781495	0.000675138	0.0424078	1.37255	Upregulated
Q8BMJ2	Lars1	0.857723	0.000810028	0.0476502	1.32193	Upregulated
Q9D772	Fam219a	1.43511	0.00092695	0.0505188	1.29655	Upregulated
P04925	Prnp	1.5661	0.0011466	0.0570454	1.24378	Upregulated
Q8BGT5	Gpt2	1.39351	0.00125153	0.0587112	1.23128	Upregulated
Q8BH04	Pck2	1.01571	0.00134256	0.0621942	1.20625	Upregulated
Q69ZS6	Sv2c	1.13288	0.00146234	0.0650177	1.18697	Upregulated
Q9DBJ1	Pgam1	1.85876	0.00172326	0.0717574	1.14413	Upregulated
Q6PCN3	Ttbk1	1.3845	0.00224213	0.0860834	1.06508	Upregulated
P19783	Cox4i1	1.33752	0.00251465	0.0895973	1.04771	Upregulated
P46096	Syt1	1.18619	0.00252869	0.0895973	1.04771	Upregulated
Q9CWF2	Tubb2b	1.16525	0.00263847	0.0897081	1.04717	Upregulated
O88703	Hcn2	1.15877	0.00295005	0.0950687	1.02196	Upregulated
Q6ZPJ0	Tex2	1.30177	0.00315021	0.098938	1.00464	Upregulated
Q8CHS8	Vps37a	1.16587	0.00339787	0.10407	0.982674	Upregulated
P62812	Gabra1	1.14625	0.00337252	0.10407	0.982674	Upregulated
P54923	Adprh	1.39121	0.00355419	0.105375	0.977264	Upregulated
P56391	Cox6b1	1.89495	0.00367674	0.106652	0.972029	Upregulated
Q99LS3	Psph	1.18843	0.00368735	0.106652	0.972029	Upregulated
P62835	Rap1a	1.96426	0.00381166	0.107832	0.967251	Upregulated
Q8K183	Pdxk	1.1804	0.00389822	0.109446	0.960802	Upregulated
Q9CX60	Lbh	1.42881	0.00402851	0.109986	0.958664	Upregulated
P62897	Cycs	2.75605	0.00430888	0.112571	0.948572	Upregulated
Q80XN0	Bdh1	1.32362	0.00513038	0.119595	0.922287	Upregulated
P62746	Rhob	1.03184	0.00488961	0.119595	0.922287	Upregulated
P49070	Camlg	1.62751	0.00563934	0.121508	0.915394	Upregulated
Q9DCX2	Atp5pd	2.01823	0.00582177	0.122191	0.91296	Upregulated
P06837	Gap43	1.13107	0.00616632	0.124876	0.90352	Upregulated
Q9DB26	Phyhd1	1.59742	0.00696334	0.130054	0.885876	Upregulated
Q80TL0	Ppm1e	1.07016	0.00690613	0.130054	0.885876	Upregulated
Q6A058	Armcx2	2.42123	0.00759815	0.137069	0.863062	Upregulated
Q80YX1	Tnc	1.16637	0.00798046	0.139434	0.855631	Upregulated
Q9R257	Hebp1	1.32186	0.00847119	0.142945	0.844832	Upregulated
Q9WTX5	Skp1	1.33738	0.00854691	0.143325	0.843678	Upregulated
Q3UI43	Babam1	2.09665	0.00922986	0.147439	0.831388	Upregulated
Q05816	Fabp5	1.14213	0.00909693	0.147439	0.831388	Upregulated
Q9EPC1	Parva	1.02708	0.0114492	0.160115	0.795567	Upregulated
Q8BUY8	Gprasp2	1.01241	0.0116313	0.160499	0.794529	Upregulated
Q9WV98	Timm9	1.07174	0.0119582	0.160802	0.793709	Upregulated
P12961	Scg5	1.35373	0.0139245	0.172932	0.762126	Upregulated
P56565	S100a1	1.92264	0.0142583	0.17382	0.759901	Upregulated
Q9CZT8	Rab3b	1.12275	0.0146614	0.175842	0.754878	Upregulated
Q8K4P8	Hecw1	1.47311	0.0151216	0.176257	0.753854	Upregulated
P56382	Atp5f1e	1.1941	0.015054	0.176257	0.753854	Upregulated
Q8BGR2	Lrrc8d	1.23876	0.0161006	0.177754	0.750181	Upregulated
P26883	Fkbp1a	1.18735	0.0160825	0.177754	0.750181	Upregulated
Q8QZY9	Sf3b4	1.01655	0.0157373	0.177754	0.750181	Upregulated
Q5F285	Tmem256	1.00633	0.0163816	0.178559	0.748217	Upregulated
P40237	Cd82	1.33228	0.0168184	0.179622	0.74564	Upregulated
Q6P4T0	Atg2a	1.3043	0.0171809	0.180595	0.743295	Upregulated
O70251	Eef1b	1.24883	0.0178977	0.184247	0.7346	Upregulated
Q62425	Ndufa4	2.25817	0.0183117	0.186129	0.730186	Upregulated
Q9CYN9	Atp6ap2	1.39896	0.0188456	0.189273	0.722912	Upregulated
Q62393	Tpd52	1.26129	0.0195442	0.192128	0.71641	Upregulated
P45878	Fkbp2	2.24657	0.0205994	0.194748	0.710526	Upregulated
P61028	Rab8b	1.29024	0.0232517	0.20615	0.685817	Upregulated
Q3TC33	Ccdc127	1.26911	0.0242687	0.208858	0.680149	Upregulated
Q8K012	Fnbp1l	1.17449	0.0241286	0.208858	0.680149	Upregulated
Q6PFX7	Nyap1	1.04348	0.0244588	0.208858	0.680149	Upregulated
P00405	Mtco2	1.4568	0.0264055	0.215148	0.667263	Upregulated
O35144	Terf2	1.20304	0.0264726	0.215148	0.667263	Upregulated
Q3THE2	Myl12b	1.84366	0.0273321	0.219724	0.658122	Upregulated
P56183	Rrp1	1.65364	0.0294278	0.228529	0.641059	Upregulated
Q9DCZ4	Apoo	1.6369	0.0318909	0.234821	0.629262	Upregulated
Q8BU31	Rap2c	1.24488	0.0309898	0.234821	0.629262	Upregulated
P14115	Rpl27a	1.21796	0.0323516	0.235743	0.627561	Upregulated
Q91ZZ3	Sncb	1.304	0.0332972	0.237329	0.62465	Upregulated
P84309	Adcy5	1.06025	0.0345875	0.243052	0.614301	Upregulated
O88597	Becn1	1.04354	0.0358799	0.248688	0.604345	Upregulated
P28571	Slc6a9	1.01664	0.0364869	0.250408	0.601351	Upregulated
Q3UGR5	Hdhd2	1.40544	0.0366738	0.250704	0.600839	Upregulated
Q9JII5	Dazap1	1.81587	0.0378635	0.253289	0.596383	Upregulated
Q61036	Pak3	1.17429	0.0395673	0.261384	0.582721	Upregulated
P84089	Erh	1.37019	0.0417842	0.26884	0.570505	Upregulated
O35658	C1qbp	2.33881	0.0474854	0.284503	0.545913	Upregulated
P62862	Fau	1.07898	0.0507417	0.289721	0.53802	Upregulated
P97493	Txn2	1.64746	0.0525033	0.294035	0.531602	Upregulated
Q8K2D3	Edc3	1.60757	0.0538576	0.297179	0.526983	Upregulated
Q9QZN1	Fbxl17	1.01148	0.0542876	0.297179	0.526983	Upregulated
Q9D711	Pir	1.09133	0.0565707	0.303842	0.517352	Upregulated
Q9WVJ5	Crybb1	1.29101	0.0617461	0.319596	0.495398	Upregulated
Q80Y24	Prickle2	1.43134	0.066331	0.32864	0.48328	Upregulated
P85094	Isoc2a	1.21977	0.0677188	0.333053	0.477487	Upregulated
P97770	Thumpd3	1.18119	0.0677656	0.333053	0.477487	Upregulated
Q3UHK6	Tenm4	1.26976	0.0689719	0.334886	0.475103	Upregulated
Q9D8W7	Ociad2	1.24216	0.0690705	0.334886	0.475103	Upregulated
Q7TNM2	Trim46	1.1435	0.0699031	0.336958	0.472424	Upregulated
Q6PAJ1	Bcr	1.04628	0.0706431	0.337815	0.471322	Upregulated
P63242	Eif5a	1.26663	0.0773088	0.350085	0.455827	Upregulated
P56942	Pmch	1.12769	0.0776415	0.350085	0.455827	Upregulated
P58389	Ptpa	1.03492	0.0865498	0.363677	0.439284	Upregulated
Q3TRM4	Pnpla6	1.22308	0.105158	0.396052	0.402247	Upregulated
Q9CZJ2	Hspa12b	1.29346	0.127901	0.433669	0.362841	Upregulated
Q9CQT1	Mri1	1.055	0.14843	0.459141	0.338054	Upregulated
Q80U40	Rimbp2	1.08739	0.195155	0.515866	0.287463	Upregulated
P56135	Atp5mf	1.59568	0.22598	0.55389	0.256576	Upregulated
P50114	S100b	1.10223	0.353686	0.67322	0.171843	Upregulated
Q9Z2U1	Psma5	0.878591	0.00115396	0.0570454	1.24378	Upregulated
Q8BGQ7	Aars1	0.757714	0.00117942	0.0570454	1.24378	Upregulated
Q80TZ3	Dnajc6	0.67859	0.00148351	0.0650177	1.18697	Upregulated
Q8K411	Pitrm1	0.754233	0.0018195	0.0740998	1.13018	Upregulated
Q64520	Guk1	0.689607	0.00204225	0.0805169	1.09411	Upregulated
O54833	Csnk2a2	0.721322	0.00229958	0.0860834	1.06508	Upregulated
O88485	Dync1i1	0.548873	0.00258686	0.0895973	1.04771	Upregulated
P01831	Thy1	0.878724	0.00269824	0.0900871	1.04534	Upregulated
Q9R1L5	Mast1	0.613941	0.00281365	0.0922779	1.0349	Upregulated
Q9CQ22	Lamtor1	0.827081	0.00353209	0.105375	0.977264	Upregulated
O70591	Pfdn2	0.635111	0.00364593	0.106652	0.972029	Upregulated
[truncated: 1,708 more rows]

## Sheet: Table S3B
Supplementary Table 3B. Proteins differentially expressed in 4 months old 2b5ho cerebellum vs. wild type
ProteinID	Gene	Log2FC(2b5ho-WT)	P.Value	adj.P.Val	-log10(adj. P-value)	Direction	| Log2FC | >1, adj. p < 0.05
O35874	Slc1a4	4.53243	4.42412e-10	3.27916e-07	6.48424	Upregulated	*
O35988	Sdc4	1.28732	5.19059e-05	0.00392578	2.40607	Upregulated	*
O89086	Rbm3	1.48757	0.00109638	0.0375723	1.42513	Upregulated	*
P10852	Slc3a2	4.95041	2.14332e-13	4.71886e-10	9.32616	Upregulated	*
P19324	Serpinh1	1.43071	0.000222783	0.0114672	1.94054	Upregulated	*
P20152	Vim	1.44999	2.58122e-05	0.00235518	2.62798	Upregulated	*
P29391	Ftl1	1.39914	5.37641e-06	0.000642741	3.19196	Upregulated	*
P35288	Rab23	1.06556	0.00112528	0.0378243	1.42223	Upregulated	*
P43275	H1-1	1.64347	0.00136498	0.0429779	1.36675	Upregulated	*
P47856	Gfpt1	1.07438	0.00132217	0.0422411	1.37426	Upregulated	*
P52760	Rida	1.6528	1.43e-06	0.000203829	3.69073	Upregulated	*
P60824	Cirbp	1.419	3.29374e-05	0.00277423	2.55686	Upregulated	*
Q61024	Asns	3.10616	5.32154e-07	0.00012326	3.90918	Upregulated	*
Q61739	Itga6	1.4593	6.94831e-07	0.000135529	3.86797	Upregulated	*
Q61753	Phgdh	2.01998	5.9805e-09	2.77047e-06	5.55745	Upregulated	*
Q6P2L7	Golm2	1.42856	0.0005596	0.0213802	1.66999	Upregulated	*
Q6P5H2	Nes	2.00229	0.000355621	0.0158787	1.79919	Upregulated	*
Q80YX1	Tnc	4.93114	7.89359e-10	4.77443e-07	6.32108	Upregulated	*
Q8BH04	Pck2	1.71251	9.26012e-07	0.000163419	3.7867	Upregulated	*
Q8BMJ2	Lars1	1.45112	6.13755e-07	0.000126365	3.89837	Upregulated	*
Q8CCT4	Tceal5	1.13742	0.000110395	0.00681875	2.1663	Upregulated	*
Q8CGC7	Eprs1	2.47326	9.01808e-10	4.77443e-07	6.32108	Upregulated	*
Q8K2H2	Otud6b	1.20002	0.000296579	0.013739	1.86204	Upregulated	*
Q8R3B1	Plcd1	1.02459	0.0003204	0.0144805	1.83922	Upregulated	*
Q8VBT0	Tmx1	1.03341	0.000724334	0.0268438	1.57116	Upregulated	*
Q8VCN5	Cth	4.9989	4.35073e-07	0.000107492	3.96862	Upregulated	*
Q91V76	NA	1.20821	1.40383e-05	0.00144517	2.84008	Upregulated	*
Q99K85	Psat1	2.89706	2.22056e-10	2.05735e-07	6.68669	Upregulated	*
Q99KP3	Cryl1	2.54092	2.25398e-07	6.42558e-05	4.19209	Upregulated	*
Q99LB7	Sardh	1.77911	7.75116e-06	0.000870479	3.06024	Upregulated	*
Q99LS3	Psph	1.57395	1.23232e-07	3.80582e-05	4.41955	Upregulated	*
Q9CXR1	Dhrs7	1.18007	0.000257181	0.0128799	1.89009	Upregulated	*
Q9CZN7	Shmt2	1.56098	7.6473e-08	2.57644e-05	4.58898	Upregulated	*
Q9D379	Ephx1	1.2268	1.97474e-05	0.00187651	2.72665	Upregulated	*
Q9DAW9	Cnn3	1.09163	0.000266935	0.0131902	1.87975	Upregulated	*
Q9DB73	Cyb5r1	2.27528	1.27114e-08	5.23428e-06	5.28114	Upregulated	*
Q9DBB8	Dhdh	1.64883	0.00154881	0.0455545	1.34147	Upregulated	*
Q9ER72	Cars1	1.07202	8.56417e-05	0.00599998	2.22185	Upregulated	*
Q9Z110	Aldh18a1	4.33958	2.26368e-11	2.7964e-08	7.5534	Upregulated	*
Q9Z127	Slc7a5	8.01798	2.54661e-13	4.71886e-10	9.32616	Upregulated	*
A2A8L5	Ptprf	-1.63956	0.00076818	0.0281869	1.54995	Downregulated	*
F8VPU2	Farp1	-1.11529	2.76165e-06	0.00035292	3.45232	Downregulated	*
O08709	Prdx6	-1.94143	0.000149282	0.0082573	2.08316	Downregulated	*
O55026	Entpd2	-3.8696	0.000275064	0.013413	1.87247	Downregulated	*
P03995	Gfap	-1.45101	0.000169539	0.00910598	2.04067	Downregulated	*
P05063	Aldoc	-1.1471	5.10599e-06	0.00063076	3.20014	Downregulated	*
P07214	Sparc	-2.09959	1.38941e-06	0.000203829	3.69073	Downregulated	*
P08226	Apoe	-2.55439	8.63911e-07	0.000160083	3.79566	Downregulated	*
P10649	Gstm1	-1.46661	0.00115097	0.0380849	1.41925	Downregulated	*
P11531	Dmd	-1.0861	0.00047158	0.0193609	1.71308	Downregulated	*
P14069	S100a6	-1.41055	3.69278e-05	0.0029118	2.53584	Downregulated	*
P19096	Fasn	-1.07296	0.000435565	0.0185541	1.73156	Downregulated	*
P23242	Gja1	-1.32459	6.16349e-05	0.00456838	2.34024	Downregulated	*
P23492	Pnp	-1.09654	0.00153024	0.0453686	1.34324	Downregulated	*
P23818	Gria1	-1.11397	0.00036985	0.0163174	1.78735	Downregulated	*
P28667	Marcksl1	-1.77488	2.97389e-07	7.87231e-05	4.1039	Downregulated	*
P29533	Vcam1	-1.60562	0.000124525	0.00732522	2.13518	Downregulated	*
P31650	Slc6a11	-1.63969	6.4572e-05	0.00469223	2.32862	Downregulated	*
P43006	Slc1a2	-1.23134	2.66912e-05	0.00235518	2.62798	Downregulated	*
P51880	Fabp7	-1.91599	4.6021e-05	0.0035532	2.44938	Downregulated	*
P52196	Tst	-1.94592	1.16356e-05	0.00123204	2.90938	Downregulated	*
P58044	Idi1	-1.55847	0.000471338	0.0193609	1.71308	Downregulated	*
P97352	S100a13	-1.85632	1.26748e-06	0.000203829	3.69073	Downregulated	*
Q3TY86	Aifm3	-1.77178	1.23941e-06	0.000203829	3.69073	Downregulated	*
Q3UUI3	Them4	-1.79355	0.000103471	0.00649936	2.18713	Downregulated	*
Q61234	Snta1	-1.62949	0.000100123	0.00641974	2.19248	Downregulated	*
Q61749	Eif2b4	-1.4362	1.84736e-05	0.00180166	2.74433	Downregulated	*
Q62351	Tfrc	-1.1508	0.000476784	0.0193609	1.71308	Downregulated	*
Q6ZQK5	Acap2	-1.09224	0.00106077	0.0371881	1.4296	Downregulated	*
Q80UP8	Slc20a2	-1.93363	1.32635e-06	0.000203829	3.69073	Downregulated	*
Q8BW75	Maob	-1.30176	0.00011741	0.00701812	2.15378	Downregulated	*
Q8C3W1	NA	-1.47585	0.000480626	0.0193609	1.71308	Downregulated	*
Q8CHW4	Eif2b5	-2.29659	0.000500319	0.0199375	1.70033	Downregulated	*
Q8JZK9	Hmgcs1	-1.38587	2.43075e-06	0.000333643	3.47672	Downregulated	*
Q8K2Y9	Ccm2	-1.29695	0.000521212	0.0205491	1.68721	Downregulated	*
Q8K4K3	Trib2	-1.11213	9.73433e-05	0.00641974	2.19248	Downregulated	*
Q8QZR5	Gpt	-1.03723	0.000286528	0.0136138	1.86602	Downregulated	*
Q8R0Y6	Aldh1l1	-1.11622	2.56531e-06	0.000339537	3.46911	Downregulated	*
Q8R464	Cadm4	-1.45191	2.93782e-05	0.00253199	2.59654	Downregulated	*
Q99LD9	Eif2b2	-1.40398	0.000240147	0.0121916	1.91394	Downregulated	*
Q9CZW4	Acsl3	-1.34813	0.000781034	0.0283776	1.54702	Downregulated	*
Q9D3A9	Ttyh1	-2.90209	5.68822e-07	0.000124003	3.90657	Downregulated	*
Q9D708	S100a16	-1.79998	2.66548e-05	0.00235518	2.62798	Downregulated	*
Q9DB41	Slc25a18	-1.86358	0.000187275	0.00978459	2.00946	Downregulated	*
Q9DB72	Btbd17	-2.38927	7.20774e-06	0.000834747	3.07845	Downregulated	*
Q9DBE0	Csad	-1.14614	0.00176682	0.0496048	1.30448	Downregulated	*
Q9R118	Htra1	-1.68853	0.000472123	0.0193609	1.71308	Downregulated	*
Q9WUB3	Pygm	-2.56795	4.99031e-08	1.84941e-05	4.73297	Downregulated	*
Q91WQ3	Yars1	0.904144	9.43438e-06	0.00102835	2.98786	Upregulated
P26638	Sars1	0.763744	8.58066e-05	0.00599998	2.22185	Upregulated
Q99J99	Mpst	0.992045	9.46472e-05	0.0063775	2.19535	Upregulated
Q9CZD3	Gars1	0.874042	0.000100471	0.00641974	2.19248	Upregulated
P27546	Map4	0.843619	0.000115946	0.00701812	2.15378	Upregulated
Q3TW96	Uap1l1	0.809354	0.000130089	0.00753296	2.12303	Upregulated
Q8BGQ7	Aars1	0.85733	0.000142475	0.00812325	2.09027	Upregulated
Q8CGK3	Lonp1	0.713898	0.000147652	0.0082573	2.08316	Upregulated
Q8CCJ4	Amer2	0.923065	0.000162009	0.00882951	2.05406	Upregulated
O09131	Gsto1	0.965138	0.000187454	0.00978459	2.00946	Upregulated
P0DP60	Lynx1	0.889433	0.000283218	0.0136138	1.86602	Upregulated
P10126	Eef1a1	0.938469	0.000293949	0.013739	1.86204	Upregulated
O08663	Metap2	0.978235	0.000701465	0.0262589	1.58072	Upregulated
Q9Z0J0	Npc2	0.613827	0.00088999	0.0320224	1.49455	Upregulated
P17156	Hspa2	0.932607	0.000907364	0.0323336	1.49035	Upregulated
Q9CYR6	Pgm3	0.649407	0.00108482	0.0375723	1.42513	Upregulated
P62309	Snrpg	0.790686	0.00113289	0.0378243	1.42223	Upregulated
P38647	Hspa9	0.699091	0.00138003	0.0429779	1.36675	Upregulated
O54991	Cntnap1	0.595489	0.00137536	0.0429779	1.36675	Upregulated
Q61733	Mrps31	0.780482	0.00142696	0.0440693	1.35586	Upregulated
Q3TEA8	Hp1bp3	0.73612	0.00151189	0.0453686	1.34324	Upregulated
Q8VCN6	Cd99	0.961522	0.00167713	0.0478112	1.32047	Upregulated
Q76LS9	Mindy1	0.660724	0.00173966	0.049215	1.3079	Upregulated
Q61699	Hsph1	-0.852827	1.63238e-05	0.00163503	2.78648	Downregulated
Q9D0F9	Pgm1	-0.80256	3.47353e-05	0.00286065	2.54354	Downregulated
Q8VHQ9	Acot11	-0.909014	3.55935e-05	0.0028676	2.54248	Downregulated
P24549	Aldh1a1	-0.82422	8.76462e-05	0.00601512	2.22076	Downregulated
P26443	Glud1	-0.975835	0.000306529	0.0140247	1.85311	Downregulated
Q8CHX7	Rftn2	-0.754687	0.000385208	0.0167951	1.77482	Downregulated
Q922D8	Mthfd1	-0.581349	0.000398382	0.0171675	1.76529	Downregulated
P35700	Prdx1	-0.670755	0.000537719	0.0209767	1.67826	Downregulated
Q925N0	Sfxn5	-0.640931	0.000558584	0.0213802	1.66999	Downregulated
Q64133	Maoa	-0.942241	0.000635475	0.0240313	1.61922	Downregulated
Q8CAY6	Acat2	-0.784735	0.00106367	0.0371881	1.4296	Downregulated
Q62165	Dag1	-0.721235	0.00110507	0.0375723	1.42513	Downregulated
P28271	Aco1	-0.718439	0.00127254	0.0413688	1.38333	Downregulated
O88343	Slc4a4	-0.894409	0.00126703	0.0413688	1.38333	Downregulated
Q8BGB7	Enoph1	-0.723128	0.00129051	0.0415879	1.38103	Downregulated
P34914	Ephx2	-0.947778	0.00145527	0.044572	1.35094	Downregulated
P29758	Oat	-0.595316	0.0014869	0.0451676	1.34517	Downregulated
Q91ZX7	Lrp1	-0.484243	0.00152247	0.0453686	1.34324	Downregulated
P62743	Ap2s1	-0.887104	0.00158156	0.0461518	1.33581	Downregulated
Q8CJH3	Plxnb1	-0.648303	0.0016239	0.0469072	1.32876	Downregulated
P15105	Glul	-0.775678	0.00163277	0.0469072	1.32876	Downregulated
Q8C0M9	Asrgl1	0.701761	0.00180883	0.0504024	1.29755	Upregulated
Q3SXD3	Hddc2	0.694243	0.00191865	0.0526705	1.27843	Upregulated
P50580	Pa2g4	0.607159	0.00190463	0.0526705	1.27843	Upregulated
P09405	Ncl	0.73567	0.00204044	0.0549097	1.26035	Upregulated
Q9D1P4	Chordc1	-0.712903	0.0021463	0.0568157	1.24553	Downregulated
O88844	Idh1	-0.969579	0.00219576	0.0577127	1.23873	Downregulated
Q8BU30	Iars1	0.839351	0.00232816	0.0603731	1.21916	Upregulated
Q62318	Trim28	0.573204	0.00241372	0.0616952	1.20975	Upregulated
Q80XA6	Reps2	-0.772519	0.00246641	0.0626062	1.20338	Downregulated
Q04447	Ckb	-0.610393	0.00248753	0.0627128	1.20264	Downregulated
P48428	Tbca	0.723584	0.00263611	0.0660097	1.18039	Upregulated
P28650	Adss1	-0.83384	0.00275415	0.0685025	1.16429	Downregulated
Q8BVF2	Pdcl3	0.832159	0.00286199	0.0687928	1.16246	Upregulated
B1AY13	Usp24	0.798795	0.00283059	0.0687928	1.16246	Upregulated
Q6ZWY3	Rps27l	0.716231	0.00287509	0.0687928	1.16246	Upregulated
Q02819	Nucb1	0.468257	0.00289576	0.0687928	1.16246	Upregulated
P37040	Por	-0.523584	0.00283991	0.0687928	1.16246	Downregulated
Q9CYL5	Glipr2	-0.913696	0.00289135	0.0687928	1.16246	Downregulated
Q63850	Nup62	0.688327	0.00321015	0.0748228	1.12597	Upregulated
Q8BK67	Rcc2	0.643848	0.00326331	0.0755865	1.12156	Upregulated
P70663	Sparcl1	-0.516083	0.00331895	0.0763977	1.11692	Downregulated
Q07417	Acads	-0.781487	0.00337866	0.0772921	1.11186	Downregulated
Q8C0E2	Vps26b	-0.44502	0.00349522	0.0794681	1.09981	Downregulated
P08113	Hsp90b1	-0.510247	0.00353032	0.0797766	1.09812	Downregulated
Q9Z2I8	Suclg2	0.767877	0.00356559	0.0800853	1.09645	Upregulated
Q921T2	Tor1aip1	0.861635	0.00358785	0.0800998	1.09637	Upregulated
O35250	Exoc7	-0.550704	0.00370746	0.0822283	1.08498	Downregulated
Q9WU79	Prodh	-0.687581	0.00393133	0.0862102	1.06444	Downregulated
P36993	Ppm1b	0.814797	0.00401876	0.0876089	1.05745	Upregulated
P15209	Ntrk2	-0.734864	0.00404372	0.0876377	1.05731	Downregulated
P25976	Ubtf	0.857486	0.00419136	0.0897872	1.04679	Upregulated
Q69ZZ6	Tmcc1	0.85037	0.00417288	0.0897872	1.04679	Upregulated
Q91VF2	Hnmt	-0.839149	0.00428604	0.0912878	1.03959	Downregulated
P59325	Eif5	0.643736	0.00437666	0.0921585	1.03546	Upregulated
Q6ZPQ6	Pitpnm2	-0.556376	0.00437283	0.0921585	1.03546	Downregulated
P29595	Nedd8	0.571834	0.00440592	0.0922506	1.03503	Upregulated
P09055	Itgb1	0.670416	0.00475082	0.0989132	1.00475	Upregulated
P50429	Arsb	-0.668363	0.00479168	0.0992065	1.00346	Downregulated
P70441	Slc9a3r1	0.596915	0.00491953	0.100944	0.995919	Upregulated
Q9QZB1	Rgs20	-0.997003	0.00493009	0.100944	0.995919	Downregulated
Q9QZ88	Vps29	-0.771818	0.00495853	0.100969	0.995813	Downregulated
Q8R570	Snap47	-0.622736	0.00503358	0.101937	0.991668	Downregulated
P21460	Cst3	-0.723739	0.0051959	0.104652	0.980252	Downregulated
P10518	Alad	-0.857008	0.0052262	0.104693	0.98008	Downregulated
Q9CQI3	Gmfb	0.6899	0.00530862	0.105773	0.975626	Upregulated
Q9D0W5	Ppil1	0.805068	0.00539067	0.106265	0.97361	Upregulated
O88507	Cntfr	-0.516133	0.00553044	0.107881	0.967054	Downregulated
Q08509	Eps8	0.801217	0.00568632	0.109758	0.959564	Upregulated
Q8QZY1	Eif3l	0.588923	0.00583375	0.11202	0.950704	Upregulated
Q9Z2D6	Mecp2	0.696843	0.00590025	0.112713	0.948026	Upregulated
Q9CQ48	Nudcd2	0.680074	0.00612485	0.11581	0.936256	Upregulated
Q6IR34	Gpsm1	0.637889	0.00660873	0.120059	0.920607	Upregulated
P16014	Chgb	0.568662	0.00644379	0.120059	0.920607	Upregulated
E9Q912	Rap1gds1	-0.515294	0.00648522	0.120059	0.920607	Downregulated
O89079	Cope	-0.561221	0.00653574	0.120059	0.920607	Downregulated
P28661	Septin4	-0.607717	0.00658435	0.120059	0.920607	Downregulated
Q9R0N3	Syt11	-0.728359	0.00653393	0.120059	0.920607	Downregulated
P10630	Eif4a2	-0.763657	0.00656079	0.120059	0.920607	Downregulated
Q9Z1D1	Eif3g	0.409471	0.0068197	0.122688	0.911196	Upregulated
Q91VJ5	Pqbp1	0.742163	0.00688179	0.123207	0.909364	Upregulated
E9Q8I9	Fry	-0.635252	0.00697309	0.124242	0.905733	Downregulated
Q64669	Nqo1	0.690486	0.00705974	0.125064	0.902869	Upregulated
P24472	Gsta4	-0.680248	0.00724008	0.127165	0.895634	Downregulated
Q7TNV0	Dek	0.719353	0.00737901	0.128388	0.891476	Upregulated
Q8R086	Suox	-0.994626	0.00736179	0.128388	0.891476	Downregulated
P70202	Lxn	-0.710853	0.0074575	0.129147	0.888915	Downregulated
Q921G7	Etfdh	-0.483956	0.00759108	0.129655	0.88721	Downregulated
P05480	Src	-0.586542	0.00764737	0.130005	0.886039	Downregulated
Q9R0M4	Podxl	0.799567	0.00772872	0.130194	0.88541	Upregulated
O54931	Akap2	0.551625	0.00772755	0.130194	0.88541	Upregulated
Q9CR09	Ufc1	-0.660552	0.00780258	0.130843	0.883249	Downregulated
Q8R0N6	Adhfe1	0.923082	0.00811824	0.133374	0.874929	Upregulated
P70349	Hint1	0.642569	0.0080259	0.133374	0.874929	Upregulated
Q6PFR5	Tra2a	0.556575	0.00813343	0.133374	0.874929	Upregulated
P06745	Gpi	-0.491791	0.0081	0.133374	0.874929	Downregulated
P17095	Hmga1	0.67336	0.00819117	0.133729	0.873774	Upregulated
Q61187	Tsg101	-0.420227	0.00838953	0.135771	0.867192	Downregulated
Q9Z1B3	Plcb1	-0.546401	0.00837892	0.135771	0.867192	Downregulated
Q9WVQ5	Apip	-0.779235	0.00847163	0.136504	0.864855	Downregulated
Q922Q4	Pycr2	0.760094	0.00883711	0.141165	0.850272	Upregulated
Q99L45	Eif2s2	0.567182	0.00883541	0.141165	0.850272	Upregulated
Q8BK64	Ahsa1	-0.523071	0.00904585	0.143285	0.843799	Downregulated
Q8VCW8	Acsf2	-0.729722	0.00904715	0.143285	0.843799	Downregulated
Q9Z2X1	Hnrnpf	0.530112	0.00925619	0.145354	0.837574	Upregulated
Q8VDP4	Ccar2	0.544325	0.00944018	0.147617	0.830863	Upregulated
Q8CAK3	Shfl	0.76329	0.0094812	0.147636	0.830808	Upregulated
Q80V26	Bpnt2	-0.911736	0.00962023	0.149174	0.826307	Downregulated
P51859	Hdgf	0.715906	0.00967633	0.149393	0.825669	Upregulated
P43406	Itgav	-0.425842	0.00977597	0.14971	0.82475	Downregulated
Q9EST5	Anp32b	0.707433	0.00989662	0.150054	0.823753	Upregulated
Q99LB2	Dhrs4	0.511917	0.00996039	0.150054	0.823753	Upregulated
P50544	Acadvl	0.510784	0.00990525	0.150054	0.823753	Upregulated
P59999	Arpc4	-0.506462	0.00993051	0.150054	0.823753	Downregulated
P27773	Pdia3	-0.501378	0.0100208	0.150098	0.823624	Downregulated
Q6PIE5	Atp1a2	-0.623287	0.0100444	0.150098	0.823624	Downregulated
Q61656	Ddx5	0.608979	0.0102088	0.151943	0.81832	Upregulated
P97370	Atp1b3	0.651987	0.0103997	0.154165	0.812015	Upregulated
P14733	Lmnb1	0.758421	0.0107327	0.158467	0.800061	Upregulated
Q61701	Elavl4	0.602613	0.011011	0.160027	0.795807	Upregulated
P60867	Rps20	0.512576	0.0109724	0.160027	0.795807	Upregulated
Q9ESX5	Dkc1	0.661503	0.0111067	0.160787	0.79375	Upregulated
P48678	Lmna	0.490615	0.0115304	0.164988	0.782549	Upregulated
Q68FL6	Mars1	0.40485	0.0115071	0.164988	0.782549	Upregulated
Q8C3F2	Fam120c	0.636873	0.0117044	0.165732	0.780594	Upregulated
Q62093	Srsf2	0.577864	0.0116958	0.165732	0.780594	Upregulated
Q9CQN7	Mrpl41	0.574994	0.0117166	0.165732	0.780594	Upregulated
Q9CQZ1	Hsbp1	0.691975	0.0119027	0.166458	0.778695	Upregulated
O35459	Ech1	-0.9793	0.0118624	0.166458	0.778695	Downregulated
Q8CFE4	Scyl2	-0.654446	0.0119712	0.166787	0.777839	Downregulated
Q9EPL2	Clstn1	-0.494936	0.0122594	0.170114	0.769261	Downregulated
Q56A07	Scn2b	-0.666164	0.0123018	0.170114	0.769261	Downregulated
Q62179	Sema4b	0.719479	0.0124113	0.17099	0.767028	Upregulated
Q3UTQ8	Cdkl5	-0.76358	0.0125585	0.171741	0.765127	Downregulated
Q9DB75	Cdip1	0.685471	0.0126197	0.171944	0.764614	Upregulated
Q9QYG0	Ndrg2	-0.503075	0.0127332	0.172223	0.763908	Downregulated
O55106	Strn	-0.551126	0.0127178	0.172223	0.763908	Downregulated
O54962	Banf1	0.585444	0.0129506	0.174527	0.758137	Upregulated
Q9CYH2	Prxl2a	-0.811708	0.0130719	0.175524	0.755663	Downregulated
Q9D1J3	Sarnp	0.756851	0.013549	0.181273	0.741668	Upregulated
Q9DC07	Nebl	-0.356077	0.0136255	0.18164	0.740788	Downregulated
Q8K003	Tma7	0.662433	0.0138093	0.183431	0.736528	Upregulated
Q810U4	Nrcam	0.540242	0.013919	0.184228	0.734645	Upregulated
Q9DCP2	Slc38a3	0.917058	0.014052	0.185327	0.732061	Upregulated
Q8CCK0	Macroh2a2	0.618576	0.0142986	0.186724	0.7288	Upregulated
Q63959	Kcnc3	0.601378	0.0143091	0.186724	0.7288	Upregulated
P13707	Gpd1	-0.56381	0.014261	0.186724	0.7288	Downregulated
Q922B1	Macrod1	0.386816	0.0146486	0.190483	0.720143	Upregulated
Q3V3R1	Mthfd1l	0.470557	0.0148605	0.192562	0.715428	Upregulated
P53395	Dbt	0.466345	0.0150731	0.194637	0.710775	Upregulated
Q80TJ1	Cadps	-0.374905	0.0152319	0.195327	0.709238	Downregulated
Q91WC3	Acsl6	-0.440871	0.0152216	0.195327	0.709238	Downregulated
O54833	Csnk2a2	0.624768	0.0153451	0.195656	0.708507	Upregulated
O70591	Pfdn2	0.456871	0.0153632	0.195656	0.708507	Upregulated
B1AXV0	Frrs1l	-0.628682	0.0155016	0.196743	0.706101	Downregulated
Q9QYH6	Maged1	-0.706134	0.0156214	0.197587	0.704241	Downregulated
Q6VNS1	Ntrk3	0.596239	0.0157481	0.198511	0.702215	Upregulated
O88322	Nid2	0.859315	0.0158592	0.198561	0.702105	Upregulated
P12382	Pfkl	-0.677229	0.0158416	0.198561	0.702105	Downregulated
Q8K4Z3	Naxe	0.469856	0.0162781	0.202439	0.693706	Upregulated
Q920E5	Fdps	-0.475072	0.0163782	0.203002	0.6925	Downregulated
P61148	Fgf1	0.770026	0.0165133	0.20344	0.691564	Upregulated
Q9QYS9	Qki	0.373522	0.0165233	0.20344	0.691564	Upregulated
Q8K354	Cbr3	-0.398234	0.0166549	0.203707	0.690994	Downregulated
Q7TQH0	Atxn2l	0.374877	0.0169079	0.206121	0.685878	Upregulated
Q9QZD9	Eif3i	0.784122	0.0170408	0.207059	0.683905	Upregulated
Q9CR29	Ccdc43	0.574248	0.0173196	0.20976	0.678277	Upregulated
Q08331	Calb2	0.672951	0.0174642	0.210822	0.676085	Upregulated
P61961	Ufm1	0.80886	0.0176341	0.212182	0.673292	Upregulated
P10922	H1-0	0.893028	0.0177266	0.212604	0.672428	Upregulated
O35326	Srsf5	0.51686	0.0179425	0.2145	0.668573	Upregulated
P62313	Lsm6	0.761254	0.0181973	0.216846	0.663849	Upregulated
P62334	Psmc6	0.369073	0.0184441	0.216997	0.663547	Upregulated
P49443	Ppm1a	0.330138	0.018437	0.216997	0.663547	Upregulated
Q00493	Cpe	-0.938262	0.0183542	0.216997	0.663547	Downregulated
A2AT37	Upf2	0.636121	0.0187003	0.218793	0.659967	Upregulated
Q8BLK3	Lsamp	-0.589762	0.0187149	0.218793	0.659967	Downregulated
Q8BFZ9	Erlin2	0.504971	0.0189327	0.219951	0.657673	Upregulated
E9PUL5	Prrt2	0.747006	0.0197887	0.226348	0.645223	Upregulated
Q5SUR0	Pfas	0.544117	0.0197671	0.226348	0.645223	Upregulated
Q08460	Kcnma1	-0.882187	0.0197383	0.226348	0.645223	Downregulated
Q91V12	Acot7	-0.402433	0.0202388	0.230784	0.636793	Downregulated
O35598	Adam10	0.759094	0.020571	0.232406	0.633752	Upregulated
P59708	Sf3b6	0.546844	0.0205432	0.232406	0.633752	Upregulated
P26049	Gabra3	-0.919523	0.0204833	0.232406	0.633752	Downregulated
Q91XL9	Osbpl1a	-0.927575	0.0206319	0.232406	0.633752	Downregulated
P16254	Srp14	0.673349	0.0211449	0.236747	0.625716	Upregulated
Q69ZS8	Kazn	-0.546347	0.0211036	0.236747	0.625716	Downregulated
O88735	Map7	-0.606859	0.0212097	0.236757	0.625697	Downregulated
P42125	Eci1	-0.510286	0.0213036	0.237091	0.625085	Downregulated
P43274	H1-4	0.739247	0.021691	0.237245	0.624802	Upregulated
Q9D0B6	Pbdc1	0.733072	0.0218297	0.237245	0.624802	Upregulated
Q9DB34	Chmp2a	0.658184	0.0214559	0.237245	0.624802	Upregulated
P54728	Rad23b	0.408801	0.0217011	0.237245	0.624802	Upregulated
Q8CGF6	Wdr47	-0.425888	0.021641	0.237245	0.624802	Downregulated
Q9QYJ3	Dnajb1	-0.433763	0.0216449	0.237245	0.624802	Downregulated
Q9Z2W8	Gria4	-0.543122	0.021769	0.237245	0.624802	Downregulated
P04370	Mbp	-0.602872	0.0218242	0.237245	0.624802	Downregulated
Q8R550	Sh3kbp1	-0.500807	0.0219688	0.237366	0.624582	Downregulated
E9Q6P5	Ttc7b	-0.538458	0.021918	0.237366	0.624582	Downregulated
Q9QZE7	Tsnax	0.513142	0.022305	0.237535	0.624272	Upregulated
Q8R361	Rab11fip5	0.355627	0.0222351	0.237535	0.624272	Upregulated
Q7M753	Pank2	-0.839239	0.0222795	0.237535	0.624272	Downregulated
Q8VBX6	Mpdz	-0.922268	0.0222617	0.237535	0.624272	Downregulated
Q9CQU0	Txndc12	0.583917	0.0224309	0.238192	0.623073	Upregulated
Q91YP0	L2hgdh	0.565547	0.022606	0.238683	0.622178	Upregulated
Q9R0N7	Syt7	-0.356129	0.0225679	0.238683	0.622178	Downregulated
P35550	Fbl	0.75963	0.0229049	0.238765	0.622029	Upregulated
Q4VAA2	Cdv3	0.624032	0.0227669	0.238765	0.622029	Upregulated
Q810U5	Ccdc50	0.493542	0.0228538	0.238765	0.622029	Upregulated
Q99L04	Dhrs1	0.437924	0.0226923	0.238765	0.622029	Upregulated
Q8VHK5	Mlc1	-0.739393	0.0229359	0.238765	0.622029	Downregulated
O55128	Sap18	0.576836	0.0232748	0.239378	0.620917	Upregulated
Q6NVF9	Cpsf6	0.435304	0.0233177	0.239378	0.620917	Upregulated
Q9Z1Q9	Vars1	0.351352	0.0232545	0.239378	0.620917	Upregulated
P59808	Sash1	-0.683134	0.0231743	0.239378	0.620917	Downregulated
O35409	Folh1	-0.742508	0.023283	0.239378	0.620917	Downregulated
Q9CU62	Smc1a	0.558618	0.0234208	0.239772	0.620202	Upregulated
P29387	Gnb4	0.941169	0.023635	0.239976	0.619831	Upregulated
Q8K1J6	Trnt1	0.56736	0.0236079	0.239976	0.619831	Upregulated
P07901	Hsp90aa1	-0.421356	0.0237756	0.240744	0.618444	Downregulated
Q6PGB6	Naa50	0.859228	0.0239699	0.24205	0.616095	Upregulated
Q91Z69	Srgap1	-0.994406	0.0240594	0.242293	0.615658	Downregulated
Q91YS8	Camk1	-0.440988	0.0241583	0.242631	0.615054	Downregulated
Q61074	Ppm1g	0.407482	0.0243244	0.242982	0.614426	Upregulated
P63242	Eif5a	-0.605032	0.0242773	0.242982	0.614426	Downregulated
Q8BX70	Vps13c	-0.465776	0.0245742	0.244817	0.611158	Downregulated
Q9JM14	Nt5c	0.374104	0.0247487	0.245895	0.60925	Upregulated
Q9CWJ9	Atic	0.341027	0.0249132	0.246209	0.608697	Upregulated
Q9QYY8	Spast	-0.774228	0.024854	0.246209	0.608697	Downregulated
P67984	Rpl22	0.488993	0.0251627	0.247355	0.606678	Upregulated
Q8BFY9	Tnpo1	0.426468	0.0251602	0.247355	0.606678	Upregulated
Q64511	Top2b	0.534788	0.0254299	0.248983	0.603831	Upregulated
Q99KP6	Prpf19	0.455731	0.0255298	0.248983	0.603831	Upregulated
Q8C0Z1	Fam234a	-0.62499	0.0255028	0.248983	0.603831	Downregulated
Q6ZPJ0	Tex2	0.683655	0.0256478	0.249477	0.602969	Upregulated
P48193	Epb41	0.592152	0.026049	0.252716	0.597367	Upregulated
O08810	Eftud2	0.339748	0.0266108	0.256285	0.591277	Upregulated
P62317	Snrpd2	0.540438	0.0275297	0.259605	0.585686	Upregulated
Q3UH68	Limch1	0.477579	0.0274852	0.259605	0.585686	Upregulated
Q9JJ28	Flii	-0.456437	0.0275096	0.259605	0.585686	Downregulated
Q9Z0P5	Twf2	-0.512084	0.0274062	0.259605	0.585686	Downregulated
Q8BLJ3	Plcxd3	-0.586668	0.0273095	0.259605	0.585686	Downregulated
P98084	Apba2	-0.612382	0.0273577	0.259605	0.585686	Downregulated
Q7TSV4	Pgm2	-0.622029	0.0272321	0.259605	0.585686	Downregulated
P47791	Gsr	0.568204	0.027636	0.259947	0.585115	Upregulated
Q78ZA7	Nap1l4	0.443117	0.0279937	0.262645	0.580632	Upregulated
O08784	Tcof1	0.634852	0.0281795	0.26372	0.578857	Upregulated
P97393	Arhgap5	-0.409014	0.028534	0.266365	0.574522	Downregulated
Q8BL97	Srsf7	0.796087	0.0288391	0.26718	0.573196	Upregulated
P10711	Tcea1	0.661214	0.0289096	0.26718	0.573196	Upregulated
D3YUB6	Btbd8	-0.50853	0.0289014	0.26718	0.573196	Downregulated
Q8K199	Cmc2	-0.516802	0.0288788	0.26718	0.573196	Downregulated
Q8C1Y8	Ccz1	-0.69856	0.0292646	0.269788	0.568977	Downregulated
P62821	Rab1A	0.473235	0.0293814	0.270192	0.568328	Upregulated
P36916	Gnl1	0.386095	0.0299298	0.273509	0.563029	Upregulated
Q64516	Gk	-0.481049	0.0299178	0.273509	0.563029	Downregulated
Q60854	Serpinb6	-0.515596	0.0299634	0.273509	0.563029	Downregulated
Q9DC28	Csnk1d	0.552236	0.0302046	0.274335	0.561719	Upregulated
Q8C2Q3	Rbm14	0.465588	0.0301358	0.274335	0.561719	Upregulated
O55033	Nck2	-0.834357	0.0310809	0.280941	0.551385	Downregulated
Q8JZV7	Amdhd2	0.450055	0.031266	0.281242	0.55092	Upregulated
P15864	H1-2	0.722125	0.0316144	0.281642	0.550303	Upregulated
P62281	Rps11	0.335854	0.031483	0.281642	0.550303	Upregulated
Q5SWU9	Acaca	-0.462542	0.0314933	0.281642	0.550303	Downregulated
Q8BVY0	Rsl1d1	0.665412	0.0321489	0.282331	0.549241	Upregulated
O35343	Kpna4	0.627547	0.0318451	0.282331	0.549241	Upregulated
Q8C754	Vps52	-0.477535	0.0319243	0.282331	0.549241	Downregulated
O35454	Clcn6	-0.611783	0.0321456	0.282331	0.549241	Downregulated
Q91W90	Txndc5	-0.658269	0.0319939	0.282331	0.549241	Downregulated
Q9D154	Serpinb1a	-0.950007	0.0321308	0.282331	0.549241	Downregulated
Q9D1H8	Mrpl53	0.674808	0.0323181	0.283146	0.547989	Upregulated
Q9CZ44	Nsfl1c	0.283364	0.0325654	0.28464	0.545704	Upregulated
O08579	Emd	0.406645	0.0327151	0.285115	0.54498	Upregulated
P62242	Rps8	0.44464	0.0329168	0.285138	0.544945	Upregulated
Q8BWG8	Arrb1	-0.586788	0.033007	0.285138	0.544945	Downregulated
Q8VCC9	Spon1	-0.761905	0.0329968	0.285138	0.544945	Downregulated
Q99KN9	Clint1	0.38763	0.0332193	0.286225	0.543292	Upregulated
Q8CHH9	Septin8	-0.591838	0.0332874	0.286225	0.543292	Downregulated
Q8BJH1	Zc2hc1a	0.338926	0.0336878	0.287005	0.542111	Upregulated
Q99LB6	Mat2b	-0.490147	0.033645	0.287005	0.542111	Downregulated
Q9Z2Z6	Slc25a20	-0.517394	0.0336768	0.287005	0.542111	Downregulated
Q9CQZ5	Ndufa6	-0.372335	0.0338605	0.287814	0.540888	Downregulated
Q99N93	Mrpl16	0.94159	0.034169	0.288619	0.539674	Upregulated
P43277	H1-3	0.81806	0.034268	0.288619	0.539674	Upregulated
Q62448	Eif4g2	0.475417	0.034462	0.288619	0.539674	Upregulated
Q91WK2	Eif3h	0.429537	0.0343047	0.288619	0.539674	Upregulated
Q8BKC5	Ipo5	0.275431	0.0347245	0.288619	0.539674	Upregulated
Q9WUA3	Pfkp	-0.512179	0.0347217	0.288619	0.539674	Downregulated
Q9D517	Agpat3	-0.774742	0.0345476	0.288619	0.539674	Downregulated
Q80V42	Cpm	-0.823874	0.0345701	0.288619	0.539674	Downregulated
Q8R2Y8	Ptrh2	-0.978043	0.034734	0.288619	0.539674	Downregulated
Q9Z204	Hnrnpc	0.500869	0.0352907	0.291957	0.534682	Upregulated
Q3TCN2	Plbd2	-0.634864	0.0352932	0.291957	0.534682	Downregulated
P24668	M6pr	0.588282	0.0355756	0.292985	0.533154	Upregulated
Q8VBV7	Cops8	0.373102	0.0355736	0.292985	0.533154	Upregulated
O88307	Sorl1	-0.392778	0.0358809	0.294192	0.53137	Downregulated
P63080	Gabrb3	-0.436967	0.0358497	0.294192	0.53137	Downregulated
Q9WUA2	Farsb	0.314756	0.0363729	0.297567	0.526415	Upregulated
Q8CIG8	Prmt5	0.407601	0.0364673	0.297682	0.526247	Upregulated
P62996	Tra2b	0.539464	0.0365936	0.298057	0.5257	Upregulated
Q8K1R3	Pnpt1	0.437671	0.0367968	0.298361	0.525258	Upregulated
P14211	Calr	-0.432583	0.036936	0.298361	0.525258	Downregulated
Q6P5E4	Uggt1	-0.485991	0.036953	0.298361	0.525258	Downregulated
Q9DBG6	Rpn2	-0.536832	0.0369495	0.298361	0.525258	Downregulated
P46414	Cdkn1b	0.616024	0.0374132	0.298782	0.524646	Upregulated
P62852	Rps25	0.473515	0.0379286	0.298782	0.524646	Upregulated
Q8R050	Gspt1	0.405623	0.0376287	0.298782	0.524646	Upregulated
Q9JLJ2	Aldh9a1	0.382042	0.0372443	0.298782	0.524646	Upregulated
O35887	Calu	0.359187	0.0378604	0.298782	0.524646	Upregulated
Q9D1A2	Cndp2	0.340197	0.0377851	0.298782	0.524646	Upregulated
Q8BHL5	Elmo2	-0.404148	0.0377084	0.298782	0.524646	Downregulated
Q8BHN3	Ganab	-0.415613	0.037273	0.298782	0.524646	Downregulated
Q8VE33	Gdap1l1	-0.423583	0.0375512	0.298782	0.524646	Downregulated
P47857	Pfkm	-0.545811	0.0379726	0.298782	0.524646	Downregulated
Q920P5	Ak5	-0.941548	0.037719	0.298782	0.524646	Downregulated
Q6PDI6	Mindy2	0.501954	0.0382945	0.300166	0.522638	Upregulated
Q5F2E7	Nufip2	-0.701069	0.0383105	0.300166	0.522638	Downregulated
Q8BRJ3	Rell2	0.476716	0.038634	0.302063	0.519903	Upregulated
Q99KF1	Tmed9	0.404727	0.0387703	0.302319	0.519535	Upregulated
P63030	Mpc1	-0.716078	0.0388299	0.302319	0.519535	Downregulated
Q9D6J5	Ndufb8	0.321606	0.0391236	0.302697	0.518991	Upregulated
O70172	Pip4k2a	-0.460853	0.0391077	0.302697	0.518991	Downregulated
Q03137	Epha4	-0.884182	0.0389726	0.302697	0.518991	Downregulated
P47738	Aldh2	0.337314	0.0393838	0.304076	0.517018	Upregulated
P62843	Rps15	0.464018	0.0396046	0.305144	0.515495	Upregulated
Q3TCH7	Cul4a	0.475089	0.039795	0.305976	0.514313	Upregulated
Q9DBN4	P33monox	0.630464	0.0403098	0.308653	0.510529	Upregulated
Q9R1T2	Sae1	0.506384	0.0402528	0.308653	0.510529	Upregulated
Q99LD8	Ddah2	0.488559	0.0403935	0.308656	0.510525	Upregulated
Q6WQJ1	Dagla	0.751363	0.0406888	0.309636	0.509149	Upregulated
P62484	Abi2	-0.322183	0.0406356	0.309636	0.509149	Downregulated
Q8BTI8	Srrm2	0.359838	0.0410814	0.311345	0.506758	Upregulated
Q01147	Creb1	0.858172	0.0414732	0.313034	0.504409	Upregulated
O08989	Mras	-0.564549	0.0414159	0.313034	0.504409	Downregulated
Q9D6M3	Slc25a22	-0.533733	0.0420204	0.315877	0.500482	Downregulated
Q9QYE9	Plekhb1	-0.931695	0.0419852	0.315877	0.500482	Downregulated
P97493	Txn2	0.822289	0.0423619	0.316519	0.499601	Upregulated
O08530	S1pr1	0.389602	0.0422805	0.316519	0.499601	Upregulated
Q8R1N4	Nudcd3	-0.352313	0.0422532	0.316519	0.499601	Downregulated
P23927	Cryab	-0.521105	0.0425013	0.316794	0.499223	Downregulated
O88602	Cacng2	0.745647	0.0428007	0.317874	0.497744	Upregulated
Q9D6F9	Tubb4a	-0.597187	0.0431842	0.320081	0.49474	Downregulated
Q9JJV2	Pfn2	-0.386495	0.043279	0.320143	0.494655	Downregulated
Q9CX86	Hnrnpa0	0.943967	0.0438772	0.320553	0.4941	Upregulated
P21619	Lmnb2	0.474415	0.0439711	0.320553	0.4941	Upregulated
Q8BTM8	Flna	0.453104	0.0439073	0.320553	0.4941	Upregulated
Q91Z38	Ttc1	0.346157	0.0438564	0.320553	0.4941	Upregulated
P26645	Marcks	-0.537076	0.0437953	0.320553	0.4941	Downregulated
P84084	Arf5	-0.672578	0.0438067	0.320553	0.4941	Downregulated
Q9Z1X4	Ilf3	0.460727	0.0444121	0.321542	0.492762	Upregulated
P11499	Hsp90ab1	-0.44187	0.0443863	0.321542	0.492762	Downregulated
Q80WM4	Hapln4	-0.564783	0.0445092	0.321542	0.492762	Downregulated
B0V2N1	Ptprs	-0.666332	0.0444578	0.321542	0.492762	Downregulated
P26231	Ctnna1	0.32585	0.0447493	0.321617	0.492661	Upregulated
Q99KV1	Dnajb11	-0.506577	0.0447799	0.321617	0.492661	Downregulated
Q922Q1	Mtarc2	-0.603123	0.0447427	0.321617	0.492661	Downregulated
O54879	Hmgb3	0.419774	0.0449783	0.322417	0.491582	Upregulated
P26040	Ezr	0.757394	0.0454599	0.323367	0.490304	Upregulated
Q99KB8	Hagh	-0.296719	0.0453747	0.323367	0.490304	Downregulated
P18826	Phka1	-0.730517	0.0453557	0.323367	0.490304	Downregulated
E9Q4N7	Arid1b	0.587036	0.0458695	0.325033	0.488073	Upregulated
Q8K4R4	Pitpnc1	0.403804	0.0460094	0.325402	0.487579	Upregulated
O54818	Tpd52l1	-0.906718	0.0461608	0.325851	0.486981	Downregulated
P34022	Ranbp1	0.450531	0.0466272	0.327895	0.484266	Upregulated
P56395	Cyb5a	-0.386376	0.0466226	0.327895	0.484266	Downregulated
Q05CL8	Larp7	0.608427	0.0470686	0.329747	0.481819	Upregulated
Q9WVE8	Pacsin2	0.378752	0.047045	0.329747	0.481819	Upregulated
P51174	Acadl	-0.598775	0.0473802	0.331304	0.479774	Downregulated
Q8K411	Pitrm1	0.519261	0.0475186	0.33132	0.479753	Upregulated
Q9R0H0	Acox1	-0.340268	0.0475613	0.33132	0.479753	Downregulated
P35279	Rab6a	-0.361247	0.0476766	0.3315	0.479516	Downregulated
O35393	Efnb3	0.842052	0.0479288	0.332008	0.478852	Upregulated
Q61885	Mog	-0.996748	0.0478679	0.332008	0.478852	Downregulated
Q8R2Y2	Mcam	0.530436	0.0483007	0.332719	0.477923	Upregulated
P00920	Ca2	-0.65482	0.0482612	0.332719	0.477923	Downregulated
Q80TQ2	Cyld	-0.437879	0.0487049	0.33426	0.475916	Downregulated
O35136	Ncam2	-0.500831	0.0486833	0.33426	0.475916	Downregulated
P32020	Scp2	0.806951	0.04884	0.334568	0.475516	Upregulated
Q80W04	Tmcc2	0.45601	0.048949	0.334695	0.47535	Upregulated
O08583	Alyref	0.965822	0.0494973	0.335965	0.473706	Upregulated
Q3UFY7	Nt5c3b	0.496429	0.049444	0.335965	0.473706	Upregulated
P31786	Dbi	-0.359014	0.0494665	0.335965	0.473706	Downregulated
P61922	Abat	-0.504132	0.0492641	0.335965	0.473706	Downregulated
Q91WJ8	Fubp1	0.402361	0.0495932	0.336001	0.47366	Upregulated
Q9ESX4	Zcchc17	0.597261	0.0497525	0.336073	0.473566	Upregulated
P11627	L1cam	0.476379	0.050279	0.338174	0.47086	Upregulated
Q7TSH2	Phkb	-0.534413	0.0503768	0.338218	0.470803	Downregulated
Q924N4	Slc12a6	0.375822	0.050517	0.338436	0.470523	Upregulated
P16125	Ldhb	-0.383464	0.0505919	0.338436	0.470523	Downregulated
Q8C1A5	Thop1	0.33052	0.0510117	0.34063	0.467717	Upregulated
Q6P8X1	Snx6	0.38173	0.0511078	0.340658	0.467682	Upregulated
Q8BGN8	Synpr	0.64184	0.0516356	0.341573	0.466517	Upregulated
P63248	Pkia	0.582918	0.0516824	0.341573	0.466517	Upregulated
Q68ED7	Crtc1	0.559129	0.0517981	0.341573	0.466517	Upregulated
Q921F2	Tardbp	0.437227	0.0517403	0.341573	0.466517	Upregulated
Q9ERU9	Ranbp2	0.375055	0.0514527	0.341573	0.466517	Upregulated
P62962	Pfn1	-0.346335	0.0516632	0.341573	0.466517	Downregulated
Q9QUP5	Hapln1	0.610474	0.0520982	0.342334	0.465551	Upregulated
Q60930	Vdac2	-0.332125	0.0520116	0.342334	0.465551	Downregulated
Q8CIE6	Copa	0.257637	0.0525818	0.343077	0.464608	Upregulated
Q8C166	Cpne1	-0.46546	0.0525538	0.343077	0.464608	Downregulated
Q9QXA5	Lsm4	0.684319	0.0532247	0.343728	0.463785	Upregulated
Q8VDQ1	Ptgr2	0.670355	0.0531794	0.343728	0.463785	Upregulated
Q8K3H0	Appl1	0.339712	0.0530432	0.343728	0.463785	Upregulated
P70429	Evl	-0.576873	0.0529998	0.343728	0.463785	Downregulated
D3YWQ0	Dgki	-0.577419	0.0533307	0.343728	0.463785	Downregulated
Q8BV13	Cops7b	-0.735407	0.0532964	0.343728	0.463785	Downregulated
Q9WUA6	Akt3	-0.454833	0.0534594	0.343959	0.463493	Downregulated
Q91VC3	Eif4a3	0.381337	0.0537782	0.344255	0.463119	Upregulated
Q924M7	Mpi	-0.360362	0.0537841	0.344255	0.463119	Downregulated
P16045	Lgals1	-0.808385	0.0537727	0.344255	0.463119	Downregulated
P47708	Rph3a	0.382575	0.0539455	0.344693	0.462568	Upregulated
Q61191	Hcfc1	0.543555	0.0540961	0.345061	0.462105	Upregulated
Q8R127	Sccpdh	-0.577673	0.0543096	0.345827	0.461141	Downregulated
Q9D1P0	Mrpl13	0.714333	0.0549214	0.349123	0.457021	Upregulated
Q8K2L8	Trappc12	0.464238	0.0551217	0.349198	0.456928	Upregulated
Q9CPS6	Hint3	0.397063	0.0550389	0.349198	0.456928	Upregulated
P09528	Fth1	0.580809	0.0553704	0.349952	0.455992	Upregulated
A2AQ25	Skt	-0.467005	0.0554295	0.349952	0.455992	Downregulated
O35143	Atp5if1	0.76514	0.0556846	0.350868	0.454856	Upregulated
P62311	Lsm3	0.442173	0.055764	0.350868	0.454856	Upregulated
Q9Z2A0	Pdpk1	-0.493529	0.0558794	0.350999	0.454694	Downregulated
Q9JIK5	Ddx21	0.696974	0.056214	0.351929	0.453545	Upregulated
Q9Z2S7	Tsc22d3	0.630598	0.0572259	0.351929	0.453545	Upregulated
E9Q1P8	Irf2bp2	0.580484	0.0570119	0.351929	0.453545	Upregulated
Q8K3W0	Babam2	0.580277	0.0564757	0.351929	0.453545	Upregulated
Q9QXG2	Chm	0.510318	0.0569032	0.351929	0.453545	Upregulated
Q80WG5	Lrrc8a	0.508159	0.0573571	0.351929	0.453545	Upregulated
Q9D338	Mrpl19	0.445394	0.056567	0.351929	0.453545	Upregulated
Q99JF8	Psip1	0.428317	0.0571862	0.351929	0.453545	Upregulated
P24547	Impdh2	0.30449	0.0568548	0.351929	0.453545	Upregulated
Q8VD75	Hip1	-0.387062	0.0562442	0.351929	0.453545	Downregulated
P47934	Crat	-0.432451	0.0570673	0.351929	0.453545	Downregulated
Q9CQQ7	Atp5pb	-0.581987	0.0570115	0.351929	0.453545	Downregulated
Q9ERS2	Ndufa13	-0.691935	0.0572687	0.351929	0.453545	Downregulated
Q922R1	Phaf1	-0.784473	0.0572712	0.351929	0.453545	Downregulated
P52332	Jak1	-0.700776	0.0575227	0.352362	0.453011	Downregulated
Q8CDA1	Inpp5f	-0.413659	0.0577191	0.3524	0.452964	Downregulated
Q80TN4	Dnajc16	-0.65126	0.0577034	0.3524	0.452964	Downregulated
P56212	Arpp19	-0.377172	0.0578353	0.352529	0.452805	Downregulated
Q9CRB9	Chchd3	0.449128	0.058043	0.353214	0.451962	Upregulated
Q91XE8	Tmem205	-0.641167	0.058475	0.35526	0.449454	Downregulated
P70372	Elavl1	0.43865	0.05859	0.355376	0.449312	Upregulated
O54916	Reps1	0.440185	0.0589742	0.355904	0.448667	Upregulated
Q8VDN2	Atp1a1	0.416846	0.0590573	0.355904	0.448667	Upregulated
P51150	Rab7a	0.332824	0.0592533	0.355904	0.448667	Upregulated
Q9JKY5	Hip1r	-0.283321	0.0587825	0.355904	0.448667	Downregulated
Q9DC70	Ndufs7	-0.532526	0.0592181	0.355904	0.448667	Downregulated
B2RXC1	Trappc11	0.572376	0.0594254	0.35636	0.448111	Upregulated
Q91W39	Ncoa5	0.490127	0.0596156	0.356923	0.447426	Upregulated
P97490	Adcy8	-0.503668	0.059946	0.358322	0.445726	Downregulated
Q3UY34	Custos	0.59746	0.060601	0.360493	0.443103	Upregulated
G5E829	Atp2b1	-0.261529	0.0604123	0.360493	0.443103	Downregulated
P63017	Hspa8	-0.366118	0.0605207	0.360493	0.443103	Downregulated
Q64735	Cr1l	0.873725	0.0619761	0.361647	0.441715	Upregulated
Q61029	Tmpo	0.639932	0.0620636	0.361647	0.441715	Upregulated
Q8K215	Lyrm4	0.607856	0.0609105	0.361647	0.441715	Upregulated
Q3UHB8	Ccdc177	0.527585	0.061524	0.361647	0.441715	Upregulated
Q9JIX8	Acin1	0.514734	0.0618969	0.361647	0.441715	Upregulated
P47740	Aldh3a2	0.473726	0.0612683	0.361647	0.441715	Upregulated
P28352	Apex1	0.409178	0.0618548	0.361647	0.441715	Upregulated
Q9CW03	Smc3	0.403044	0.0617882	0.361647	0.441715	Upregulated
Q99K28	Arfgap2	0.366634	0.0614408	0.361647	0.441715	Upregulated
O55023	Impa1	-0.330651	0.0618123	0.361647	0.441715	Downregulated
Q6ZQ18	Efr3b	-0.368306	0.0611793	0.361647	0.441715	Downregulated
E9Q6B2	Ccdc85c	-0.688775	0.0616808	0.361647	0.441715	Downregulated
Q9DCN2	Cyb5r3	0.346301	0.0624004	0.36247	0.440728	Upregulated
Q9CZT8	Rab3b	-0.843991	0.0623525	0.36247	0.440728	Downregulated
Q9JMK2	Csnk1e	0.450013	0.062518	0.362585	0.440591	Upregulated
Q9CQT1	Mri1	0.698344	0.0627418	0.362854	0.440268	Upregulated
Q9D8P4	Mrpl17	0.69175	0.0633169	0.362854	0.440268	Upregulated
Q9Z130	Hnrnpdl	0.454457	0.0631237	0.362854	0.440268	Upregulated
O35226	Psmd4	0.355903	0.0631069	0.362854	0.440268	Upregulated
O70493	Snx12	0.354856	0.0634456	0.362854	0.440268	Upregulated
Q9JHL1	Slc9a3r2	0.336861	0.062804	0.362854	0.440268	Upregulated
Q62376	Snrnp70	0.298638	0.0633084	0.362854	0.440268	Upregulated
B2RSH2	Gnai1	-0.477649	0.0634449	0.362854	0.440268	Downregulated
P55088	Aqp4	-0.618782	0.0634035	0.362854	0.440268	Downregulated
D3Z4S3	Ptrhd1	0.720018	0.0636815	0.363559	0.439425	Upregulated
Q64487	Ptprd	-0.41757	0.0638632	0.363559	0.439425	Downregulated
Q7TPR4	Actn1	-0.636922	0.0637726	0.363559	0.439425	Downregulated
Q99PU5	Acsbg1	-0.429139	0.0641808	0.363691	0.439267	Downregulated
A6H630	Armt1	-0.48882	0.0639896	0.363691	0.439267	Downregulated
Q03157	Aplp1	-0.494858	0.0641218	0.363691	0.439267	Downregulated
P52825	Cpt2	0.354811	0.064344	0.364059	0.438828	Upregulated
Q9CYG7	Tomm34	-0.484699	0.0646412	0.365183	0.437489	Downregulated
B2RY56	Rbm25	0.525881	0.0648846	0.365767	0.436795	Upregulated
P23198	Cbx3	0.500884	0.0651393	0.365767	0.436795	Upregulated
Q60770	Stxbp3	-0.377597	0.0651239	0.365767	0.436795	Downregulated
Q8BHZ0	Cyria	-0.75718	0.0650359	0.365767	0.436795	Downregulated
Q922Y1	Ubxn1	0.564343	0.0660668	0.367291	0.434989	Upregulated
Q9WUK2	Eif4h	0.505099	0.0661385	0.367291	0.434989	Upregulated
Q9DCM2	Gstk1	0.27576	0.0659985	0.367291	0.434989	Upregulated
O35551	Rabep1	-0.330533	0.0658188	0.367291	0.434989	Downregulated
P40142	Tkt	-0.336761	0.0662036	0.367291	0.434989	Downregulated
Q9JIW9	Ralb	-0.442786	0.0657291	0.367291	0.434989	Downregulated
Q3UTH8	Arhgef9	-0.530028	0.0659174	0.367291	0.434989	Downregulated
Q9CPR5	Mrpl15	-0.694651	0.0663783	0.36771	0.434495	Downregulated
Q8CH18	Ccar1	0.342586	0.0665573	0.36813	0.433998	Upregulated
P70333	Hnrnph2	0.484299	0.0667868	0.368321	0.433774	Upregulated
Q61029;Q61033	Tmpo	0.576671	0.0673334	0.368941	0.433043	Upregulated
Q8BFR5	Tufm	-0.281616	0.0672498	0.368941	0.433043	Downregulated
Q9QWR8	Naga	-0.350489	0.0673171	0.368941	0.433043	Downregulated
Q8BH44	Coro2b	-0.359786	0.0674344	0.368941	0.433043	Downregulated
Q05A62	Dnal1	-0.551351	0.0673092	0.368941	0.433043	Downregulated
Q8BFW7	Lpp	-0.554985	0.0674965	0.368941	0.433043	Downregulated
P55096	Abcd3	0.467917	0.0677768	0.369345	0.432568	Upregulated
O70503	Hsd17b12	-0.319708	0.0677128	0.369345	0.432568	Downregulated
Q62419	Sh3gl1	-0.395516	0.067878	0.369345	0.432568	Downregulated
Q69ZS7	Hbs1l	-0.597344	0.067969	0.369345	0.432568	Downregulated
P56213	Gfer	0.271209	0.0681336	0.369424	0.432475	Upregulated
Q8BTE0	Sdhaf4	0.592646	0.0686809	0.369564	0.432311	Upregulated
Q91WU5	As3mt	0.400401	0.0685816	0.369564	0.432311	Upregulated
Q60749	Khdrbs1	0.396377	0.0683967	0.369564	0.432311	Upregulated
Q62426	Cstb	0.355559	0.0684222	0.369564	0.432311	Upregulated
Q61171	Prdx2	-0.392404	0.0688024	0.369564	0.432311	Downregulated
Q8CFV9	Rfk	0.370677	0.0692668	0.370958	0.430676	Upregulated
Q3U0V1	Khsrp	0.330303	0.0692505	0.370958	0.430676	Upregulated
Q7SIG6	Asap2	-0.415271	0.0694039	0.371156	0.430444	Downregulated
Q9CRA7	Dmac2l	0.524421	0.0696542	0.371422	0.430132	Upregulated
Q9JKK1	Stx6	-0.790036	0.0696312	0.371422	0.430132	Downregulated
P62889	Rpl30	-0.303276	0.0699993	0.372726	0.42861	Downregulated
Q9DBT5	Ampd2	0.36739	0.0702538	0.373066	0.428215	Upregulated
Q6P6J9	Txndc15	-0.752626	0.0703651	0.373066	0.428215	Downregulated
A2APY7	Ndufaf5	0.377696	0.0708377	0.373879	0.427269	Upregulated
Q8C4Q6	Aida	-0.396682	0.0709182	0.373879	0.427269	Downregulated
P48771	Cox7a2	-0.616857	0.070922	0.373879	0.427269	Downregulated
F6ZDS4	Tpr	0.289294	0.0717656	0.377789	0.422751	Upregulated
Q61205	Pafah1b3	0.368451	0.0720958	0.378989	0.421374	Upregulated
Q8BZW8	Nhlrc2	0.660107	0.0726329	0.380732	0.419381	Upregulated
O09117	Sypl1	-0.843148	0.0726033	0.380732	0.419381	Downregulated
Q9CX60	Lbh	0.870102	0.0734542	0.381003	0.419072	Upregulated
Q9CZX7	Pip4p2	0.539699	0.0733552	0.381003	0.419072	Upregulated
Q52KI8	Srrm1	0.501144	0.0728578	0.381003	0.419072	Upregulated
Q8CCS6	Pabpn1	0.440113	0.0736847	0.381003	0.419072	Upregulated
Q149L6	Dnajb14	0.335816	0.0738433	0.381003	0.419072	Upregulated
Q6P4T2	Snrnp200	0.300613	0.0739183	0.381003	0.419072	Upregulated
Q00PI9	Hnrnpul2	0.29002	0.0731155	0.381003	0.419072	Upregulated
Q8R4U7	Luzp1	-0.280685	0.0733259	0.381003	0.419072	Downregulated
Q8CHP8	Pgp	-0.403154	0.0735571	0.381003	0.419072	Downregulated
Q8BPM2	Map4k5	-0.700735	0.0737142	0.381003	0.419072	Downregulated
P41242	Matk	-0.82606	0.0737986	0.381003	0.419072	Downregulated
O35405	Pld3	-0.953535	0.073814	0.381003	0.419072	Downregulated
Q80UG2	Plxna4	-0.380617	0.0740816	0.381314	0.418717	Downregulated
Q9WTM5	Ruvbl2	0.362257	0.075069	0.384262	0.415372	Upregulated
Q8K1Z0	Coq9	0.256041	0.0750178	0.384262	0.415372	Upregulated
Q922H4	Gmppa	-0.788091	0.0749839	0.384262	0.415372	Downregulated
Q99PV0	Prpf8	0.282954	0.0752516	0.384665	0.414917	Upregulated
Q9CYK1	Wars2	0.671642	0.0757545	0.385497	0.413978	Upregulated
Q9CZX8	Rps19	0.476489	0.0755343	0.385497	0.413978	Upregulated
P40336	Vps26a	0.371422	0.0757612	0.385497	0.413978	Upregulated
Q8BMK4	Ckap4	-0.394006	0.0758305	0.385497	0.413978	Downregulated
Q7TNR6	Igsf21	0.657413	0.0760005	0.385832	0.413601	Upregulated
O09044	Snap23	0.65784	0.077681	0.38851	0.410598	Upregulated
Q8CJG0	Ago2	0.570417	0.0770196	0.38851	0.410598	Upregulated
Q62348	Tsn	0.551808	0.0774015	0.38851	0.410598	Upregulated
Q810A7	Ddx42	0.508482	0.0771524	0.38851	0.410598	Upregulated
P58771	Tpm1	0.422712	0.0772821	0.38851	0.410598	Upregulated
Q9D7S9	Chmp5	0.371103	0.0774074	0.38851	0.410598	Upregulated
Q9WVA4	Tagln2	0.341642	0.0776199	0.38851	0.410598	Upregulated
Q8BH59	Slc25a12	-0.356953	0.0770932	0.38851	0.410598	Downregulated
O89116	Vti1a	-0.497106	0.0775119	0.38851	0.410598	Downregulated
Q921C1	Gjc3	-0.502797	0.0768543	0.38851	0.410598	Downregulated
P46097	Syt2	0.642068	0.077848	0.388821	0.410251	Upregulated
Q6PDG5	Smarcc2	0.511264	0.0780737	0.389423	0.409579	Upregulated
P54726	Rad23a	-0.430482	0.0783089	0.390071	0.408856	Downregulated
Q99MK8	Grk2	0.320408	0.078831	0.392145	0.406554	Upregulated
Q6I6G8	Hecw2	-0.438144	0.0790195	0.392555	0.406099	Downregulated
Q64444	Ca4	0.73072	0.0793083	0.392644	0.406001	Upregulated
Q8K2F8	Lsm14a	0.254477	0.0793553	0.392644	0.406001	Upregulated
F6SEU4	Syngap1	-0.845581	0.0791563	0.392644	0.406001	Downregulated
Q9Z0V1	Kcnd3	0.686087	0.079952	0.392989	0.40562	Upregulated
Q60936	Coq8a	-0.381373	0.0798837	0.392989	0.40562	Downregulated
Q3V3Q7	Pacs2	-0.472817	0.0796857	0.392989	0.40562	Downregulated
P07934	Phkg1	-0.637803	0.0799551	0.392989	0.40562	Downregulated
Q9JJC6	Rilpl1	-0.807208	0.0796762	0.392989	0.40562	Downregulated
Q8BP67	Rpl24	0.46531	0.0803126	0.393446	0.405115	Upregulated
Q8BNW9	Kbtbd11	-0.463319	0.080364	0.393446	0.405115	Downregulated
Q3UHD9	Agap2	-0.623466	0.0803666	0.393446	0.405115	Downregulated
Q8VD37	Sgip1	0.281223	0.0809864	0.395957	0.402352	Upregulated
O88983	Stx8	0.646718	0.0814994	0.396736	0.401498	Upregulated
Q8K4G5	Ablim1	0.446144	0.081645	0.396736	0.401498	Upregulated
Q9D0R2	Tars1	0.440466	0.0816428	0.396736	0.401498	Upregulated
Q8VHI6	Wasf3	0.354229	0.0817483	0.396736	0.401498	Upregulated
Q9CPS8	NA	-0.731831	0.081788	0.396736	0.401498	Downregulated
Q61316	Hspa4	-0.249979	0.0819219	0.396866	0.401356	Downregulated
P23819	Gria2	-0.369162	0.082163	0.397108	0.401091	Downregulated
Q9DBR2	Fam13c	-0.909829	0.0821862	0.397108	0.401091	Downregulated
Q9CXW3	Cacybp	-0.40137	0.0823639	0.397449	0.400719	Downregulated
Q8K4Z5	Sf3a1	0.375349	0.0827693	0.398367	0.399716	Upregulated
Q6A0D4	Rftn1	-0.800709	0.0826979	0.398367	0.399716	Downregulated
Q9DBR1	Xrn2	0.625665	0.0833876	0.400823	0.397048	Upregulated
O88569	Hnrnpa2b1	0.347074	0.0837498	0.401003	0.396852	Upregulated
Q8K019	Bclaf1	0.286326	0.0837386	0.401003	0.396852	Upregulated
P55302	Lrpap1	-0.307144	0.0836621	0.401003	0.396852	Downregulated
Q8JZN5	Acad9	0.324692	0.0841555	0.402426	0.395314	Upregulated
O08908	Pik3r2	0.623147	0.0855228	0.40485	0.392706	Upregulated
Q8R3F5	Mcat	0.477109	0.0855334	0.40485	0.392706	Upregulated
Q6PDQ2	Chd4	0.466794	0.0854486	0.40485	0.392706	Upregulated
Q8K310	Matr3	0.348679	0.0851402	0.40485	0.392706	Upregulated
Q8R2Y0	Abhd6	-0.285641	0.0855363	0.40485	0.392706	Downregulated
Q69ZF3	Gba2	-0.444285	0.0854427	0.40485	0.392706	Downregulated
O08688	Capn5	-0.53873	0.0851063	0.40485	0.392706	Downregulated
Q9EPL9	Acox3	-0.93633	0.0852297	0.40485	0.392706	Downregulated
Q8BTZ7	Gmppb	-0.292609	0.0857995	0.405061	0.392479	Downregulated
P97785	Gfra1	-0.868679	0.085705	0.405061	0.392479	Downregulated
P08228	Sod1	0.352028	0.0859191	0.40511	0.392427	Upregulated
P19157	Gstp1	0.547742	0.0863019	0.406398	0.391049	Upregulated
Q922B2	Dars1	0.262774	0.0866377	0.406656	0.390773	Upregulated
P18052	Ptpra	-0.358143	0.0866126	0.406656	0.390773	Downregulated
P34152	Ptk2	-0.446723	0.086686	0.406656	0.390773	Downregulated
Q9CQR2	Rps21	0.409305	0.0870303	0.407755	0.389601	Upregulated
Q99MR6	Srrt	0.297948	0.0873404	0.408691	0.388605	Upregulated
O55201	Supt5h	0.381229	0.0878116	0.410378	0.386816	Upregulated
Q91VZ6	Smap1	0.380497	0.0883977	0.411054	0.386101	Upregulated
E9Q5C9	Nolc1	0.317645	0.0883932	0.411054	0.386101	Upregulated
Q9Z239	Fxyd1	-0.57944	0.0884	0.411054	0.386101	Downregulated
Q9DBL1	Acadsb	-0.222465	0.0886104	0.411517	0.385613	Downregulated
Q9D5V6	Syap1	0.262008	0.0887393	0.411599	0.385526	Upregulated
Q99JR5	Tinagl1	0.82787	0.0889851	0.411668	0.385453	Upregulated
Q8BGC0	Htatsf1	0.42785	0.0888882	0.411668	0.385453	Upregulated
Q3UUF8	Ankrd34b	-0.811919	0.0890874	0.411668	0.385453	Downregulated
Q922P9	Glyr1	0.482544	0.0893447	0.41183	0.385282	Upregulated
P60122	Ruvbl1	0.460721	0.0893119	0.41183	0.385282	Upregulated
O55229	Chkb	0.355706	0.0898911	0.412797	0.384263	Upregulated
Q9JLI8	Sart3	0.346098	0.0897814	0.412797	0.384263	Upregulated
P12787	Cox5a	-0.342842	0.0900001	0.412797	0.384263	Downregulated
Q9JL62	Gltp	-0.747314	0.0897004	0.412797	0.384263	Downregulated
P27601	Gna13	0.433717	0.0903079	0.413697	0.383317	Upregulated
Q8BGR9	Ublcp1	0.63522	0.0911036	0.414519	0.382456	Upregulated
Q3TKY6	Cwc27	0.40024	0.0912516	0.414519	0.382456	Upregulated
P61971	Nutf2	0.318174	0.0912417	0.414519	0.382456	Upregulated
Q91WS0	Cisd1	-0.324557	0.0908321	0.414519	0.382456	Downregulated
Q80SW1	Ahcyl1	-0.338303	0.0912125	0.414519	0.382456	Downregulated
Q9CR62	Slc25a11	-0.396832	0.0912392	0.414519	0.382456	Downregulated
A2RT62	Fbxl16	-0.683553	0.0912702	0.414519	0.382456	Downregulated
P49615	Cdk5	-0.254988	0.0916195	0.415596	0.381329	Downregulated
P70318	Tial1	0.431184	0.0921868	0.416207	0.38069	Upregulated
Q9EQG9	Cert1	0.40982	0.0919184	0.416207	0.38069	Upregulated
Q9Z0X1	Aifm1	-0.297182	0.0921623	0.416207	0.38069	Downregulated
Q9D1T0	Lingo1	-0.946276	0.0922035	0.416207	0.38069	Downregulated
P97315	Csrp1	-0.436835	0.0923824	0.416507	0.380377	Downregulated
Q9EQI8	Mrpl46	0.543131	0.0926542	0.416965	0.379901	Upregulated
Q9JIH2	Nup50	0.366933	0.0929713	0.416965	0.379901	Upregulated
P45952	Acadm	0.266964	0.0930463	0.416965	0.379901	Upregulated
Q8CIH9	Ppat	-0.746514	0.0929094	0.416965	0.379901	Downregulated
Q80TB8	Vat1l	0.328278	0.09329	0.417552	0.37929	Upregulated
Q9DCC4	Pycr3	-0.270603	0.0935273	0.417605	0.379234	Downregulated
P70362	Ufd1	-0.279532	0.0934392	0.417605	0.379234	Downregulated
P62900	Rpl31	0.31364	0.093765	0.418163	0.378655	Upregulated
P22005	Penk	0.898344	0.0941686	0.41839	0.378419	Upregulated
P56942	Pmch	0.693229	0.0939439	0.41839	0.378419	Upregulated
Q9WTP6	Ak2	0.33597	0.0943205	0.41839	0.378419	Upregulated
Q9D0E1	Hnrnpm	0.310201	0.0941301	0.41839	0.378419	Upregulated
P10833	Rras	0.68302	0.0948058	0.419774	0.376985	Upregulated
Q8VIJ6	Sfpq	0.347735	0.0949861	0.42007	0.376679	Upregulated
P63037	Dnaja1	-0.265617	0.0951685	0.420375	0.376363	Downregulated
Q9CR68	Uqcrfs1	-0.434134	0.0953933	0.420866	0.375856	Downregulated
Q8R105	Vps37c	-0.36666	0.0955481	0.421048	0.375669	Downregulated
O89053	Coro1a	-0.279276	0.0957	0.421216	0.375495	Downregulated
P35979	Rpl12	0.231065	0.0962289	0.421542	0.37516	Upregulated
Q9CQJ8	Ndufb9	-0.275125	0.096113	0.421542	0.37516	Downregulated
P15379	Cd44	-0.358605	0.0961633	0.421542	0.37516	Downregulated
Q8BMS4	Coq3	0.437956	0.0963675	0.421651	0.375047	Upregulated
Q9WTQ5	Akap12	0.287503	0.0967967	0.422531	0.374142	Upregulated
P00493	Hprt1	-0.20499	0.096765	0.422531	0.374142	Downregulated
Q8R1V4	Tmed4	0.436051	0.097101	0.42336	0.37329	Upregulated
D3YZU1	Shank1	0.408035	0.0972355	0.423449	0.373199	Upregulated
Q9D0L8	Rnmt	0.292239	0.097453	0.423574	0.37307	Upregulated
O88951	Lin7b	-0.670958	0.097493	0.423574	0.37307	Downregulated
Q6ZQ58	Larp1	0.263312	0.0976272	0.423661	0.372981	Upregulated
Q9CQI6	Cotl1	0.34613	0.0978044	0.423934	0.372702	Upregulated
Q9EQK5	Mvp	-0.30033	0.0981746	0.425041	0.371569	Downregulated
Q9D0S9	Hint2	0.716198	0.0996063	0.425278	0.371327	Upregulated
Q03958	Pfdn6	0.392448	0.0994554	0.425278	0.371327	Upregulated
Q61166	Mapre1	0.320792	0.0990342	0.425278	0.371327	Upregulated
Q925I1	Atad3	0.2558	0.0984396	0.425278	0.371327	Upregulated
Q6PDL0	Dync1li2	0.255258	0.0987238	0.425278	0.371327	Upregulated
Q5DQR4	Stxbp5l	0.244866	0.0995541	0.425278	0.371327	Upregulated
O08756	Hsd17b10	-0.260665	0.0991927	0.425278	0.371327	Downregulated
Q69Z98	Brsk2	-0.281518	0.0992182	0.425278	0.371327	Downregulated
Q9CZX9	Emc4	-0.426713	0.0995561	0.425278	0.371327	Downregulated
G5E870	Trip12	-0.523009	0.0992058	0.425278	0.371327	Downregulated
Q80U40	Rimbp2	-0.67166	0.0992343	0.425278	0.371327	Downregulated
Q9DCS2	Mettl26	-0.351999	0.0997964	0.425449	0.371152	Downregulated
P61087	Ube2k	-0.539058	0.0998761	0.425449	0.371152	Downregulated
P08775	Polr2a	0.626975	0.100192	0.426035	0.370555	Upregulated
Q8CFI7	Polr2b	0.33302	0.100359	0.426035	0.370555	Upregulated
Q8R016	Blmh	-0.378266	0.100274	0.426035	0.370555	Downregulated
P63158	Hmgb1	0.836754	0.100604	0.426332	0.370252	Upregulated
P26369	U2af2	0.419741	0.100659	0.426332	0.370252	Upregulated
Q3UHX2	Pdap1	0.32739	0.101002	0.426604	0.369975	Upregulated
Q9D5V5	Cul5	-0.342835	0.101068	0.426604	0.369975	Downregulated
P05064	Aldoa	-0.26074	0.101498	0.426959	0.369613	Downregulated
P97798	Neo1	-0.315718	0.101497	0.426959	0.369613	Downregulated
Q8BYN5	Fsd1l	-0.498909	0.101424	0.426959	0.369613	Downregulated
Q9JLM8	Dclk1	-0.408373	0.101723	0.427423	0.369142	Downregulated
Q8R3R8	Gabarapl1	-0.500985	0.102328	0.428991	0.367552	Downregulated
P10605	Ctsb	0.255126	0.10265	0.429854	0.366679	Upregulated
Q11011	Npepps	-0.286279	0.103179	0.431581	0.364937	Downregulated
P31938	Map2k1	-0.531515	0.103481	0.432357	0.364158	Downregulated
Q99LF4	Rtcb	0.238424	0.103986	0.433003	0.363509	Upregulated
Q91VW3	Sh3bgrl3	-0.418325	0.103869	0.433003	0.363509	Downregulated
P32037	Slc2a3	-0.713049	0.103872	0.433003	0.363509	Downregulated
Q99LX0	Park7	0.282779	0.10426	0.433658	0.362853	Upregulated
P99026	Psmb4	-0.591709	0.104673	0.434888	0.361623	Downregulated
Q62108	Dlg4	-0.290125	0.105408	0.43745	0.359072	Downregulated
P04925	Prnp	0.572086	0.106417	0.440704	0.355853	Upregulated
Q99PJ0	Ntm	0.323159	0.10643	0.440704	0.355853	Upregulated
Q922V4	Plrg1	0.662662	0.106854	0.441932	0.354644	Upregulated
Q9Z277	Baz1b	0.542175	0.107442	0.441932	0.354644	Upregulated
Q6ZQ82	Arhgap26	0.501741	0.107388	0.441932	0.354644	Upregulated
B9EJ80	Pdzd8	0.471807	0.107425	0.441932	0.354644	Upregulated
O88741	Gdap1	-0.229397	0.107423	0.441932	0.354644	Downregulated
Q8C522	Endod1	-0.608138	0.107182	0.441932	0.354644	Downregulated
Q99JB2	Stoml2	0.214238	0.108109	0.444181	0.35244	Upregulated
Q9QZ06	Tollip	0.345647	0.108978	0.447257	0.349442	Upregulated
Q3V3V9	Carmil2	0.232	0.109206	0.447696	0.349016	Upregulated
P70206	Plxna1	-0.609806	0.10937	0.447873	0.348845	Downregulated
Q91ZM2	Sh2b1	0.300937	0.109493	0.447882	0.348836	Upregulated
Q8R3Q6	Mix23	0.456536	0.109815	0.448702	0.348042	Upregulated
Q8BK72	Mrps27	0.393524	0.110209	0.448911	0.34784	Upregulated
Q9DBS2	Tprg1l	0.381985	0.110329	0.448911	0.34784	Upregulated
Q6URW6	Myh14	-0.30543	0.110015	0.448911	0.34784	Downregulated
Q9WTR1	Trpv2	-0.345604	0.11035	0.448911	0.34784	Downregulated
Q02105	C1qc	0.622331	0.11075	0.449014	0.34774	Upregulated
Q60676	Ppp5c	-0.211091	0.110647	0.449014	0.34774	Downregulated
Q9EPW0	Inpp4a	-0.219023	0.111017	0.449014	0.34774	Downregulated
P08752	Gnai2	-0.281393	0.110513	0.449014	0.34774	Downregulated
Q8BY89	Slc44a2	-0.383157	0.111019	0.449014	0.34774	Downregulated
A2APX8	Scn1a	-0.574016	0.111102	0.449014	0.34774	Downregulated
Q6PDM2	Srsf1	0.449942	0.111273	0.449213	0.347548	Upregulated
Q8K2C7	Os9	-0.577948	0.111766	0.450714	0.346099	Downregulated
Q9R0N0	Galk1	-0.388107	0.112007	0.451192	0.345639	Downregulated
Q8BWQ6	Vps35l	0.433677	0.113492	0.452258	0.344613	Upregulated
P61202	Cops2	0.291566	0.112786	0.452258	0.344613	Upregulated
Q9DAS9	Gng12	0.256443	0.11273	0.452258	0.344613	Upregulated
P57780	Actn4	-0.278961	0.112898	0.452258	0.344613	Downregulated
Q5RJI5	Brsk1	-0.289057	0.113417	0.452258	0.344613	Downregulated
O08807	Prdx4	-0.295733	0.113179	0.452258	0.344613	Downregulated
Q80YV4	Pank4	-0.316506	0.113189	0.452258	0.344613	Downregulated
Q8C547	Heatr5b	-0.449464	0.112702	0.452258	0.344613	Downregulated
Q3TLI0	Trappc10	-0.49181	0.113409	0.452258	0.344613	Downregulated
Q9D6E4	Ttc9b	-0.595307	0.112682	0.452258	0.344613	Downregulated
Q9JL35	Hmgn5	0.480886	0.114256	0.452944	0.343956	Upregulated
Q6IRU2	Tpm4	0.356208	0.114348	0.452944	0.343956	Upregulated
P60335	Pcbp1	-0.266996	0.114013	0.452944	0.343956	Downregulated
Q9R1P1	Psmb3	-0.479176	0.114466	0.452944	0.343956	Downregulated
Q3UJD6	Usp19	-0.500701	0.114294	0.452944	0.343956	Downregulated
Q60575	Kif1b	-0.609155	0.114138	0.452944	0.343956	Downregulated
Q9QYS2	Grm3	-0.880816	0.114519	0.452944	0.343956	Downregulated
Q9DCC8	Tomm20	0.405839	0.114976	0.45342	0.343499	Upregulated
P46467	Vps4b	-0.693132	0.115007	0.45342	0.343499	Downregulated
Q8BHE8	Maip1	-0.693654	0.114967	0.45342	0.343499	Downregulated
Q9CQA6	Chchd1	0.431342	0.11619	0.45518	0.341817	Upregulated
Q8C7R4	Uba6	-0.31564	0.115939	0.45518	0.341817	Downregulated
Q8BZA9	Tigar	-0.346109	0.115954	0.45518	0.341817	Downregulated
Q922H2	Pdk3	-0.43049	0.116143	0.45518	0.341817	Downregulated
Q99KI3	Emc3	-0.468628	0.11575	0.45518	0.341817	Downregulated
Q0GNC1	Inf2	-0.571283	0.115901	0.45518	0.341817	Downregulated
Q8BFR4	Gns	0.61566	0.116332	0.455257	0.341744	Upregulated
P61226	Rap2b	-0.528519	0.116798	0.456596	0.340468	Downregulated
Q6PGC1	Dhx29	0.597502	0.11709	0.457256	0.339841	Upregulated
Q8BJY1	Psmd5	-0.393004	0.117555	0.457624	0.339491	Downregulated
P16388	Kcna1	-0.416804	0.117542	0.457624	0.339491	Downregulated
Q80TL4	Phf24	-0.662963	0.117506	0.457624	0.339491	Downregulated
Q8BU31	Rap2c	0.513812	0.117764	0.457955	0.339177	Upregulated
G5E8V9	Arfip1	0.415402	0.118181	0.458136	0.339005	Upregulated
Q91YR1	Twf1	0.256782	0.117943	0.458136	0.339005	Upregulated
O88532	Zfr	0.242491	0.118131	0.458136	0.339005	Upregulated
Q9D735	Trir	0.559225	0.118433	0.458237	0.33891	Upregulated
Q8R1T1	Chmp7	0.391011	0.118854	0.458237	0.33891	Upregulated
Q8K1A6	Cc2d1a	-0.258923	0.118881	0.458237	0.33891	Downregulated
Q9ERD7	Tubb3	-0.561082	0.118948	0.458237	0.33891	Downregulated
Q9R226	Khdrbs3	-0.673482	0.118514	0.458237	0.33891	Downregulated
Q8BNU0	Armc6	-0.742825	0.118949	0.458237	0.33891	Downregulated
P61290	Psme3	-0.386656	0.119224	0.45882	0.338358	Downregulated
P97371	Psme1	0.355081	0.119813	0.460386	0.336878	Upregulated
Q8VBZ3	Clptm1	-0.300013	0.119879	0.460386	0.336878	Downregulated
Q80TL0	Ppm1e	-0.323468	0.120504	0.461829	0.335518	Downregulated
Q9CQK7	Rwdd1	0.695118	0.120713	0.46215	0.335217	Upregulated
Q9JHW4	Eefsec	0.525427	0.121239	0.463549	0.333904	Upregulated
Q8BXK8	Agap1	0.381559	0.121546	0.463901	0.333575	Upregulated
Q8C1B7	Septin11	0.354871	0.12184	0.464069	0.333417	Upregulated
Q9QYB5	Add3	-0.222219	0.121758	0.464069	0.333417	Downregulated
Q920B9	Supt16h	0.303242	0.122778	0.465776	0.331823	Upregulated
E9Q3L2	Pi4ka	-0.296799	0.122808	0.465776	0.331823	Downregulated
Q3TDN2	Faf2	-0.399683	0.122917	0.465776	0.331823	Downregulated
Q9DBC3	Cmtr1	0.470091	0.124021	0.467568	0.330155	Upregulated
Q8C5W3	Tbcel	0.355723	0.12409	0.467568	0.330155	Upregulated
E9Q7G0	Numa1	0.327063	0.123719	0.467568	0.330155	Upregulated
Q9JJY3	Smpd3	-0.48956	0.123899	0.467568	0.330155	Downregulated
Q3UJP5	Cfap418	-0.645532	0.124147	0.467568	0.330155	Downregulated
Q9WV85	Nme3	-0.970627	0.12382	0.467568	0.330155	Downregulated
P14131	Rps16	0.308096	0.124433	0.46817	0.329596	Upregulated
D3Z7P3	Gls	0.23148	0.124714	0.468727	0.32908	Upregulated
Q8BG92	Clvs2	-0.657195	0.12496	0.468727	0.32908	Downregulated
Q99P30	Nudt7	-0.664544	0.124862	0.468727	0.32908	Downregulated
Q8CGA0	Ppm1f	0.492799	0.126308	0.46914	0.328697	Upregulated
Q5SUF2	Luc7l3	0.405851	0.126367	0.46914	0.328697	Upregulated
Q80X85	Mrps7	0.369313	0.125658	0.46914	0.328697	Upregulated
Q3UEB3	Puf60	0.353445	0.126716	0.46914	0.328697	Upregulated
Q9JMH6	Txnrd1	0.286335	0.125981	0.46914	0.328697	Upregulated
Q9CRD0	Ociad1	0.242785	0.125985	0.46914	0.328697	Upregulated
Q8VDM4	Psmd2	0.211175	0.126132	0.46914	0.328697	Upregulated
Q9Z0H8	Clip2	-0.208639	0.12649	0.46914	0.328697	Downregulated
P56480	Atp5f1b	-0.334588	0.126463	0.46914	0.328697	Downregulated
Q9DCJ9	Npl	-0.398088	0.126666	0.46914	0.328697	Downregulated
Q9Z0E0	Ncdn	-0.544587	0.125374	0.46914	0.328697	Downregulated
O89032	Sh3pxd2a	-0.669404	0.125991	0.46914	0.328697	Downregulated
Q810B6	Ankfy1	-0.799846	0.125776	0.46914	0.328697	Downregulated
Q64152	Btf3	0.560277	0.127293	0.469738	0.328145	Upregulated
Q9JIX0	Eny2	0.498973	0.127743	0.469738	0.328145	Upregulated
Q64012	Raly	0.478244	0.12773	0.469738	0.328145	Upregulated
Q8VDS4	Rprd1a	0.393361	0.128018	0.469738	0.328145	Upregulated
P45591	Cfl2	0.296231	0.127801	0.469738	0.328145	Upregulated
O35098	Dpysl4	0.27332	0.127438	0.469738	0.328145	Upregulated
Q60737	Csnk2a1	-0.222206	0.127616	0.469738	0.328145	Downregulated
O35129	Phb2	-0.284595	0.127774	0.469738	0.328145	Downregulated
Q9Z0G0	Gipc1	-0.454227	0.128011	0.469738	0.328145	Downregulated
Q64727	Vcl	-0.218007	0.128475	0.470949	0.327026	Downregulated
Q7TNC4	Luc7l2	0.483817	0.129061	0.472627	0.325481	Upregulated
Q9DB15	Mrpl12	0.341396	0.129249	0.472848	0.325278	Upregulated
Q9QUJ7	Acsl4	-0.450234	0.129431	0.47305	0.325093	Downregulated
Q7TMF3	Ndufa12	-0.315065	0.129623	0.473255	0.324905	Downregulated
Q9EQG7	Enpp5	-0.589259	0.129921	0.473255	0.324905	Downregulated
A2AAE1	Kiaa1109	-0.61613	0.129996	0.473255	0.324905	Downregulated
Q8BUL6	Plekha1	-0.992133	0.129998	0.473255	0.324905	Downregulated
Q8BIQ5	Cstf2	0.288879	0.130345	0.473473	0.324704	Upregulated
Q791T5	Mtch1	-0.492944	0.130215	0.473473	0.324704	Downregulated
Q9JJF0	Nap1l5	-0.768175	0.130442	0.473473	0.324704	Downregulated
Q60875	Arhgef2	0.367108	0.130591	0.473552	0.324632	Upregulated
P62075	Timm13	0.360576	0.130823	0.473834	0.324374	Upregulated
Q62083	Pick1	-0.480374	0.130924	0.473834	0.324374	Downregulated
Q9Z1G4	Atp6v0a1	-0.259332	0.131337	0.474862	0.323433	Downregulated
Q6PE15	Abhd10	0.365919	0.131809	0.47518	0.323142	Upregulated
P70452	Stx4	-0.391078	0.13179	0.47518	0.323142	Downregulated
Q71M36	Cspg5	-0.468522	0.131662	0.47518	0.323142	Downregulated
Q7TMK9	Syncrip	0.413399	0.132126	0.47586	0.32252	Upregulated
Q99LG2	Tnpo2	-0.446569	0.13239	0.475887	0.322496	Downregulated
Q8BHE3	Atcay	-0.699824	0.132391	0.475887	0.322496	Downregulated
Q9D3P8	Plgrkt	0.507619	0.133052	0.476415	0.322015	Upregulated
P35803	Gpm6b	-0.392556	0.132935	0.476415	0.322015	Downregulated
Q9CXP8	Gng10	-0.510455	0.132954	0.476415	0.322015	Downregulated
Q3UX10	Tubal3	-0.68351	0.132891	0.476415	0.322015	Downregulated
Q91YI0	Asl	-0.922421	0.133883	0.478931	0.319727	Downregulated
P97770	Thumpd3	0.815573	0.134507	0.478975	0.319687	Upregulated
Q6PE13	Prrt3	0.646759	0.134671	0.478975	0.319687	Upregulated
Q9CQ45	Nenf	0.389414	0.13444	0.478975	0.319687	Upregulated
Q8BJZ4	Mrps35	0.323127	0.134416	0.478975	0.319687	Upregulated
Q9Z0S1	Bpnt1	-0.286208	0.134499	0.478975	0.319687	Downregulated
Q9D287	Bcas2	0.576652	0.134947	0.479038	0.31963	Upregulated
Q9EQ20	Aldh6a1	0.334646	0.13485	0.479038	0.31963	Upregulated
O88696	Clpp	0.210253	0.135345	0.479529	0.319185	Upregulated
P48722	Hspa4l	-0.219223	0.135321	0.479529	0.319185	Downregulated
Q9CQ22	Lamtor1	0.433761	0.136379	0.480942	0.317908	Upregulated
Q8R3P0	Aspa	0.398664	0.136247	0.480942	0.317908	Upregulated
Q8JZQ9	Eif3b	0.283793	0.136036	0.480942	0.317908	Upregulated
P63040	Cplx1	0.221003	0.136138	0.480942	0.317908	Upregulated
P06151	Ldha	-0.502767	0.136392	0.480942	0.317908	Downregulated
Q01768	Nme2	0.427004	0.136741	0.481713	0.317211	Upregulated
Q6A068	Cdc5l	0.318709	0.137059	0.481918	0.317027	Upregulated
O08576	Rundc3a	-0.472388	0.136941	0.481918	0.317027	Downregulated
B9EKR1	Ptprz1	-0.209841	0.137484	0.482954	0.316094	Downregulated
Q9WUM4	Coro1c	0.431125	0.138384	0.485182	0.314095	Upregulated
Q9CZ30	Ola1	-0.233356	0.138367	0.485182	0.314095	Downregulated
Q8BGH2	Samm50	-0.358483	0.138593	0.485182	0.314095	Downregulated
Q9R060	Nubp1	-0.902335	0.138773	0.485182	0.314095	Downregulated
O70228	Atp9a	-0.42816	0.138942	0.485313	0.313978	Downregulated
Q80U28	Madd	-0.237725	0.139649	0.486604	0.312824	Downregulated
Q91VR2	Atp5f1c	-0.27143	0.139596	0.486604	0.312824	Downregulated
Q3URD3	Slmap	-0.367914	0.139705	0.486604	0.312824	Downregulated
P47915	Rpl29	0.759429	0.140002	0.486724	0.312717	Upregulated
Q8VEA4	Chchd4	0.4865	0.140913	0.486923	0.31254	Upregulated
Q91V81	Rbm42	0.467185	0.140349	0.486923	0.31254	Upregulated
P28658	Atxn10	-0.253233	0.140753	0.486923	0.31254	Downregulated
Q9D2V7	Coro7	-0.26512	0.14083	0.486923	0.31254	Downregulated
P70236	Map2k6	-0.266803	0.140859	0.486923	0.31254	Downregulated
Q9DB60	Prxl2b	-0.310255	0.14034	0.486923	0.31254	Downregulated
Q8R1I1	Uqcr10	-0.569451	0.140979	0.486923	0.31254	Downregulated
P26350	Ptma	0.432233	0.141406	0.487631	0.311909	Upregulated
Q6NXK7	Dpp10	-0.364361	0.141447	0.487631	0.311909	Downregulated
Q8WTY4	Ciapin1	-0.423577	0.141679	0.487975	0.311602	Downregulated
Q61686	Cbx5	0.537175	0.142461	0.489824	0.30996	Upregulated
Q8BGS2	Bola2	0.478264	0.143204	0.489824	0.30996	Upregulated
Q9ESK9	Rb1cc1	0.431228	0.14393	0.489824	0.30996	Upregulated
Q8VDT9	Mrpl50	0.321498	0.143934	0.489824	0.30996	Upregulated
Q8VE88	Fam114a2	0.321227	0.143614	0.489824	0.30996	Upregulated
P97855	G3bp1	0.251466	0.143218	0.489824	0.30996	Upregulated
Q9DBR7	Ppp1r12a	0.248641	0.142813	0.489824	0.30996	Upregulated
P23116	Eif3a	0.23129	0.14285	0.489824	0.30996	Upregulated
Q5U3K5	Rabl6	-0.210708	0.143591	0.489824	0.30996	Downregulated
Q9DCT1	Akr1e2	-0.283172	0.142699	0.489824	0.30996	Downregulated
Q62288	Spock1	-0.299355	0.143442	0.489824	0.30996	Downregulated
P62812	Gabra1	-0.362563	0.143014	0.489824	0.30996	Downregulated
Q9D7B6	Acad8	-0.589178	0.143821	0.489824	0.30996	Downregulated
Q9ET77	Jph3	0.415986	0.144313	0.490215	0.309613	Upregulated
Q61361	Bcan	-0.497561	0.14423	0.490215	0.309613	Downregulated
Q9CQE1	Nipsnap3b	-0.813007	0.14477	0.491316	0.308639	Downregulated
Q8K448	Abca5	0.844622	0.145404	0.493015	0.30714	Upregulated
Q9DCH6	Zfand6	0.458839	0.146532	0.495285	0.305145	Upregulated
Q8C4Y3	Nelfb	0.409739	0.146607	0.495285	0.305145	Upregulated
Q9D6K7	Ttc33	0.340533	0.146375	0.495285	0.305145	Upregulated
P07309	Ttr	0.86625	0.146756	0.495336	0.3051	Upregulated
Q91VH2	Snx9	0.695294	0.147035	0.495824	0.304672	Upregulated
Q3UZP4	Svip	0.72221	0.148082	0.49636	0.304203	Upregulated
Q6NZB0	Dnajc8	0.34038	0.148046	0.49636	0.304203	Upregulated
Q8K010	Oplah	0.273653	0.14738	0.49636	0.304203	Upregulated
P58871	Tnks1bp1	0.242633	0.147716	0.49636	0.304203	Upregulated
Q9JKN6	Nova1	0.223816	0.148131	0.49636	0.304203	Upregulated
Q8VD65	Pik3r4	-0.262618	0.147509	0.49636	0.304203	Downregulated
Q9D051	Pdhb	-0.272313	0.148109	0.49636	0.304203	Downregulated
Q8VED9	Lgalsl	0.349445	0.148699	0.496507	0.304074	Upregulated
Q9CQ65	Mtap	0.317043	0.148477	0.496507	0.304074	Upregulated
Q8BIW1	Prune1	0.255831	0.148711	0.496507	0.304074	Upregulated
P15532	Nme1	-0.365566	0.148627	0.496507	0.304074	Downregulated
P09411	Pgk1	-0.32781	0.148849	0.496521	0.304062	Downregulated
Q9ERE7	Mesd	-0.465326	0.149095	0.496895	0.303736	Downregulated
Q9JMD0	Znf207	0.384816	0.149865	0.499013	0.301889	Upregulated
P97351	Rps3a	0.191484	0.15031	0.499075	0.301834	Upregulated
P39447	Tjp1	-0.206515	0.150423	0.499075	0.301834	Downregulated
Q9WUR9	Ak4	-0.320315	0.150309	0.499075	0.301834	Downregulated
Q8BFY6	Pef1	-0.561823	0.150238	0.499075	0.301834	Downregulated
Q0VBL3	Rbm15	-0.710444	0.150763	0.499755	0.301243	Downregulated
Q9JI46	Nudt3	0.413877	0.151992	0.501588	0.299653	Upregulated
P81117	Nucb2	0.342377	0.151842	0.501588	0.299653	Upregulated
Q5SV85	Synrg	0.215468	0.15192	0.501588	0.299653	Upregulated
P62270	Rps18	-0.205918	0.151685	0.501588	0.299653	Downregulated
P41234	Abca2	-0.50853	0.152302	0.502164	0.299154	Downregulated
P57716	Ncstn	0.423487	0.153318	0.502766	0.298634	Upregulated
Q60973	Rbbp7	0.361336	0.153757	0.502766	0.298634	Upregulated
Q9D0T1	Snu13	0.292855	0.152749	0.502766	0.298634	Upregulated
Q9Z0H3	Smarcb1	0.261843	0.153651	0.502766	0.298634	Upregulated
Q9ER00	Stx12	0.246247	0.152946	0.502766	0.298634	Upregulated
Q99JX3	Gorasp2	0.192673	0.153576	0.502766	0.298634	Upregulated
P51910	Apod	-0.282305	0.153775	0.502766	0.298634	Downregulated
Q9CQW1	Ykt6	-0.287871	0.153842	0.502766	0.298634	Downregulated
Q9DBS1	Tmem43	-0.327202	0.153708	0.502766	0.298634	Downregulated
Q9CQQ0	Smim8	-0.556115	0.153772	0.502766	0.298634	Downregulated
Q9R0Q3	Tmed2	0.673729	0.154375	0.503553	0.297955	Upregulated
Q9D6K8	Fundc2	0.397656	0.154296	0.503553	0.297955	Upregulated
Q8BJ71	Nup93	0.257984	0.15452	0.503553	0.297955	Upregulated
Q6ZWN5	Rps9	-0.239145	0.154626	0.503553	0.297955	Downregulated
Q60598	Cttn	0.234428	0.154776	0.503599	0.297916	Upregulated
Q9Z351	Kcnq2	0.531183	0.155238	0.503786	0.297754	Upregulated
O54734	Ddost	-0.260047	0.155241	0.503786	0.297754	Downregulated
Q9D6G9	Cmtm5	-0.790274	0.155158	0.503786	0.297754	Downregulated
Q99MR3	Slc12a9	0.627063	0.155777	0.503876	0.297677	Upregulated
P10493	Nid1	0.41581	0.155813	0.503876	0.297677	Upregulated
Q80TY0	Fnbp1	0.197119	0.155594	0.503876	0.297677	Upregulated
Q6ZQI3	Mlec	-0.27003	0.155645	0.503876	0.297677	Downregulated
Q99N89	Mrpl43	0.593556	0.155999	0.50404	0.297535	Upregulated
Q9WVQ1	Magi2	-0.247433	0.156144	0.504066	0.297512	Downregulated
Q9D6S7	Mrrf	0.266565	0.156703	0.504992	0.296716	Upregulated
Q8CG76	Akr7a2	-0.316503	0.156625	0.504992	0.296716	Downregulated
B1AVZ0	Uprt	-0.479916	0.157179	0.506087	0.295775	Downregulated
Q6ZPZ3	Zc3h4	-0.558778	0.157339	0.506162	0.29571	Downregulated
Q8CJ19	Mical3	0.294132	0.158352	0.508539	0.293676	Upregulated
Q8CFV4	Nrn1	-0.359643	0.15835	0.508539	0.293676	Downregulated
Q8K2Q7	Brox	0.560698	0.158616	0.508598	0.293625	Upregulated
Q8BWY3	Etf1	0.292134	0.158685	0.508598	0.293625	Upregulated
Q9CZU6	Cs	-0.429442	0.158783	0.508598	0.293625	Downregulated
P60229	Eif3e	0.348227	0.159101	0.508918	0.293352	Upregulated
Q68FL4	Ahcyl2	-0.26152	0.159206	0.508918	0.293352	Downregulated
P15327	Bpgm	-0.617443	0.159294	0.508918	0.293352	Downregulated
Q9JHK4	Rabggta	-0.277274	0.159913	0.510453	0.292044	Downregulated
Q91Z61	Diras1	-0.377614	0.160136	0.510727	0.291811	Downregulated
O55042	Snca	-0.803349	0.161012	0.513078	0.289816	Downregulated
Q9D0F3	Lman1	0.304199	0.161388	0.513836	0.289176	Upregulated
P0C7L0	Wipf3	-0.30125	0.16169	0.514354	0.288738	Downregulated
O35963	Rab33b	0.42243	0.162176	0.515457	0.287807	Upregulated
Q60899	Elavl2	0.658849	0.16322	0.51789	0.285763	Upregulated
Q8R010	Aimp2	-0.540692	0.163124	0.51789	0.285763	Downregulated
Q9DB27	Mcts1	0.390423	0.164437	0.518188	0.285513	Upregulated
Q9JKV1	Adrm1	0.308797	0.164189	0.518188	0.285513	Upregulated
P26516	Psmd7	0.273255	0.163709	0.518188	0.285513	Upregulated
Q3ULJ0	Gpd1l	0.268897	0.163654	0.518188	0.285513	Upregulated
Q5XG69	Fam169a	0.260913	0.16397	0.518188	0.285513	Upregulated
Q6NZJ6	Eif4g1	-0.171465	0.164758	0.518188	0.285513	Downregulated
O88485	Dync1i1	-0.236481	0.164633	0.518188	0.285513	Downregulated
Q64337	Sqstm1	-0.45886	0.164332	0.518188	0.285513	Downregulated
Q7TSH4	Ccp110	-0.556844	0.163948	0.518188	0.285513	Downregulated
Q9CR86	Carhsp1	-0.663161	0.164853	0.518188	0.285513	Downregulated
P35123	Usp4	-0.513221	0.165038	0.518332	0.285392	Downregulated
P62748	Hpcal1	0.37074	0.1654	0.518376	0.285355	Upregulated
P60843	Eif4a1	0.328881	0.165837	0.518376	0.285355	Upregulated
Q8C854	Myef2	0.243928	0.165853	0.518376	0.285355	Upregulated
P56371	Rab4a	0.237694	0.165643	0.518376	0.285355	Upregulated
P14824	Anxa6	-0.285998	0.165731	0.518376	0.285355	Downregulated
Q9D554	Sf3a3	0.348572	0.167065	0.519956	0.284033	Upregulated
Q7TSC1	Prrc2a	0.316909	0.167099	0.519956	0.284033	Upregulated
Q32NY4	Cnnm3	-0.553738	0.166906	0.519956	0.284033	Downregulated
Q9D0K2	Oxct1	-0.253419	0.167304	0.520158	0.283865	Downregulated
Q4QQM4	Trp53i11	0.671035	0.167938	0.520982	0.283177	Upregulated
Q8R3S6	Exoc1	0.34486	0.168834	0.520982	0.283177	Upregulated
P26043	Rdx	0.344728	0.168497	0.520982	0.283177	Upregulated
P50136	Bckdha	0.225901	0.168572	0.520982	0.283177	Upregulated
P62192	Psmc1	0.222471	0.168502	0.520982	0.283177	Upregulated
Q9JM52	Mink1	-0.236534	0.168047	0.520982	0.283177	Downregulated
P39053	Dnm1	-0.27475	0.168443	0.520982	0.283177	Downregulated
P36536	Sar1a	-0.276245	0.16876	0.520982	0.283177	Downregulated
Q61137	Astn1	-0.556853	0.168695	0.520982	0.283177	Downregulated
Q9QZH6	Ecsit	-0.477049	0.169177	0.521173	0.283018	Downregulated
Q6P3D0	Nudt16	-0.530041	0.169079	0.521173	0.283018	Downregulated
Q8C129	Lnpep	-0.280439	0.169757	0.522526	0.281893	Downregulated
P61161	Actr2	-0.316838	0.169961	0.522718	0.281733	Downregulated
Q3TWW8	Srsf6	0.559142	0.170725	0.523167	0.28136	Upregulated
Q61136	Prpf4b	0.520455	0.171377	0.523167	0.28136	Upregulated
Q8R1B4	Eif3c	0.255295	0.17064	0.523167	0.28136	Upregulated
P11983	Tcp1	-0.242385	0.170477	0.523167	0.28136	Downregulated
Q68FD5	Cltc	-0.308142	0.170842	0.523167	0.28136	Downregulated
Q91VK4	Itm2c	-0.35883	0.171337	0.523167	0.28136	Downregulated
Q9R0Q9	Mpdu1	-0.43621	0.171147	0.523167	0.28136	Downregulated
Q6NVG1	Lpcat4	-0.440728	0.170357	0.523167	0.28136	Downregulated
B0F2B4	Nlgn4l	-0.519518	0.17135	0.523167	0.28136	Downregulated
Q99JG2	Gpr37l1	-0.846931	0.171843	0.524157	0.280539	Downregulated
Q0VBD0	Itgb8	-0.333443	0.172188	0.524777	0.280026	Downregulated
Q9CWS0	Ddah1	-0.19184	0.172528	0.52538	0.279527	Downregulated
Q6P9K8	Caskin1	-0.180864	0.173326	0.52713	0.278083	Downregulated
Q9DCT2	Ndufs3	-0.291262	0.173387	0.52713	0.278083	Downregulated
Q3TLH4	Prrc2c	0.24484	0.173889	0.527982	0.277381	Upregulated
Q8CI94	Pygb	-0.212643	0.173952	0.527982	0.277381	Downregulated
P60670	Nploc4	0.249432	0.174461	0.529094	0.276467	Upregulated
Q8BGR6	Arl15	0.517452	0.174804	0.529269	0.276323	Upregulated
Q9Z1Q5	Clic1	0.298949	0.174789	0.529269	0.276323	Upregulated
Q9CWW6	Pin4	0.344331	0.174977	0.529358	0.276251	Upregulated
P50516	Atp6v1a	-0.416167	0.175367	0.530105	0.275638	Downregulated
Q8BG81	Poldip3	0.318645	0.176899	0.533868	0.272566	Upregulated
Q9JL56	Gde1	0.2868	0.1768	0.533868	0.272566	Upregulated
Q9R190	Mta2	0.486562	0.177236	0.534447	0.272095	Upregulated
Q8CH72	Trim32	0.408935	0.177702	0.534547	0.272014	Upregulated
P62830	Rpl23	-0.29156	0.177475	0.534547	0.272014	Downregulated
Q64521	Gpd2	-0.438743	0.177588	0.534547	0.272014	Downregulated
O55135	Eif6	0.36621	0.178195	0.53509	0.271573	Upregulated
Q3UGY8	Arfgef3	-0.258348	0.17822	0.53509	0.271573	Downregulated
Q61036	Pak3	-0.544824	0.178315	0.53509	0.271573	Downregulated
P35290	Rab24	0.37581	0.179575	0.536327	0.270571	Upregulated
Q8R035	Mrpl58	0.375672	0.17905	0.536327	0.270571	Upregulated
Q62442	Vamp1	0.343232	0.179596	0.536327	0.270571	Upregulated
Q06335	Aplp2	-0.325137	0.179195	0.536327	0.270571	Downregulated
Q8BIZ1	Anks1b	-0.570589	0.179577	0.536327	0.270571	Downregulated
P62754	Rps6	0.247521	0.180227	0.53765	0.2695	Upregulated
P43352	Rad52	-0.360376	0.180329	0.53765	0.2695	Downregulated
Q8BUN9	Slc24a2	0.257638	0.180511	0.537759	0.269412	Upregulated
Q91WV0	Dr1	0.316573	0.181264	0.539136	0.268301	Upregulated
Q99LD4	Gps1	-0.325233	0.181193	0.539136	0.268301	Downregulated
Q7TPM1	Prrc2b	-0.370541	0.181659	0.539879	0.267704	Downregulated
Q501J6	Ddx17	0.249092	0.181954	0.540322	0.267348	Upregulated
Q9QY36	Naa10	0.364415	0.182259	0.540793	0.266969	Upregulated
Q9QUR7	Pin1	0.323523	0.183947	0.545367	0.263311	Upregulated
P57784	Snrpa1	0.391929	0.184444	0.546191	0.262655	Upregulated
P19783	Cox4i1	-0.618587	0.18452	0.546191	0.262655	Downregulated
Q9D9V3	Echdc1	-0.443824	0.184689	0.546256	0.262604	Downregulated
O54946	Dnajb6	0.52454	0.185072	0.546932	0.262067	Upregulated
Q69ZS6	Sv2c	0.425922	0.185237	0.546932	0.262067	Upregulated
Q99KX1	Mlf2	-0.315662	0.185361	0.546932	0.262067	Downregulated
P53026	Rpl10a	0.314364	0.185555	0.54707	0.261957	Upregulated
Q8VEH5	Epm2aip1	-0.239483	0.186618	0.549768	0.259821	Downregulated
Q6VNB8	Wdfy3	0.369791	0.187083	0.550697	0.259087	Upregulated
Q99KI0	Aco2	-0.307222	0.187304	0.550912	0.258918	Downregulated
Q9QUR8	Sema7a	-0.507601	0.187517	0.551102	0.258768	Downregulated
Q8K245	Uvrag	0.49494	0.189006	0.552437	0.257717	Upregulated
Q80VD1	Fam98b	0.379351	0.189619	0.552437	0.257717	Upregulated
Q9CQL5	Mrpl18	0.368237	0.189095	0.552437	0.257717	Upregulated
P06537	Nr3c1	0.355018	0.189294	0.552437	0.257717	Upregulated
Q9CSN1	Snw1	0.352512	0.188952	0.552437	0.257717	Upregulated
Q9CPR7	Sike1	0.316153	0.18991	0.552437	0.257717	Upregulated
Q9WV98	Timm9	0.255097	0.189848	0.552437	0.257717	Upregulated
Q3THK7	Gmps	0.174368	0.188133	0.552437	0.257717	Upregulated
Q8BGU5	Ccny	-0.280861	0.188422	0.552437	0.257717	Downregulated
Q6PAM1	Txlna	-0.282948	0.189008	0.552437	0.257717	Downregulated
Q9DB05	Napa	-0.309558	0.18961	0.552437	0.257717	Downregulated
Q99LG4	Ttc5	-0.388724	0.189746	0.552437	0.257717	Downregulated
Q64378	Fkbp5	-0.402867	0.188278	0.552437	0.257717	Downregulated
Q9DCU6	Mrpl4	0.486305	0.191292	0.552987	0.257285	Upregulated
Q80Z38	Shank2	0.407455	0.190592	0.552987	0.257285	Upregulated
Q8CIV8	Tbce	0.364285	0.191056	0.552987	0.257285	Upregulated
Q04750	Top1	0.355658	0.190631	0.552987	0.257285	Upregulated
Q9DCH4	Eif3f	0.263126	0.191147	0.552987	0.257285	Upregulated
Q8K124	Plekho2	-0.290462	0.190788	0.552987	0.257285	Downregulated
Q6RHR9	Magi1	-0.294512	0.191124	0.552987	0.257285	Downregulated
Q7TNG5	Eml2	0.316144	0.191687	0.553696	0.256729	Upregulated
Q9D6K5	Synj2bp	-0.318838	0.192045	0.554299	0.256256	Downregulated
Q80ZJ1	Rap2a	-0.285138	0.192925	0.556404	0.25461	Downregulated
Q8C878	Uba3	0.364267	0.193301	0.557057	0.254101	Upregulated
Q9Z0N1	Eif2s3x	-0.460048	0.193772	0.55798	0.253381	Downregulated
Q9Z2Y8	Plpbp	0.224627	0.1941	0.558491	0.252984	Upregulated
Q9CRC6	Borcs7	0.622013	0.194912	0.55909	0.252518	Upregulated
Q4V9Z5	Sez6l2	-0.472845	0.194847	0.55909	0.252518	Downregulated
P97411	Ica1	-0.47578	0.194647	0.55909	0.252518	Downregulated
Q78JW9	Ubfd1	-0.215026	0.195254	0.559637	0.252094	Downregulated
Q9Z1M8	Ik	0.353792	0.195699	0.560478	0.251441	Upregulated
Q9DAI2	Ift22	0.292558	0.195858	0.560503	0.251422	Upregulated
Q9DA03	Lyrm7	0.316604	0.196048	0.560523	0.251407	Upregulated
P70232	Chl1	0.268168	0.196215	0.560523	0.251407	Upregulated
Q61097	Ksr1	-0.330902	0.196319	0.560523	0.251407	Downregulated
Q9CRC8	Lrrc40	0.425659	0.196652	0.560609	0.25134	Upregulated
Q8BWF0	Aldh5a1	-0.382297	0.196606	0.560609	0.25134	Downregulated
P62320	Snrpd3	0.443918	0.198591	0.561555	0.250608	Upregulated
P56564	Slc1a3	0.38964	0.19766	0.561555	0.250608	Upregulated
Q8K021	Scamp1	0.301491	0.197612	0.561555	0.250608	Upregulated
Q9JKF7	Mrpl39	0.296274	0.199095	0.561555	0.250608	Upregulated
Q9EQQ9	Oga	0.28222	0.199105	0.561555	0.250608	Upregulated
Q9QYI5	Dnajb2	0.23715	0.198926	0.561555	0.250608	Upregulated
Q91V92	Acly	-0.196813	0.198667	0.561555	0.250608	Downregulated
Q63844	Mapk3	-0.200139	0.198053	0.561555	0.250608	Downregulated
O35678	Mgll	-0.269021	0.197415	0.561555	0.250608	Downregulated
Q3U1F9	Pag1	-0.28518	0.198402	0.561555	0.250608	Downregulated
P28660	Nckap1	-0.292085	0.198062	0.561555	0.250608	Downregulated
Q8C145	Slc39a6	-0.305814	0.199102	0.561555	0.250608	Downregulated
Q8C7M3	Trim9	-0.343345	0.199045	0.561555	0.250608	Downregulated
Q8C0I1	Agps	-0.420948	0.198703	0.561555	0.250608	Downregulated
Q8CHU3	Epn2	0.235896	0.199269	0.56159	0.250581	Upregulated
Q60967	Papss1	0.800893	0.199475	0.561742	0.250463	Upregulated
Q9CY66	Gar1	0.301012	0.200243	0.563479	0.249123	Upregulated
Q62245	Sos1	-0.593628	0.200526	0.563846	0.248839	Downregulated
Q8BR90	Rimoc1	0.354974	0.200971	0.564076	0.248662	Upregulated
Q60668	Hnrnpd	0.33443	0.201154	0.564076	0.248662	Upregulated
P62849	Rps24	0.293424	0.201217	0.564076	0.248662	Upregulated
Q8BMA6	Srp68	0.253218	0.200911	0.564076	0.248662	Upregulated
Q8R4N0	Clybl	0.235025	0.202087	0.566046	0.247148	Upregulated
Q7TME0	Plppr4	-0.352518	0.202377	0.566046	0.247148	Downregulated
Q9CQ88	Tspan31	-0.341887	0.202644	0.566365	0.246904	Downregulated
A2ASQ1	Agrn	0.629243	0.203232	0.566866	0.246519	Upregulated
P32067	Ssb	0.223517	0.203081	0.566866	0.246519	Upregulated
Q9EP69	Sacm1l	-0.355207	0.203283	0.566866	0.246519	Downregulated
Q9D1G5	Lrrc57	0.21451	0.2036	0.566989	0.246426	Upregulated
P61967	Ap1s1	-0.318273	0.203892	0.566989	0.246426	Downregulated
P35802	Gpm6a	-0.341017	0.203938	0.566989	0.246426	Downregulated
Q8BGN3	Enpp6	-0.62846	0.203819	0.566989	0.246426	Downregulated
Q4VAE3	Tmem65	0.283237	0.204328	0.567647	0.245922	Upregulated
P84086	Cplx2	0.38413	0.2056	0.570015	0.244114	Upregulated
P70122	Sbds	0.345305	0.205988	0.570015	0.244114	Upregulated
Q9DBE8	Alg2	0.250965	0.205341	0.570015	0.244114	Upregulated
Q7TT50	Cdc42bpb	0.214383	0.206104	0.570015	0.244114	Upregulated
O35954	Pitpnm1	0.190858	0.205843	0.570015	0.244114	Upregulated
Q9JLB2	Pals1	-0.307642	0.205779	0.570015	0.244114	Downregulated
Q9WU40	Lemd3	0.358327	0.207576	0.5712	0.243212	Upregulated
Q9D6N5	Drap1	0.314453	0.207611	0.5712	0.243212	Upregulated
Q9CPW0	Cntnap2	0.269025	0.207487	0.5712	0.243212	Upregulated
Q8BGD9	Eif4b	0.226229	0.207131	0.5712	0.243212	Upregulated
Q8VEM8	Slc25a3	-0.265844	0.207457	0.5712	0.243212	Downregulated
Q99MR1	Gigyf1	-0.446006	0.207192	0.5712	0.243212	Downregulated
Q8K2C9	Hacd3	-0.953632	0.206986	0.5712	0.243212	Downregulated
Q99NB9	Sf3b1	0.270498	0.208332	0.571688	0.242841	Upregulated
O35927	Ctnnd2	0.225424	0.208406	0.571688	0.242841	Upregulated
Q6A065	Cep170	0.201119	0.20817	0.571688	0.242841	Upregulated
O35643	Ap1b1	-0.391418	0.207957	0.571688	0.242841	Downregulated
Q9WVA2	Timm8a1	0.387925	0.209651	0.572877	0.241938	Upregulated
P53612	Rabggtb	0.326421	0.209814	0.572877	0.241938	Upregulated
Q61165	Slc9a1	0.319058	0.209164	0.572877	0.241938	Upregulated
Q9JM96	Cdc42ep4	-0.264718	0.209268	0.572877	0.241938	Downregulated
P17751	Tpi1	-0.280456	0.209921	0.572877	0.241938	Downregulated
Q8C0Y0	Ppp4r4	-0.453968	0.20956	0.572877	0.241938	Downregulated
Q6PEE2	Ctif	-0.49315	0.209446	0.572877	0.241938	Downregulated
P62858	Rps28	0.55471	0.210289	0.573237	0.241666	Upregulated
P32921	Wars1	0.207862	0.210519	0.573237	0.241666	Upregulated
Q8R0S2	Iqsec1	0.15788	0.210461	0.573237	0.241666	Upregulated
Q9D8B3	Chmp4b	0.152085	0.210804	0.573237	0.241666	Upregulated
Q8BH66	Atl1	-0.232447	0.210826	0.573237	0.241666	Downregulated
Q8VE62	Paip1	-0.295135	0.211025	0.573358	0.241574	Downregulated
Q4FK66	Prpf38a	0.685939	0.213129	0.574442	0.240754	Upregulated
Q924D0	Rtn4ip1	0.400423	0.212558	0.574442	0.240754	Upregulated
Q8K070	Samd14	0.358978	0.211792	0.574442	0.240754	Upregulated
Q6PHS9	Cacna2d2	0.241462	0.212074	0.574442	0.240754	Upregulated
Q8BUK6	Hook3	0.224044	0.213095	0.574442	0.240754	Upregulated
Q9D7A8	Armc1	-0.192136	0.212921	0.574442	0.240754	Downregulated
Q64514	Tpp2	-0.203398	0.211919	0.574442	0.240754	Downregulated
Q61548	Snap91	-0.204082	0.211807	0.574442	0.240754	Downregulated
Q5DTL9	Slc4a10	-0.221145	0.212647	0.574442	0.240754	Downregulated
Q91VE0	Slc27a4	-0.228632	0.21307	0.574442	0.240754	Downregulated
O08759	Ube3a	-0.23936	0.21291	0.574442	0.240754	Downregulated
Q99KG3	Rbm10	0.232926	0.213672	0.574814	0.240472	Upregulated
Q80X50	Ubap2l	0.198079	0.213733	0.574814	0.240472	Upregulated
Q9CQN1	Trap1	0.21251	0.214338	0.576024	0.23956	Upregulated
Q69ZK0	Prex1	0.351771	0.214602	0.576316	0.239339	Upregulated
Q9CQ62	Decr1	0.517829	0.214837	0.576529	0.239179	Upregulated
Q6ZWR6	Syne1	0.236377	0.215528	0.577963	0.2381	Upregulated
Q8BL66	Eea1	0.176716	0.215771	0.578197	0.237924	Upregulated
Q8CH25	Sltm	0.25756	0.216391	0.579439	0.236992	Upregulated
Q9WUQ2	Preb	-0.215893	0.216865	0.580289	0.236356	Downregulated
P84099	Rpl19	0.567898	0.217277	0.580555	0.236157	Upregulated
Q4KML4	Abracl	0.361015	0.217207	0.580555	0.236157	Upregulated
P70404	Idh3g	-0.422099	0.217858	0.581268	0.235624	Downregulated
Q9CW79	Golga1	-0.494504	0.21778	0.581268	0.235624	Downregulated
Q9CWL8	Ctnnbl1	0.514144	0.218058	0.581382	0.235538	Upregulated
P54822	Adsl	0.201359	0.218701	0.58226	0.234883	Upregulated
Q8CJ67	Stau2	-0.401789	0.218552	0.58226	0.234883	Downregulated
Q7TPH6	Mycbp2	-0.473686	0.218865	0.582279	0.234869	Downregulated
P17742	Ppia	0.25132	0.219124	0.582428	0.234758	Upregulated
Q9DBC0	Selenoo	-0.347617	0.219355	0.582428	0.234758	Downregulated
Q6NS60	Fbxo41	-0.353807	0.219393	0.582428	0.234758	Downregulated
P47964	Rpl36	0.309935	0.220424	0.583354	0.234068	Upregulated
Q6P8I4	Pcnp	0.300874	0.220821	0.583354	0.234068	Upregulated
Q8R366	Igsf8	0.201365	0.221158	0.583354	0.234068	Upregulated
Q02257	Jup	-0.248994	0.220878	0.583354	0.234068	Downregulated
Q8VEE4	Rpa1	-0.250169	0.221132	0.583354	0.234068	Downregulated
O88746	Tom1	-0.353188	0.22071	0.583354	0.234068	Downregulated
Q62415	Ppp1r13b	-0.39201	0.220749	0.583354	0.234068	Downregulated
Q8R502	Lrrc8c	-0.498726	0.220106	0.583354	0.234068	Downregulated
P61028	Rab8b	-0.511189	0.22096	0.583354	0.234068	Downregulated
Q08943	Ssrp1	0.372628	0.221351	0.583447	0.233999	Upregulated
Q3UH60	Dip2b	0.234112	0.221776	0.584151	0.233475	Upregulated
Q922U1	Prpf3	0.422975	0.222161	0.584751	0.233029	Upregulated
Q8CBH5	Mfsd6	0.399523	0.222397	0.584956	0.232877	Upregulated
Q5SYD0	Myo1d	-0.496913	0.22267	0.58526	0.232651	Downregulated
O35144	Terf2	0.429993	0.223292	0.586154	0.231988	Upregulated
Q9D8S9	Bola1	0.253471	0.223327	0.586154	0.231988	Upregulated
Q9EPL8	Ipo7	0.299579	0.223878	0.586588	0.231667	Upregulated
O70439	Stx7	0.193942	0.223967	0.586588	0.231667	Upregulated
Q8C8R3	Ank2	0.178479	0.223779	0.586588	0.231667	Upregulated
Q8QZS1	Hibch	0.227889	0.224163	0.58663	0.231636	Upregulated
P97807	Fh	-0.220495	0.2243	0.58663	0.231636	Downregulated
P63087	Ppp1cc	0.281365	0.224909	0.587638	0.23089	Upregulated
Q5SVL6	Rap1gap2	0.205109	0.225319	0.587638	0.23089	Upregulated
O88448	Klc2	0.158362	0.225137	0.587638	0.23089	Upregulated
Q9CXT7	Tmem192	-0.573535	0.225178	0.587638	0.23089	Downregulated
P47802	Mtx1	0.730069	0.225875	0.587661	0.230873	Upregulated
Q923D5	Wbp11	0.355853	0.226438	0.587661	0.230873	Upregulated
Q60739	Bag1	0.32793	0.225874	0.587661	0.230873	Upregulated
Q8K3A0	Hscb	0.274464	0.226169	0.587661	0.230873	Upregulated
Q9D8U8	Snx5	0.231691	0.226392	0.587661	0.230873	Upregulated
Q9CWG9	Bloc1s2	0.223129	0.22574	0.587661	0.230873	Upregulated
O35864	Cops5	0.183191	0.22614	0.587661	0.230873	Upregulated
Q99K48	Nono	0.259779	0.227006	0.588722	0.23009	Upregulated
O55125	Nipsnap1	0.492464	0.227798	0.588988	0.229893	Upregulated
Q99KR7	Ppif	0.282835	0.227309	0.588988	0.229893	Upregulated
P14576	Srp54	0.279476	0.227486	0.588988	0.229893	Upregulated
Q9CRB6	Tppp3	-0.329418	0.228062	0.588988	0.229893	Downregulated
Q9CQC9	Sar1b	-0.33216	0.228221	0.588988	0.229893	Downregulated
Q91VX2	Ubap2	-0.41333	0.22805	0.588988	0.229893	Downregulated
Q2M3X8	Phactr1	-0.531179	0.228166	0.588988	0.229893	Downregulated
Q9CXS4	Cenpv	0.318913	0.228828	0.589324	0.229646	Upregulated
Q9JLB0	Pals2	-0.253354	0.22871	0.589324	0.229646	Downregulated
Q80U63	Mfn2	-0.308388	0.228528	0.589324	0.229646	Downregulated
Q8BYA0	Tbcd	0.277944	0.229276	0.589564	0.229469	Upregulated
Q91YR7	Prpf6	0.259128	0.229474	0.589564	0.229469	Upregulated
P80313	Cct7	-0.152735	0.229222	0.589564	0.229469	Downregulated
Q61290	Cacna1e	-0.329924	0.229558	0.589564	0.229469	Downregulated
Q80W47	Wipi2	0.441146	0.230208	0.590071	0.229096	Upregulated
Q99N87	Mrps5	0.303225	0.230392	0.590071	0.229096	Upregulated
O70305	Atxn2	-0.207294	0.229991	0.590071	0.229096	Downregulated
Q3UJU9	Rmdn3	-0.289213	0.23025	0.590071	0.229096	Downregulated
P02469	Lamb1	0.626341	0.2312	0.59074	0.228604	Upregulated
Q68FE6	Ripor1	0.486116	0.233244	0.59074	0.228604	Upregulated
Q80UY2	Kcmf1	0.454811	0.232796	0.59074	0.228604	Upregulated
Q8R191	Syngr3	0.377515	0.232553	0.59074	0.228604	Upregulated
Q99MD9	Nasp	0.355014	0.233363	0.59074	0.228604	Upregulated
P83917	Cbx1	0.334103	0.233256	0.59074	0.228604	Upregulated
Q9Z2Q5	Mrpl40	0.307204	0.231783	0.59074	0.228604	Upregulated
Q8CIB5	Fermt2	0.274674	0.231371	0.59074	0.228604	Upregulated
Q9DAR7	Dcps	0.262175	0.232077	0.59074	0.228604	Upregulated
Q9D6Z1	Nop56	0.240299	0.232796	0.59074	0.228604	Upregulated
Q9JKB1	Uchl3	0.158809	0.232714	0.59074	0.228604	Upregulated
Q9DBC7	Prkar1a	-0.202342	0.233328	0.59074	0.228604	Downregulated
Q7TPM6	Fsd1	-0.275659	0.233217	0.59074	0.228604	Downregulated
Q8VCT3	Rnpep	-0.296406	0.233124	0.59074	0.228604	Downregulated
Q9D1X0	Nol3	-0.34604	0.233228	0.59074	0.228604	Downregulated
O88441	Mtx2	-0.479432	0.231709	0.59074	0.228604	Downregulated
Q923M0	Ppp1r16a	-0.48507	0.230937	0.59074	0.228604	Downregulated
Q921M7	Cyrib	-0.208202	0.233735	0.591278	0.228208	Downregulated
Q91ZW3	Smarca5	0.269302	0.234331	0.592117	0.227592	Upregulated
P41105	Rpl28	0.194431	0.234386	0.592117	0.227592	Upregulated
O09167	Rpl21	0.279142	0.234583	0.592211	0.227524	Upregulated
Q3UVL4	Vps51	-0.26283	0.235015	0.592558	0.227269	Downregulated
Q9Z1R4	D17h6s53e	-0.340314	0.235195	0.592558	0.227269	Downregulated
Q8CJ40	Crocc	-0.370883	0.2352	0.592558	0.227269	Downregulated
Q9R1Q9	Atp6ap1	0.2293	0.235666	0.592563	0.227265	Upregulated
O70318	Epb41l2	-0.254136	0.235682	0.592563	0.227265	Downregulated
Q91XU3	Pip4k2c	-0.33532	0.235512	0.592563	0.227265	Downregulated
Q9CPW2	Fdx2	-0.304925	0.236375	0.593903	0.226285	Downregulated
O35083	Agpat1	0.24237	0.237177	0.594708	0.225696	Upregulated
Q80XR2	Atp2c1	-0.301965	0.237164	0.594708	0.225696	Downregulated
Q61503	Nt5e	-0.426309	0.23711	0.594708	0.225696	Downregulated
Q8BGX2	Timm29	-0.306167	0.238346	0.597132	0.223929	Downregulated
O35639	Anxa3	-0.332822	0.238466	0.597132	0.223929	Downregulated
Q07813	Bax	0.406621	0.239592	0.597388	0.223743	Upregulated
Q9CR41	Hypk	0.375346	0.238831	0.597388	0.223743	Upregulated
Q60900	Elavl3	0.283353	0.239133	0.597388	0.223743	Upregulated
Q9D7V2	Lysmd2	0.268708	0.239452	0.597388	0.223743	Upregulated
Q8C052	Map1s	0.239682	0.239858	0.597388	0.223743	Upregulated
Q8VEK3	Hnrnpu	0.239532	0.239426	0.597388	0.223743	Upregulated
Q8JZY2	Commd10	-0.236423	0.239199	0.597388	0.223743	Downregulated
Q9Z2V5	Hdac6	-0.593136	0.239727	0.597388	0.223743	Downregulated
Q61207	Psap	0.20924	0.240544	0.597892	0.223377	Upregulated
P50171	Hsd17b8	0.151417	0.240389	0.597892	0.223377	Upregulated
Q8BGT8	Phyhipl	-0.217001	0.240532	0.597892	0.223377	Downregulated
Q9D0M5	Dynll2	0.295495	0.241081	0.598023	0.223282	Upregulated
Q9JKS5	Habp4	0.194641	0.240817	0.598023	0.223282	Upregulated
Q9CPP6	Ndufa5	-0.238638	0.240929	0.598023	0.223282	Downregulated
P62073	Timm10	-0.18485	0.241314	0.598201	0.223153	Downregulated
Q80TV8	Clasp1	-0.237153	0.24182	0.599055	0.222533	Downregulated
Q8BW96	Camk1d	-0.452473	0.242368	0.600011	0.221841	Downregulated
Q9CQ71	Rpa3	0.49322	0.243549	0.60063	0.221393	Upregulated
P62806	H4c16	0.415975	0.244536	0.60063	0.221393	Upregulated
O35215	Ddt	0.380929	0.244617	0.60063	0.221393	Upregulated
P98203	Arvcf	0.376047	0.244367	0.60063	0.221393	Upregulated
O35114	Scarb2	0.35753	0.243755	0.60063	0.221393	Upregulated
Q9CPX6	Atg3	0.262672	0.244439	0.60063	0.221393	Upregulated
P47941	Crkl	0.207353	0.244887	0.60063	0.221393	Upregulated
Q69ZZ9;Q9QXZ0	Macf1	-0.16708	0.243672	0.60063	0.221393	Downregulated
Q6PDS3	Sarm1	-0.215508	0.244787	0.60063	0.221393	Downregulated
Q9JHU4	Dync1h1	-0.249667	0.244419	0.60063	0.221393	Downregulated
Q9CPR4	Rpl17	-0.269747	0.243529	0.60063	0.221393	Downregulated
Q9CXW2	Mrps22	-0.305083	0.244146	0.60063	0.221393	Downregulated
Q6X893	Slc44a1	-0.48053	0.24344	0.60063	0.221393	Downregulated
Q8C079	Strip1	-0.512901	0.24322	0.60063	0.221393	Downregulated
Q9CXY6	Ilf2	0.408518	0.246047	0.600692	0.221348	Upregulated
P29341	Pabpc1	0.185415	0.245995	0.600692	0.221348	Upregulated
A2AJI0	Map7d1	0.175328	0.245687	0.600692	0.221348	Upregulated
Q76MZ3	Ppp2r1a	-0.176913	0.24583	0.600692	0.221348	Downregulated
Q03141	Mark3	-0.247266	0.245172	0.600692	0.221348	Downregulated
Q68EF6	Begain	-0.368022	0.245795	0.600692	0.221348	Downregulated
P52479	Usp10	-0.613024	0.245899	0.600692	0.221348	Downregulated
Q9D1K2	Atp6v1f	0.304753	0.2464	0.601159	0.221011	Upregulated
Q61035	Hars1	0.167241	0.246644	0.601357	0.220867	Upregulated
P55012	Slc12a2	0.368025	0.247522	0.601385	0.220847	Upregulated
Q9WV54	Asah1	0.281053	0.247629	0.601385	0.220847	Upregulated
Q9DCR2	Ap3s1	0.203815	0.246836	0.601385	0.220847	Upregulated
Q80WJ7	Mtdh	0.175182	0.247446	0.601385	0.220847	Upregulated
Q9Z1R2	Bag6	-0.206094	0.247317	0.601385	0.220847	Downregulated
Q8R3V6	Cuedc1	-0.467986	0.247152	0.601385	0.220847	Downregulated
P56183	Rrp1	-0.985711	0.247815	0.601443	0.220806	Downregulated
Q8BHG2	Czib	0.721445	0.24867	0.602024	0.220386	Upregulated
Q9CR27	Washc3	-0.372196	0.24853	0.602024	0.220386	Downregulated
Q9D7E4	NA	-0.406105	0.248705	0.602024	0.220386	Downregulated
Q5SNZ0	Ccdc88a	-0.472926	0.248231	0.602024	0.220386	Downregulated
O08917	Flot1	0.247522	0.249004	0.602355	0.220147	Upregulated
Q9QZF2	Gpc1	0.32278	0.249518	0.602526	0.220024	Upregulated
Q01730	Rsu1	-0.312435	0.249562	0.602526	0.220024	Downregulated
Q9DCT5	Sdf2	-0.504312	0.249249	0.602526	0.220024	Downregulated
Q99N96	Mrpl1	0.65689	0.249916	0.602846	0.219793	Upregulated
Q99JP6	Homer3	0.31186	0.250376	0.602846	0.219793	Upregulated
Q80VP1	Epn1	0.251002	0.250269	0.602846	0.219793	Upregulated
Q91WD5	Ndufs2	-0.229752	0.250508	0.602846	0.219793	Downregulated
Q149F3	Gspt2	-0.263042	0.250294	0.602846	0.219793	Downregulated
Q99LI7	Cstf3	0.527791	0.250704	0.602926	0.219736	Upregulated
Q9R112	Sqor	-0.483756	0.250978	0.603194	0.219543	Downregulated
Q9QZQ8	Macroh2a1	0.326412	0.251156	0.603231	0.219517	Upregulated
Q9D0J8	Ptms	0.375757	0.252752	0.603432	0.219371	Upregulated
Q9Z0J4	Nos1	0.255742	0.252868	0.603432	0.219371	Upregulated
P35282	Rab21	0.246602	0.252865	0.603432	0.219371	Upregulated
Q64442	Sord	0.214642	0.252305	0.603432	0.219371	Upregulated
Q9D898	Arpc5l	0.194569	0.252517	0.603432	0.219371	Upregulated
P70175	Dlg3	-0.212762	0.251583	0.603432	0.219371	Downregulated
Q8CI71	Vps50	-0.231441	0.252553	0.603432	0.219371	Downregulated
Q6DFV7	Ncoa7	-0.274236	0.251881	0.603432	0.219371	Downregulated
Q62077	Plcg1	-0.334538	0.252641	0.603432	0.219371	Downregulated
Q8BWT1	Acaa2	-0.503098	0.254009	0.605764	0.217697	Downregulated
P51125	Cast	0.254997	0.254295	0.606057	0.217486	Upregulated
Q61595	Ktn1	0.268723	0.25545	0.606468	0.217192	Upregulated
Q69ZW3	Ehbp1	-0.216257	0.255055	0.606468	0.217192	Downregulated
Q91YN9	Bag2	-0.392239	0.255227	0.606468	0.217192	Downregulated
Q9EP72	Emc7	-0.416879	0.255049	0.606468	0.217192	Downregulated
Q9CQ40	Mrpl49	-0.481653	0.255309	0.606468	0.217192	Downregulated
Q8K298	Anln	-0.500072	0.254749	0.606468	0.217192	Downregulated
Q91YE3	Egln1	-0.21361	0.256236	0.607556	0.216413	Downregulated
P05132	Prkaca	-0.443054	0.256073	0.607556	0.216413	Downregulated
Q62443	Nptx1	0.312569	0.256967	0.608899	0.215455	Upregulated
Q9Z2M7	Pmm2	0.229801	0.257362	0.609445	0.215065	Upregulated
Q91ZP9	Necab2	-0.360717	0.258022	0.610212	0.214519	Downregulated
Q9JMA1	Usp14	-0.409452	0.258179	0.610212	0.214519	Downregulated
O88544	Cops4	0.174466	0.258494	0.610566	0.214268	Upregulated
Q9EPV8	Ubl5	0.295174	0.258672	0.610598	0.214245	Upregulated
Q9CVB6	Arpc2	-0.187114	0.259581	0.612353	0.212998	Downregulated
Q7TMM9	Tubb2a	0.534849	0.260323	0.6132	0.212398	Upregulated
Q8BVL9	Jakmip1	0.440445	0.260456	0.6132	0.212398	Upregulated
Q9D1Q6	Erp44	-0.186182	0.260231	0.6132	0.212398	Downregulated
Q91X97	Ncald	-0.489013	0.260602	0.6132	0.212398	Downregulated
Q9JJG0	Tacc2	0.258115	0.261193	0.614202	0.211689	Upregulated
Q8CHC4	Synj1	-0.192263	0.261511	0.61456	0.211436	Downregulated
Q8VI63	Mob2	0.329066	0.262069	0.61548	0.210786	Upregulated
P19137	Lama1	0.327389	0.262253	0.615523	0.210756	Upregulated
Q9D1E6	Tbcb	0.214743	0.263079	0.616679	0.209941	Upregulated
Q9ER58	Spock2	-0.490665	0.263427	0.617106	0.20964	Downregulated
P17426	Ap2a1	-0.230353	0.263916	0.617861	0.209109	Downregulated
Q99MI1	Erc1	0.310003	0.264435	0.618294	0.208805	Upregulated
P63318	Prkcg	-0.238599	0.264364	0.618294	0.208805	Downregulated
P58064	Mrps6	0.279526	0.265411	0.61901	0.208302	Upregulated
Q8CAA7	Pgm2l1	-0.211845	0.265162	0.61901	0.208302	Downregulated
Q8K0U4	Hspa12a	-0.280537	0.265036	0.61901	0.208302	Downregulated
Q9D7G0	Prps1	-0.30554	0.265262	0.61901	0.208302	Downregulated
Q62073	Map3k7	-0.600992	0.265576	0.61901	0.208302	Downregulated
Q5NCF2	Trappc1	-0.249639	0.266752	0.62136	0.206657	Downregulated
P80314	Cct2	-0.142813	0.267495	0.622308	0.205995	Downregulated
O55142	Rpl35a	-0.204325	0.267389	0.622308	0.205995	Downregulated
Q69ZZ9	Macf1	0.369264	0.268455	0.623367	0.205256	Upregulated
Q6NV83	U2surp	0.25549	0.268353	0.623367	0.205256	Upregulated
P97461	Rps5	-0.651415	0.268172	0.623367	0.205256	Downregulated
P61979	Hnrnpk	0.22049	0.269147	0.624583	0.20441	Upregulated
Q91V41	Rab14	-0.149835	0.269529	0.625012	0.204112	Downregulated
P16054	Prkce	-0.20507	0.269669	0.625012	0.204112	Downregulated
O70194	Eif3d	0.37508	0.270578	0.625167	0.204004	Upregulated
P63101	Ywhaz	0.32288	0.27015	0.625167	0.204004	Upregulated
Q3THS6	Mat2a	0.205443	0.270748	0.625167	0.204004	Upregulated
P58252	Eef2	-0.165456	0.270745	0.625167	0.204004	Downregulated
P50247	Ahcy	-0.253455	0.270004	0.625167	0.204004	Downregulated
P62717	Rpl18a	-0.308061	0.270464	0.625167	0.204004	Downregulated
Q80Y55	Bsdc1	0.410992	0.271078	0.625319	0.203898	Upregulated
Q60634	Flot2	0.226996	0.271152	0.625319	0.203898	Upregulated
O08539	Bin1	-0.264274	0.271335	0.625352	0.203876	Downregulated
Q9D2N4	Dtna	-0.179353	0.271794	0.625632	0.203681	Downregulated
P70297	Stam	-0.406985	0.271786	0.625632	0.203681	Downregulated
Q9CZG3	Commd8	0.357782	0.272332	0.625694	0.203638	Upregulated
Q9CQJ6	Denr	0.313855	0.273847	0.625694	0.203638	Upregulated
Q8VCD6	Reep2	0.282705	0.273734	0.625694	0.203638	Upregulated
P70303	Ctps2	0.261346	0.273298	0.625694	0.203638	Upregulated
Q80YD1	Supv3l1	0.225418	0.273423	0.625694	0.203638	Upregulated
Q9CR57	Rpl14	0.168383	0.272325	0.625694	0.203638	Upregulated
P67871	Csnk2b	0.166485	0.273641	0.625694	0.203638	Upregulated
P15508	Sptb	-0.161635	0.273681	0.625694	0.203638	Downregulated
Q9CQF9	Pcyox1	-0.200742	0.273837	0.625694	0.203638	Downregulated
Q8BIJ6	Iars2	-0.237879	0.273219	0.625694	0.203638	Downregulated
Q08122	Tle3	-0.377286	0.272676	0.625694	0.203638	Downregulated
P48320	Gad2	-0.385182	0.272	0.625694	0.203638	Downregulated
Q60972	Rbbp4	0.240258	0.274778	0.626765	0.202895	Upregulated
P54227	Stmn1	-0.208589	0.274823	0.626765	0.202895	Downregulated
P54729	Nub1	-0.846807	0.274744	0.626765	0.202895	Downregulated
O88952	Lin7c	0.219478	0.275066	0.626934	0.202778	Upregulated
Q80U57	Rims3	0.389093	0.275279	0.62703	0.202712	Upregulated
Q8R0J7	Vps37b	-0.31495	0.275446	0.62703	0.202712	Downregulated
P98191	Cds1	-0.253854	0.276442	0.62891	0.201412	Downregulated
Q80W21	Gstm7	-0.45139	0.276622	0.628933	0.201396	Downregulated
Q8R4S0	Ppp1r14c	0.584018	0.276823	0.629004	0.201346	Upregulated
Q91YM4	Tbrg4	0.221171	0.277699	0.629451	0.201038	Upregulated
P61021	Rab5b	0.155705	0.277614	0.629451	0.201038	Upregulated
Q9DCJ5	Ndufa8	-0.267039	0.277578	0.629451	0.201038	Downregulated
Q8BM72	Hspa13	-0.292177	0.277296	0.629451	0.201038	Downregulated
P60202	Plp1	-0.596647	0.278169	0.63013	0.20057	Downregulated
P84089	Erh	0.626828	0.280967	0.630403	0.200382	Upregulated
Q9CQM5	Txndc17	0.425828	0.28047	0.630403	0.200382	Upregulated
Q8BGW1	Fto	0.2442	0.279345	0.630403	0.200382	Upregulated
P14094	Atp1b1	0.225897	0.280122	0.630403	0.200382	Upregulated
Q9WTN0	Ggps1	0.213098	0.279354	0.630403	0.200382	Upregulated
Q60692	Psmb6	0.180644	0.279117	0.630403	0.200382	Upregulated
Q9DBP5	Cmpk1	0.160744	0.280822	0.630403	0.200382	Upregulated
O70161	Pip5k1c	-0.139992	0.280041	0.630403	0.200382	Downregulated
P62141	Ppp1cb	-0.175174	0.280867	0.630403	0.200382	Downregulated
Q9Z218	Dpp6	-0.197696	0.280338	0.630403	0.200382	Downregulated
Q9EQF6	Dpysl5	-0.22308	0.281181	0.630403	0.200382	Downregulated
O70400	Pdlim1	-0.239665	0.279698	0.630403	0.200382	Downregulated
P62911	Rpl32	-0.279711	0.279592	0.630403	0.200382	Downregulated
O70325	Gpx4	-0.284925	0.278972	0.630403	0.200382	Downregulated
P51881	Slc25a5	-0.328425	0.279232	0.630403	0.200382	Downregulated
P70698	Ctps1	-0.38018	0.278589	0.630403	0.200382	Downregulated
Q6PCN3	Ttbk1	-0.385251	0.281092	0.630403	0.200382	Downregulated
Q9QYI3	Dnajc7	-0.276785	0.281659	0.631092	0.199907	Downregulated
O35737	Hnrnph1	0.391086	0.282463	0.631758	0.199449	Upregulated
Q8BTV2	Cpsf7	0.333769	0.282467	0.631758	0.199449	Upregulated
Q3UVX5	Grm5	-0.598315	0.282224	0.631758	0.199449	Downregulated
Q99MU3	Adar	-0.485646	0.283035	0.632646	0.198839	Downregulated
Q3UNH4	Gprin1	0.286735	0.283242	0.632727	0.198784	Upregulated
Q9ESJ4	Nckipsd	-0.276271	0.283579	0.633099	0.198528	Downregulated
Q91V61	Sfxn3	0.276043	0.283979	0.633229	0.198439	Upregulated
B9EJ86	Osbpl8	-0.236632	0.283872	0.633229	0.198439	Downregulated
P18760	Cfl1	0.304607	0.2847	0.634116	0.197832	Upregulated
P21107	Tpm3	0.234468	0.284719	0.634116	0.197832	Upregulated
P63276	Rps17	0.267892	0.285024	0.634358	0.197666	Upregulated
Q9D428	GOLGA7B	-0.297201	0.28517	0.634358	0.197666	Downregulated
Q9Z1N5	Ddx39b	0.259534	0.285859	0.63551	0.196878	Upregulated
Q08288	Lyar	0.281709	0.286167	0.635553	0.196848	Upregulated
P83093	Stim2	-0.324247	0.286222	0.635553	0.196848	Downregulated
Q6NXK8	Asic1	0.420378	0.286426	0.635626	0.196798	Upregulated
Q9JHI5	Ivd	-0.148005	0.286635	0.635708	0.196742	Downregulated
Q9D0E3	Lysmd1	0.244531	0.286989	0.636113	0.196466	Upregulated
Q8R5C5	Actr1b	0.255803	0.288196	0.637263	0.195681	Upregulated
Q7TSI3	Ppp6r1	0.236233	0.288047	0.637263	0.195681	Upregulated
Q8VI75	Ipo4	-0.253098	0.288181	0.637263	0.195681	Downregulated
A2RSJ4	Uhrf1bp1l	-0.28155	0.288118	0.637263	0.195681	Downregulated
Q9EQS3	Mycbp	0.278723	0.28863	0.637462	0.195546	Upregulated
Q9Z0P4	Palm	0.19929	0.288538	0.637462	0.195546	Upregulated
Q9CWM4	Pfdn1	0.237604	0.288905	0.63769	0.19539	Upregulated
P62137	Ppp1ca	-0.139101	0.289131	0.637809	0.19531	Downregulated
Q04735	Cdk16	0.373822	0.290007	0.638231	0.195022	Upregulated
Q8VDM6	Hnrnpul1	0.258719	0.290183	0.638231	0.195022	Upregulated
Q8VEK0	Tmem30a	0.231411	0.289632	0.638231	0.195022	Upregulated
Q80SZ7	Gng5	0.202623	0.29016	0.638231	0.195022	Upregulated
P28663	Napb	-0.231559	0.290016	0.638231	0.195022	Downregulated
Q8K2F0	Brd3	0.41056	0.290899	0.639001	0.194499	Upregulated
Q9WVK4	Ehd1	0.301756	0.291056	0.639001	0.194499	Upregulated
Q920Q6	Msi2	0.177728	0.291042	0.639001	0.194499	Upregulated
Q9R1L5	Mast1	0.173299	0.291223	0.639001	0.194499	Upregulated
Q9QZ23	Nfu1	-0.234045	0.291605	0.63946	0.194187	Downregulated
P17225	Ptbp1	0.354956	0.292741	0.640744	0.193315	Upregulated
Q99MN9	Pccb	0.140502	0.292882	0.640744	0.193315	Upregulated
Q80UJ7	Rab3gap1	-0.183492	0.292534	0.640744	0.193315	Downregulated
Q8BG02	Ppp2r2c	-0.399272	0.292662	0.640744	0.193315	Downregulated
Q80WW9	Ddrgk1	0.251304	0.294462	0.640796	0.19328	Upregulated
P68510	Ywhah	0.247686	0.293335	0.640796	0.19328	Upregulated
Q99MR8	Mccc1	0.216567	0.294461	0.640796	0.19328	Upregulated
Q8BYR5	Cadps2	0.196977	0.294169	0.640796	0.19328	Upregulated
B2RXS4	Plxnb2	0.166717	0.293401	0.640796	0.19328	Upregulated
Q9D710	Tmx2	-0.191472	0.29369	0.640796	0.19328	Downregulated
P48453	Ppp3cb	-0.21138	0.2943	0.640796	0.19328	Downregulated
Q60932	Vdac1	-0.240611	0.294426	0.640796	0.19328	Downregulated
Q9CQ85	Timm22	-0.296113	0.29375	0.640796	0.19328	Downregulated
Q9R1C6	Dgke	0.205458	0.295027	0.641649	0.192703	Upregulated
P54285	Cacnb3	-0.26957	0.29546	0.642213	0.192321	Downregulated
P55937	Golga3	0.251316	0.295718	0.642336	0.192238	Upregulated
Q9CR26	Vta1	0.237548	0.295863	0.642336	0.192238	Upregulated
A0A1W2P872	Nova2	0.343461	0.296414	0.642611	0.192052	Upregulated
Q3URS9	Ccdc51	-0.19663	0.29624	0.642611	0.192052	Downregulated
Q3U1J4	Ddb1	-0.205822	0.29651	0.642611	0.192052	Downregulated
O35633	Slc32a1	0.27203	0.297856	0.644808	0.19057	Upregulated
Q6PER3	Mapre3	-0.127421	0.297871	0.644808	0.19057	Downregulated
Q9D1L0	Chchd2	0.194138	0.298336	0.645438	0.190146	Upregulated
D3YXK2	Safb	0.180316	0.29912	0.646534	0.189409	Upregulated
Q9DCD0	Pgd	-0.144261	0.299367	0.646534	0.189409	Downregulated
Q9WUN2	Tbk1	-0.495455	0.299298	0.646534	0.189409	Downregulated
Q80X80	C2cd2l	-0.235523	0.299736	0.646956	0.189125	Downregulated
Q62418	Dbnl	0.192358	0.300296	0.647033	0.189074	Upregulated
Q7TQD2	Tppp	-0.243413	0.300245	0.647033	0.189074	Downregulated
Q99KK7	Dpp3	-0.262501	0.300125	0.647033	0.189074	Downregulated
Q9EQZ6	Rapgef4	0.320026	0.300885	0.647593	0.188698	Upregulated
Q9CWZ7	Napg	0.213736	0.300905	0.647593	0.188698	Upregulated
P97384	Anxa11	-0.23012	0.301725	0.64898	0.187768	Downregulated
Q80TZ3	Dnajc6	-0.222663	0.302058	0.649319	0.187542	Downregulated
P83882	Rpl36a	0.432729	0.303086	0.649496	0.187423	Upregulated
Q3UUG6	Tbc1d24	0.306795	0.303519	0.649496	0.187423	Upregulated
Q8K0V4	Cnot3	0.296493	0.303542	0.649496	0.187423	Upregulated
Q9CQF0	Mrpl11	0.276503	0.30343	0.649496	0.187423	Upregulated
Q3TXS7	Psmd1	0.136467	0.303023	0.649496	0.187423	Upregulated
P63038	Hspd1	-0.155642	0.30338	0.649496	0.187423	Downregulated
Q9CXJ4	Abcb8	-0.214481	0.302902	0.649496	0.187423	Downregulated
P50428	Arsa	-0.773321	0.302761	0.649496	0.187423	Downregulated
B1AXP6	Tomm5	0.208329	0.304383	0.65092	0.186472	Upregulated
Q8BHH2	Rab9b	-0.497197	0.305845	0.653668	0.184643	Downregulated
P16858	Gapdh	-0.345059	0.306162	0.65397	0.184442	Downregulated
Q9ER73	Elp4	0.190147	0.306631	0.654399	0.184157	Upregulated
Q9JJL8	Sars2	-0.619647	0.306717	0.654399	0.184157	Downregulated
Q0VGB7	Ppp4r2	-0.324791	0.307016	0.654662	0.183983	Downregulated
Q9CY58	Serbp1	0.150895	0.307331	0.654828	0.183873	Upregulated
Q8BPN8	Dmxl2	-0.14699	0.307911	0.654828	0.183873	Downregulated
P28740	Kif2a	-0.156211	0.308031	0.654828	0.183873	Downregulated
Q9QXS6	Dbn1	-0.229641	0.308047	0.654828	0.183873	Downregulated
Q9D8V7	Sec11c	-0.294081	0.308015	0.654828	0.183873	Downregulated
P03930	Mtatp8	-0.349225	0.308154	0.654828	0.183873	Downregulated
O09126	Sema4d	0.398901	0.308887	0.654883	0.183836	Upregulated
P62862	Fau	0.308725	0.308859	0.654883	0.183836	Upregulated
Q99K01	Pdxdc1	0.177589	0.308413	0.654883	0.183836	Upregulated
Q8VDI7	Ubac1	-0.342767	0.308564	0.654883	0.183836	Downregulated
O35465	Fkbp8	-0.151202	0.309146	0.655057	0.183721	Downregulated
Q91VW5	Golga4	-0.322832	0.309407	0.655236	0.183603	Downregulated
P60904	Dnajc5	-0.317793	0.309819	0.655733	0.183273	Downregulated
Q8BWW9	Pkn2	0.263742	0.310354	0.656116	0.183019	Upregulated
Q7TQF7	Amph	-0.156884	0.310322	0.656116	0.183019	Downregulated
P13634	Ca1	-0.888678	0.310697	0.656468	0.182786	Downregulated
Q8VE97	Srsf4	0.292167	0.311273	0.656698	0.182634	Upregulated
P62774	Mtpn	0.223896	0.311485	0.656698	0.182634	Upregulated
O88737	Bsn	0.187169	0.311359	0.656698	0.182634	Upregulated
Q80ZF8	Adgrb3	-0.251848	0.311515	0.656698	0.182634	Downregulated
Q920I9	Wdr7	-0.133328	0.31175	0.656794	0.182571	Downregulated
P35438	Grin1	-0.296812	0.311915	0.656794	0.182571	Downregulated
Q9ER88	Dap3	-0.392591	0.312496	0.657644	0.182009	Downregulated
Q8K400	Stxbp5	0.301246	0.312965	0.658037	0.18175	Upregulated
Q9R0M6	Rab9a	0.2517	0.313215	0.658037	0.18175	Upregulated
Q6KAU4	Mvb12b	-0.500073	0.313131	0.658037	0.18175	Downregulated
B2RQC6	Cad	0.288146	0.313967	0.658123	0.181693	Upregulated
Q6A4J8	Usp7	0.143698	0.31392	0.658123	0.181693	Upregulated
Q9DBG3	Ap2b1	-0.27279	0.313917	0.658123	0.181693	Downregulated
O88522	Ikbkg	-0.409856	0.313781	0.658123	0.181693	Downregulated
O55003	Bnip3	0.392062	0.314165	0.658167	0.181664	Upregulated
A2RTL5	Rsrc2	0.362556	0.31493	0.658651	0.181344	Upregulated
Q924S7	Spred2	0.322703	0.314816	0.658651	0.181344	Upregulated
E9QAT4	Sec16a	0.262676	0.314759	0.658651	0.181344	Upregulated
Q9Z2A5	Ate1	0.372034	0.315195	0.658834	0.181224	Upregulated
Q3ULD5	Mccc2	-0.30555	0.316282	0.660733	0.179974	Downregulated
Q6PAR5	Gapvd1	0.169124	0.316503	0.660823	0.179915	Upregulated
Q9JIA7	Sphk2	-0.399998	0.317072	0.661637	0.17938	Downregulated
O54724	Cavin1	0.228663	0.318022	0.662129	0.179057	Upregulated
Q9DC61	Pmpca	-0.177043	0.317804	0.662129	0.179057	Downregulated
Q3TKT4	Smarca4	-0.292079	0.317888	0.662129	0.179057	Downregulated
P31324	Prkar2b	-0.489296	0.317858	0.662129	0.179057	Downregulated
Q8BMF3	Me3	0.251055	0.318348	0.662436	0.178856	Upregulated
Q8C0D4	Arhgap12	0.222045	0.318926	0.663265	0.178313	Upregulated
Q9CQB5	Cisd2	0.241253	0.319325	0.663723	0.178013	Upregulated
Q8JZQ2	Afg3l2	-0.138488	0.31983	0.663968	0.177853	Downregulated
Q3TYD6	Lmtk2	-0.181796	0.319894	0.663968	0.177853	Downregulated
P24270	Cat	-0.195847	0.319999	0.663968	0.177853	Downregulated
Q9DBF1	Aldh7a1	-0.363327	0.320159	0.663968	0.177853	Downregulated
P61222	Abce1	0.257169	0.321239	0.66509	0.177119	Upregulated
Q921M3	Sf3b3	0.128433	0.320938	0.66509	0.177119	Upregulated
Q99JY8	Plpp3	-0.22195	0.321108	0.66509	0.177119	Downregulated
Q8BGZ2	Fam168a	0.383338	0.321789	0.665377	0.176932	Upregulated
Q9D394	Rufy3	-0.147946	0.321916	0.665377	0.176932	Downregulated
Q68EF0	Rab3ip	-0.525229	0.321625	0.665377	0.176932	Downregulated
Q6W8Q3	Pcp4l1	-0.181847	0.322102	0.66539	0.176924	Downregulated
Q9CT10	Ranbp3	0.342253	0.322368	0.665568	0.176807	Upregulated
Q9Z1F9	Uba2	0.299459	0.323894	0.665753	0.176687	Upregulated
P12658	Calb1	0.241099	0.323217	0.665753	0.176687	Upregulated
Q6NVE8	Wdr44	0.234158	0.323068	0.665753	0.176687	Upregulated
Q91YQ5	Rpn1	-0.135233	0.322871	0.665753	0.176687	Downregulated
O88958	Gnpda1	-0.293012	0.323812	0.665753	0.176687	Downregulated
Q8VE09	Ttc39c	-0.339586	0.323339	0.665753	0.176687	Downregulated
A2A690	Tanc2	-0.438924	0.323684	0.665753	0.176687	Downregulated
Q99J21	Mcoln1	-0.66771	0.323523	0.665753	0.176687	Downregulated
Q8CCJ3	Ufl1	0.277417	0.324793	0.66723	0.175724	Upregulated
Q8CAE9	Podxl2	-0.255147	0.325413	0.668133	0.175137	Downregulated
Q9DBL7	Coasy	0.205452	0.327156	0.66955	0.174217	Upregulated
Q9D7N9	Apmap	0.144665	0.326998	0.66955	0.174217	Upregulated
Q9CPU0	Glo1	-0.231551	0.327152	0.66955	0.174217	Downregulated
Q9CQ79	Txndc9	-0.28217	0.327187	0.66955	0.174217	Downregulated
Q6DIB5	Megf10	-0.320926	0.326985	0.66955	0.174217	Downregulated
Q8R4R6	Nup35	0.205782	0.32779	0.669674	0.174137	Upregulated
Q8BRT1	Clasp2	0.12424	0.327784	0.669674	0.174137	Upregulated
Q9R1P0	Psma4	-0.321457	0.327715	0.669674	0.174137	Downregulated
Q9CQC6	Bzw1	-0.139575	0.328436	0.670624	0.173521	Downregulated
Q8BJF9	Chmp2b	0.347258	0.330034	0.672532	0.172287	Upregulated
Q8CGC4	Lsm14b	0.233847	0.329883	0.672532	0.172287	Upregulated
Q9WV80	Snx1	0.143753	0.330096	0.672532	0.172287	Upregulated
Q91WG5	Prkag2	-0.294101	0.329807	0.672532	0.172287	Downregulated
Q8BVE3	Atp6v1h	-0.180451	0.332371	0.676795	0.169543	Downregulated
Q59J78	Ndufaf2	0.25143	0.333097	0.677902	0.168833	Upregulated
Q05D44	Eif5b	0.213988	0.334774	0.680939	0.166892	Upregulated
Q8BFT9	Svop	0.221801	0.335262	0.681559	0.166497	Upregulated
Q68EF4	Grm4	0.314984	0.335783	0.681869	0.166299	Upregulated
Q8BLQ9	Cadm2	0.255781	0.335674	0.681869	0.166299	Upregulated
Q3U7U3	Fbxo7	-0.237643	0.33606	0.682058	0.166179	Downregulated
Q8R0P4	Aamdc	-0.192914	0.336274	0.682119	0.16614	Downregulated
P97434	Mprip	0.194722	0.338146	0.683406	0.165321	Upregulated
Q7TSQ8	Pdpr	0.189425	0.338007	0.683406	0.165321	Upregulated
Q61937	Npm1	0.179833	0.339121	0.683406	0.165321	Upregulated
Q6PDI5	Ecpas	0.173858	0.337827	0.683406	0.165321	Upregulated
Q9Z2H2	Rgs6	-0.129934	0.339087	0.683406	0.165321	Downregulated
P17710	Hk1	-0.162055	0.338587	0.683406	0.165321	Downregulated
Q8K221	Arfip2	-0.220962	0.338237	0.683406	0.165321	Downregulated
Q62048	Pea15	-0.221583	0.338572	0.683406	0.165321	Downregulated
P56375	Acyp2	-0.374778	0.338417	0.683406	0.165321	Downregulated
Q9DC23	Dnajc10	-0.388665	0.33877	0.683406	0.165321	Downregulated
P37804	Tagln	-0.430226	0.337256	0.683406	0.165321	Downregulated
Q9Z2D1	Mtmr2	-0.495905	0.338776	0.683406	0.165321	Downregulated
P81122	Irs2	0.448115	0.339534	0.683713	0.165126	Upregulated
Q99LE6	Abcf2	-0.325921	0.339643	0.683713	0.165126	Downregulated
Q8K327	Champ1	0.239355	0.340678	0.685054	0.164275	Upregulated
O55100	Syngr1	0.171341	0.34052	0.685054	0.164275	Upregulated
P28474	Adh5	0.305352	0.341225	0.685469	0.164012	Upregulated
P62855	Rps26	-0.205549	0.341255	0.685469	0.164012	Downregulated
P97823	Lypla1	-0.278723	0.34153	0.68565	0.163898	Downregulated
Q8R0A5	Tceal3	0.189752	0.341819	0.685858	0.163766	Upregulated
Q9EP53	Tsc1	0.189699	0.34221	0.686271	0.163504	Upregulated
Q9QYX7	Pclo	0.229347	0.343486	0.688459	0.162122	Upregulated
Q9Z0L0	Tpbg	0.293907	0.344399	0.688989	0.161788	Upregulated
P18572	Bsg	0.185839	0.343959	0.688989	0.161788	Upregulated
P84091	Ap2m1	-0.304621	0.34419	0.688989	0.161788	Downregulated
Q91YT0	Ndufv1	-0.356084	0.344494	0.688989	0.161788	Downregulated
O55143	Atp2a2	-0.144557	0.344778	0.689183	0.161665	Downregulated
Q91Z67	Srgap2	0.189596	0.345793	0.690096	0.161091	Upregulated
Q8C167	Prepl	0.184636	0.345635	0.690096	0.161091	Upregulated
P05201	Got1	-0.253688	0.345467	0.690096	0.161091	Downregulated
Q8K3X4	Irf2bpl	0.170598	0.346556	0.690504	0.160834	Upregulated
Q3UH66	Wnk2	-0.159745	0.34655	0.690504	0.160834	Downregulated
Q8BML9	Qars1	-0.411567	0.346555	0.690504	0.160834	Downregulated
Q9Z2U0	Psma7	0.153251	0.347143	0.69093	0.160566	Upregulated
O35900	Lsm2	0.431559	0.347463	0.69102	0.160509	Upregulated
Q148V7	Relch	-0.162663	0.347561	0.69102	0.160509	Downregulated
Q99KL7	Rab28	0.368658	0.347868	0.691259	0.160359	Upregulated
Q9WUP7	Uchl5	0.171111	0.348058	0.691266	0.160355	Upregulated
Q9CRC9	Gnpda2	0.241609	0.348429	0.691525	0.160192	Upregulated
Q3TIX9	Usp39	0.216571	0.348679	0.691525	0.160192	Upregulated
S4R1M9	Osbpl10	-0.380612	0.348748	0.691525	0.160192	Downregulated
Q9DAZ9	Zfyve19	-0.503728	0.350155	0.693944	0.158676	Downregulated
Q9D328	Tmem35a	-0.267281	0.350602	0.694457	0.158355	Downregulated
Q8BPM0	Daam1	-0.178814	0.35082	0.694518	0.158317	Downregulated
Q7TSJ2	Map6	0.124362	0.351464	0.694561	0.158289	Upregulated
Q8K274	Fn3krp	-0.217066	0.351139	0.694561	0.158289	Downregulated
Q9DBZ5	Eif3k	-0.315751	0.351591	0.694561	0.158289	Downregulated
Q61578	Fdxr	-0.374393	0.351555	0.694561	0.158289	Downregulated
Q9JJK2	Lancl2	-0.15924	0.352255	0.695131	0.157933	Downregulated
Q60710	Samhd1	-0.288578	0.352127	0.695131	0.157933	Downregulated
Q60803	Traf3	0.314019	0.353159	0.695523	0.157688	Upregulated
P31750	Akt1	0.302084	0.354356	0.695523	0.157688	Upregulated
P36552	Cpox	0.252932	0.354074	0.695523	0.157688	Upregulated
Q7TNC9	Inpp5a	0.16622	0.354052	0.695523	0.157688	Upregulated
P61164	Actr1a	-0.153431	0.35375	0.695523	0.157688	Downregulated
P15116	Cdh2	-0.157652	0.353014	0.695523	0.157688	Downregulated
Q62261	Sptbn1	-0.176458	0.354518	0.695523	0.157688	Downregulated
Q00612	G6pdx	-0.20129	0.352976	0.695523	0.157688	Downregulated
Q3UHK1	Slc2a13	-0.256352	0.353886	0.695523	0.157688	Downregulated
Q5SSH8	Cyb5d2	-0.36686	0.35331	0.695523	0.157688	Downregulated
Q9D0J4	Arl2	-0.525783	0.354419	0.695523	0.157688	Downregulated
Q9CQH7	Btf3l4	0.183332	0.354709	0.69553	0.157684	Upregulated
Q91W61	Fbxl15	-0.482751	0.355418	0.696552	0.157046	Downregulated
Q8R2U6	Nudt4	0.667708	0.355937	0.6972	0.156643	Upregulated
P62264	Rps14	0.275801	0.356412	0.697762	0.156293	Upregulated
A2AJA9	Ajm1	-0.16596	0.356884	0.697953	0.156174	Downregulated
O35681	Syt3	-0.34534	0.356887	0.697953	0.156174	Downregulated
Q9D8B4	Ndufa11	-0.517796	0.357245	0.698287	0.155966	Downregulated
Q4VA53	Pds5b	0.363397	0.358067	0.698472	0.155851	Upregulated
Q9D8N2	Dennd10	0.352909	0.357906	0.698472	0.155851	Upregulated
Q9JHS4	Clpx	0.300087	0.358094	0.698472	0.155851	Upregulated
Q3UMB5	Smcr8	-0.201271	0.357671	0.698472	0.155851	Downregulated
Q3UHB1	Nt5dc3	-0.206091	0.358363	0.69863	0.155753	Downregulated
Q8C0L9	Gpcpd1	-0.354483	0.359184	0.699861	0.154988	Downregulated
Q9D6U8	Fam162a	-0.738523	0.359695	0.700488	0.154599	Downregulated
Q8CHT0	Aldh4a1	-0.181492	0.360197	0.701098	0.154222	Downregulated
Q5PR73	Diras2	-0.177148	0.36099	0.702273	0.153494	Downregulated
P24369	Ppib	0.147677	0.363859	0.704759	0.151959	Upregulated
P28738	Kif5c	0.14241	0.36324	0.704759	0.151959	Upregulated
O08553	Dpysl2	-0.179294	0.363381	0.704759	0.151959	Downregulated
P20029	Hspa5	-0.181221	0.36398	0.704759	0.151959	Downregulated
Q8JZU2	Slc25a1	-0.190211	0.362543	0.704759	0.151959	Downregulated
B2RUR8	Otud7b	-0.238367	0.363802	0.704759	0.151959	Downregulated
Q9CPQ3	Tomm22	-0.255257	0.363713	0.704759	0.151959	Downregulated
Q9ER35	Fn3k	-0.300739	0.36274	0.704759	0.151959	Downregulated
Q8VE22	Mrps23	-0.325568	0.363279	0.704759	0.151959	Downregulated
Q08274	Dmwd	0.309923	0.364462	0.704956	0.151838	Upregulated
Q8BH86	Dglucy	-0.175188	0.364429	0.704956	0.151838	Downregulated
Q9QX47	Son	0.157149	0.364809	0.70526	0.151651	Upregulated
Q9CWP6	Mospd2	-0.401955	0.365563	0.706348	0.150981	Downregulated
Q5SU73	Coil	0.284768	0.366492	0.707774	0.150105	Upregulated
Q9Z1Q2	Abhd16a	0.240707	0.36741	0.708071	0.149923	Upregulated
Q3USB7	Plcl1	-0.225495	0.367083	0.708071	0.149923	Downregulated
Q99NB8	Ubqln4	-0.261834	0.367254	0.708071	0.149923	Downregulated
Q5U430	Ubr3	-0.280764	0.367152	0.708071	0.149923	Downregulated
P32233	Drg1	0.235496	0.368202	0.709039	0.14933	Upregulated
Q9CYZ2	Tpd52l2	0.136013	0.368486	0.709039	0.14933	Upregulated
Q8BG73	Sh3bgrl2	-0.326348	0.368336	0.709039	0.14933	Downregulated
P35235	Ptpn11	0.131267	0.36898	0.7094	0.149109	Upregulated
Q9D2G2	Dlst	-0.259179	0.369057	0.7094	0.149109	Downregulated
Q91YJ2	Snx4	0.22268	0.370274	0.711002	0.148129	Upregulated
Q9WTL7	Lypla2	-0.265663	0.370204	0.711002	0.148129	Downregulated
Q3TXX4	Slc17a7	0.358666	0.370757	0.711174	0.148024	Upregulated
Q7TSY6	Celf4	0.246414	0.370612	0.711174	0.148024	Upregulated
Q61598	Gdi2	-0.11927	0.370939	0.711174	0.148024	Downregulated
Q8K0Z7	Taco1	0.223485	0.371332	0.711559	0.147789	Upregulated
O08715	Akap1	-0.190309	0.37314	0.714655	0.145904	Downregulated
Q9JMG7	Hdgfl3	0.363542	0.374257	0.716424	0.14483	Upregulated
P53994	Rab2a	0.23424	0.374878	0.717242	0.144334	Upregulated
Q9ESZ8	Gtf2i	0.156863	0.375325	0.717583	0.144128	Upregulated
Q8K1M6	Dnm1l	-0.126892	0.375443	0.717583	0.144128	Downregulated
Q9D1R9	Rpl34	0.383067	0.375863	0.718015	0.143866	Upregulated
Q3UHC7	Dab2ip	0.232932	0.37713	0.720065	0.142629	Upregulated
Q923T9	Camk2g	0.149838	0.37755	0.720124	0.142592	Upregulated
P21279	Gnaq	-0.21634	0.377379	0.720124	0.142592	Downregulated
O70492	Snx3	0.271919	0.378926	0.721652	0.141672	Upregulated
Q62417	Sorbs1	0.140949	0.37913	0.721652	0.141672	Upregulated
Q8BR92	Palm2	-0.209349	0.379045	0.721652	0.141672	Downregulated
Q91Z53	Grhpr	-0.234782	0.378692	0.721652	0.141672	Downregulated
Q9Z108	Stau1	0.352452	0.380269	0.721912	0.141516	Upregulated
P27671	Rasgrf1	0.34047	0.380317	0.721912	0.141516	Upregulated
P47962	Rpl5	0.195682	0.380435	0.721912	0.141516	Upregulated
Q9Z1Z2	Strap	-0.103887	0.379534	0.721912	0.141516	Downregulated
Q3TPX4	Exoc5	-0.200532	0.380056	0.721912	0.141516	Downregulated
Q60631	Grb2	-0.204507	0.379997	0.721912	0.141516	Downregulated
Q9Z2R6	Unc119	0.371492	0.381182	0.722265	0.141304	Upregulated
O70311	Nmt2	0.286855	0.381986	0.722265	0.141304	Upregulated
Q61550	Rad21	0.214617	0.381199	0.722265	0.141304	Upregulated
Q6PDY2	Ado	0.181851	0.381949	0.722265	0.141304	Upregulated
Q922Q8	Lrrc59	0.128943	0.381812	0.722265	0.141304	Upregulated
Q9CQD1	Rab5a	-0.157076	0.381792	0.722265	0.141304	Downregulated
P27659	Rpl3	-0.185093	0.381512	0.722265	0.141304	Downregulated
Q9DBS5	Klc4	0.195846	0.382829	0.723455	0.140588	Upregulated
Q5XJY5	Arcn1	-0.161725	0.383036	0.723455	0.140588	Downregulated
Q60857	Slc6a4	-0.493191	0.383201	0.723455	0.140588	Downregulated
Q8VC30	Tkfc	0.420078	0.383818	0.72396	0.140285	Upregulated
P56959	Fus	0.289865	0.384197	0.72396	0.140285	Upregulated
Q9QWY8	Asap1	-0.185591	0.38425	0.72396	0.140285	Downregulated
Q9ERB0	Snap29	-0.194676	0.38425	0.72396	0.140285	Downregulated
Q9JHU9	Isyna1	-0.237673	0.384582	0.724218	0.140131	Downregulated
Q8R3L2	Tcf25	0.239057	0.38483	0.724318	0.140071	Upregulated
Q99K51	Pls3	-0.188066	0.38509	0.724439	0.139998	Downregulated
Q3U3E2	Fam117b	0.199566	0.385683	0.72447	0.13998	Upregulated
Q9CX56	Psmd8	0.146144	0.385513	0.72447	0.13998	Upregulated
Q921H9	Coa7	0.137841	0.385693	0.72447	0.13998	Upregulated
Q9QUM9	Psma6	0.160684	0.385903	0.724497	0.139963	Upregulated
Q9EQN3	Tsc22d4	0.196049	0.386733	0.72532	0.13947	Upregulated
P54775	Psmc4	-0.149717	0.386676	0.72532	0.13947	Downregulated
A2AR02	Ppig	0.325873	0.387457	0.725775	0.139198	Upregulated
O35691	Pnn	0.178502	0.387759	0.725775	0.139198	Upregulated
P62482	Kcnab2	-0.267969	0.387321	0.725775	0.139198	Downregulated
P29699	Ahsg	-0.914029	0.387615	0.725775	0.139198	Downregulated
Q6PGL7	Washc2	0.1458	0.388182	0.725833	0.139163	Upregulated
Q9WUR2	Eci2	-0.178765	0.388035	0.725833	0.139163	Downregulated
A6H5Z3	Exoc6b	0.226501	0.388697	0.726245	0.138917	Upregulated
Q3UMU9	Hdgfl2	0.208442	0.388794	0.726245	0.138917	Upregulated
P62897	Cycs	-0.359713	0.389248	0.726727	0.138629	Downregulated
Q9CQ54	Ndufc2	-0.206032	0.389547	0.726919	0.138514	Downregulated
Q8QZT2	Ccsap	0.221742	0.390396	0.727404	0.138224	Upregulated
Q9Z1Z0	Uso1	0.126804	0.390275	0.727404	0.138224	Upregulated
P11404	Fabp3	-0.393906	0.390366	0.727404	0.138224	Downregulated
Q6ZWM4	Lsm8	0.24899	0.391213	0.727828	0.137971	Upregulated
Q9DCL8	Ppp1r2	0.181462	0.39121	0.727828	0.137971	Upregulated
Q8BYI9	Tnr	-0.230085	0.391067	0.727828	0.137971	Downregulated
Q9CRB8	Mtfp1	-0.199212	0.391502	0.728001	0.137868	Downregulated
Q8K4P8	Hecw1	-0.4043	0.391811	0.72821	0.137744	Downregulated
Q80YV2	Zc3hc1	0.56206	0.392327	0.728449	0.137601	Upregulated
Q80XN0	Bdh1	-0.285879	0.392333	0.728449	0.137601	Downregulated
P47963	Rpl13	0.134002	0.392678	0.728643	0.137485	Upregulated
Q9CYT6	Cap2	-0.189762	0.392916	0.728643	0.137485	Downregulated
P45376	Akr1b1	-0.227781	0.393027	0.728643	0.137485	Downregulated
Q3TC33	Ccdc127	0.584807	0.394818	0.729126	0.137198	Upregulated
P55821	Stmn2	0.217478	0.395648	0.729126	0.137198	Upregulated
P58021	Tm9sf2	0.174575	0.393986	0.729126	0.137198	Upregulated
Q8C5W0	Clmn	0.172205	0.394098	0.729126	0.137198	Upregulated
Q9CY16	Mrps28	0.164174	0.394535	0.729126	0.137198	Upregulated
Q9R0X4	Acot9	0.13704	0.395397	0.729126	0.137198	Upregulated
P46471	Psmc2	0.0970808	0.395439	0.729126	0.137198	Upregulated
Q8BTG7	Ndrg4	-0.183416	0.394365	0.729126	0.137198	Downregulated
P61089	Ube2n	-0.196025	0.395399	0.729126	0.137198	Downregulated
Q3TWN3	Cnnm2	-0.232485	0.393799	0.729126	0.137198	Downregulated
Q9QYI4	Dnajb12	-0.337567	0.395615	0.729126	0.137198	Downregulated
P56376	Acyp1	-0.549183	0.395345	0.729126	0.137198	Downregulated
Q9JKL5	Tesc	0.311706	0.396572	0.730102	0.136616	Upregulated
Q78IK4	Apool	-0.163305	0.396525	0.730102	0.136616	Downregulated
Q8VH51	Rbm39	0.208802	0.397886	0.73113	0.136005	Upregulated
Q61730	Il1rap	-0.22571	0.397775	0.73113	0.136005	Downregulated
P62746	Rhob	-0.290629	0.39771	0.73113	0.136005	Downregulated
Q8QZY9	Sf3b4	-0.325483	0.39792	0.73113	0.136005	Downregulated
Q63912	Omg	-0.57247	0.398142	0.731177	0.135977	Downregulated
P05202	Got2	-0.214625	0.398363	0.73122	0.135952	Downregulated
Q80V91	Dtx3	0.234942	0.398569	0.731236	0.135942	Upregulated
B2RUJ5	Apba1	0.164607	0.398799	0.731296	0.135907	Upregulated
Q9ES74	Nek7	-0.214955	0.399092	0.731471	0.135803	Downregulated
P0CW02	Ly6c1	0.252766	0.399569	0.731983	0.135499	Upregulated
Q3UJB9	Edc4	0.245416	0.400027	0.73246	0.135216	Upregulated
Q8K2B3	Sdha	-0.153169	0.400655	0.733249	0.134749	Downregulated
Q8BVI4	Qdpr	-0.201201	0.401368	0.73419	0.134191	Downregulated
P63328	Ppp3ca	-0.213755	0.402033	0.735044	0.133687	Downregulated
Q8BHG1	Nrdc	-0.150379	0.402398	0.735348	0.133507	Downregulated
P63325	Rps10	0.268175	0.402754	0.735636	0.133337	Upregulated
P46460	Nsf	-0.146035	0.403057	0.735826	0.133225	Downregulated
Q5SWP3	Nacad	-0.336881	0.403269	0.735851	0.13321	Downregulated
Q8C0L6	Paox	-0.393713	0.404015	0.73685	0.132621	Downregulated
Q01338	Adra2a	0.818203	0.404661	0.736941	0.132567	Upregulated
Q9Z315	Sart1	0.224797	0.404498	0.736941	0.132567	Upregulated
A2ASZ8	Slc25a25	-0.428512	0.404305	0.736941	0.132567	Downregulated
Q99MR0	Actl6b	0.194595	0.40582	0.737014	0.132524	Upregulated
Q9QWI6	Srcin1	0.17932	0.405868	0.737014	0.132524	Upregulated
Q9R0I7	Ylpm1	0.170567	0.407684	0.737014	0.132524	Upregulated
O88487	Dync1i2	0.16865	0.407626	0.737014	0.132524	Upregulated
P14148	Rpl7	0.168194	0.406585	0.737014	0.132524	Upregulated
Q9WV34	Mpp2	0.159539	0.405635	0.737014	0.132524	Upregulated
Q11136	Pepd	-0.135684	0.407265	0.737014	0.132524	Downregulated
Q9EPU0	Upf1	-0.213698	0.406563	0.737014	0.132524	Downregulated
Q6PFD5	Dlgap3	-0.230041	0.406502	0.737014	0.132524	Downregulated
Q9ESP1	Sdf2l1	-0.233451	0.407596	0.737014	0.132524	Downregulated
O70480	Vamp4	-0.246802	0.40578	0.737014	0.132524	Downregulated
P17182	Eno1	-0.267655	0.406487	0.737014	0.132524	Downregulated
Q8BM85	Tbck	-0.271709	0.407039	0.737014	0.132524	Downregulated
Q922S4	Pde2a	-0.516949	0.406769	0.737014	0.132524	Downregulated
Q80Y24	Prickle2	-0.565672	0.407263	0.737014	0.132524	Downregulated
Q6DFV3	Arhgap21	0.172412	0.408092	0.73739	0.132303	Upregulated
Q9D2M8	Ube2v2	-0.212541	0.408588	0.737928	0.131986	Downregulated
Q8BGQ1	Vipas39	0.227281	0.408851	0.738044	0.131918	Upregulated
Q64105	Spr	-0.125013	0.409529	0.738593	0.131595	Downregulated
O88342	Wdr1	-0.143931	0.409555	0.738593	0.131595	Downregulated
Q923Z0	Gprc5b	-0.298956	0.409912	0.738878	0.131427	Downregulated
Q9JKF1	Iqgap1	-0.291301	0.410367	0.739338	0.131157	Downregulated
P35762	Cd81	0.570978	0.410911	0.73996	0.130792	Upregulated
Q5HZI2	C2cd4c	-0.472433	0.41172	0.741055	0.130149	Downregulated
P25444	Rps2	0.158941	0.411971	0.741149	0.130095	Upregulated
O55017	Cacna1b	-0.345096	0.412187	0.741177	0.130078	Downregulated
Q9Z1K5	Arih1	0.180677	0.412572	0.741509	0.129884	Upregulated
P18242	Ctsd	0.163075	0.414217	0.743025	0.128997	Upregulated
Q91ZJ5	Ugp2	-0.126291	0.414162	0.743025	0.128997	Downregulated
Q8VDC0	Lars2	-0.287658	0.413633	0.743025	0.128997	Downregulated
Q8CEE7	Rdh13	-0.502483	0.414169	0.743025	0.128997	Downregulated
Q3TYS2	Cybc1	-0.462091	0.414487	0.743149	0.128924	Downregulated
Q3UYG8	Macrod2	0.133856	0.415393	0.743595	0.128663	Upregulated
Q9R1R2	Trim3	-0.130988	0.415539	0.743595	0.128663	Downregulated
Q62422	Ostf1	-0.294711	0.415495	0.743595	0.128663	Downregulated
Q3UTJ2	Sorbs2	-0.307564	0.415033	0.743595	0.128663	Downregulated
Q64519	Sdc3	-0.395716	0.415926	0.743929	0.128469	Downregulated
P47758	Srprb	0.203205	0.41718	0.744674	0.128034	Upregulated
P70290	Mpp1	-0.126376	0.417749	0.744674	0.128034	Downregulated
P47757	Capzb	-0.154045	0.417496	0.744674	0.128034	Downregulated
Q61235	Sntb2	-0.23032	0.417688	0.744674	0.128034	Downregulated
Q9QZS3	Numb	-0.288093	0.417675	0.744674	0.128034	Downregulated
Q8BFP9	Pdk1	-0.333423	0.417274	0.744674	0.128034	Downregulated
Q921M4	Golga2	-0.335578	0.416553	0.744674	0.128034	Downregulated
Q9D024	Ccdc47	-0.217363	0.418248	0.745206	0.127724	Downregulated
P62267	Rps23	0.35146	0.418601	0.745476	0.127567	Upregulated
Q8C0T5	Sipa1l1	-0.2152	0.419023	0.745869	0.127337	Downregulated
O08638	Myh11	0.338484	0.419294	0.745994	0.127265	Upregulated
Q9CQI7	Snrpb2	0.328653	0.42026	0.746225	0.12713	Upregulated
Q9CQS4	Slc25a46	0.218429	0.419734	0.746225	0.12713	Upregulated
Q7TMY8	Huwe1	0.127492	0.420431	0.746225	0.12713	Upregulated
Q99J36	Thumpd1	-0.127358	0.419924	0.746225	0.12713	Downregulated
Q9CY50	Ssr1	-0.18011	0.420326	0.746225	0.12713	Downregulated
O54984	Get3	-0.143145	0.420683	0.746314	0.127078	Downregulated
Q9QZQ1	Afdn	-0.134496	0.42093	0.746396	0.127031	Downregulated
Q99P88	Nup155	0.254498	0.421584	0.746487	0.126978	Upregulated
Q3U5Q7	Cmpk2	-0.118138	0.421586	0.746487	0.126978	Downregulated
Q8VEJ9	Vps4a	-0.142727	0.421382	0.746487	0.126978	Downregulated
P13020	Gsn	-0.205961	0.421982	0.746662	0.126876	Downregulated
Q8R5M8	Cadm1	-0.223995	0.422088	0.746662	0.126876	Downregulated
[truncated: 1,708 more rows]

## Sheet: Table S3C
Supplementary Table 3C. Proteins differentially expressed in 7 months old 2b5ho cerebellum vs. wild type
ProteinID	Gene	Log2FC(2b5ho-WT)	P.Value	adj.P.Val	-log10(adj. P-value)	Direction	| Log2FC | >1, adj. p < 0.05
P10852	Slc3a2	4.73964	5.15306e-14	1.90973e-10	9.71903	Upregulated	*
Q9Z127	Slc7a5	8.38006	9.27014e-13	1.71776e-09	8.76504	Upregulated	*
O35874	Slc1a4	4.25609	2.12131e-11	1.96539e-08	7.70655	Upregulated	*
Q99K85	Psat1	2.86881	1.82279e-11	1.96539e-08	7.70655	Upregulated	*
Q80YX1	Tnc	5.84921	3.1992e-11	2.37124e-08	7.62502	Upregulated	*
Q61024	Asns	2.87915	1.75366e-09	1.08318e-06	5.9653	Upregulated	*
Q61753	Phgdh	1.9219	4.08388e-09	2.16212e-06	5.66512	Upregulated	*
Q9Z110	Aldh18a1	5.09449	5.20364e-09	2.41059e-06	5.61788	Upregulated	*
Q8CGC7	Eprs1	2.40776	6.04367e-09	2.48865e-06	5.60404	Upregulated	*
P52760	Rida	1.81408	1.1217e-07	3.19771e-05	4.49516	Upregulated	*
Q9DB73	Cyb5r1	2.4383	1.37969e-07	3.54423e-05	4.45048	Upregulated	*
Q9D379	Ephx1	1.79423	1.54173e-07	3.57103e-05	4.44721	Upregulated	*
Q8VCN5	Cth	3.93687	2.4612e-07	4.80064e-05	4.3187	Upregulated	*
Q9CZN7	Shmt2	1.63108	3.1045e-07	5.75265e-05	4.24013	Upregulated	*
Q8BU30	Iars1	1.50199	5.10166e-07	7.87781e-05	4.10359	Upregulated	*
Q8BH04	Pck2	2.28021	7.03623e-07	9.12149e-05	4.03993	Upregulated	*
Q9ER72	Cars1	1.17777	7.1377e-07	9.12149e-05	4.03993	Upregulated	*
Q99LS3	Psph	2.3738	9.99522e-07	0.000110512	3.95659	Upregulated	*
Q9CXR1	Dhrs7	1.31542	1.13986e-06	0.000117342	3.93055	Upregulated	*
Q8R3B1	Plcd1	1.50691	1.64475e-06	0.000152386	3.81705	Upregulated	*
Q8BMJ2	Lars1	1.20435	3.95346e-06	0.000357354	3.4469	Upregulated	*
Q9DBB8	Dhdh	1.97989	1.10962e-05	0.000806325	3.09349	Upregulated	*
Q99LB7	Sardh	1.74002	1.34231e-05	0.000938601	3.02752	Upregulated	*
Q60875	Arhgef2	1.1094	2.08719e-05	0.00130119	2.88566	Upregulated	*
P14106	C1qb	1.11833	3.9291e-05	0.00214136	2.66931	Upregulated	*
P43275	H1-1	1.7873	4.65002e-05	0.00242718	2.6149	Upregulated	*
Q8VEA4	Chchd4	1.09587	9.35542e-05	0.00407378	2.39	Upregulated	*
Q61739	Itga6	1.58397	0.000135336	0.0053357	2.27281	Upregulated	*
P32848	Pvalb	1.31	0.000167929	0.00604217	2.21881	Upregulated	*
P43274	H1-4	1.29156	0.000215051	0.00686663	2.16326	Upregulated	*
O88653	Lamtor3	1.07858	0.000225881	0.00703457	2.15276	Upregulated	*
Q8VDI7	Ubac1	1.0513	0.000313351	0.00879756	2.05564	Upregulated	*
Q8BIP0	Dars2	1.28111	0.000451857	0.0116291	1.93446	Upregulated	*
Q6ZWV7	Rpl35	1.2664	0.000526561	0.0128408	1.89141	Upregulated	*
P35288	Rab23	1.2893	0.000601985	0.0141673	1.84871	Upregulated	*
B1AY13	Usp24	1.02909	0.000650774	0.0145287	1.83777	Upregulated	*
P47856	Gfpt1	1.3104	0.000722348	0.0156551	1.80534	Upregulated	*
Q99KP3	Cryl1	2.83869	0.000811031	0.016606	1.77974	Upregulated	*
Q6P2L7	Golm2	1.16288	0.00124852	0.0216215	1.66511	Upregulated	*
Q9CPR5	Mrpl15	1.236	0.00137009	0.0228718	1.6407	Upregulated	*
Q924C1	Xpo5	1.12275	0.0014611	0.0237781	1.62382	Upregulated	*
D3Z4S3	Ptrhd1	1.05007	0.00167798	0.0258033	1.58832	Upregulated	*
Q9CZR3	Tomm40l	1.00723	0.00250302	0.0326893	1.4856	Upregulated	*
Q9CQV6	Map1lc3b	1.11313	0.00273546	0.0345575	1.46146	Upregulated	*
Q91WG5	Prkag2	1.03357	0.0030667	0.0366619	1.43579	Upregulated	*
Q6P5H2	Nes	1.82903	0.00338026	0.0390257	1.40865	Upregulated	*
Q8R3Y8	Irf2bp1	1.03214	0.00468997	0.0462262	1.33511	Upregulated	*
P52196	Tst	-2.13228	8.58549e-09	3.18178e-06	5.49733	Downregulated	*
Q80UP8	Slc20a2	-2.09978	4.61615e-08	1.55522e-05	4.80821	Downregulated	*
Q9D3A9	Ttyh1	-2.44248	6.59558e-08	2.03693e-05	4.69102	Downregulated	*
Q9WUB3	Pygm	-2.50469	1.43452e-07	3.54423e-05	4.45048	Downregulated	*
O08709	Prdx6	-1.83115	1.80942e-07	3.94453e-05	4.40401	Downregulated	*
Q3UUI3	Them4	-1.89513	2.38294e-07	4.80064e-05	4.3187	Downregulated	*
P23242	Gja1	-1.59862	3.29592e-07	5.81652e-05	4.23534	Downregulated	*
P29533	Vcam1	-1.92686	3.63055e-07	6.11583e-05	4.21354	Downregulated	*
O55026	Entpd2	-4.27697	4.87431e-07	7.854e-05	4.10491	Downregulated	*
P43006	Slc1a2	-1.73958	6.15361e-07	8.89241e-05	4.05098	Downregulated	*
Q64519	Sdc3	-3.68639	6.2386e-07	8.89241e-05	4.05098	Downregulated	*
Q923Z0	Gprc5b	-1.71655	6.62647e-07	9.09544e-05	4.04118	Downregulated	*
P26443	Glud1	-1.14447	9.34339e-07	0.000110512	3.95659	Downregulated	*
Q9DCT8	Crip2	-1.35189	1.01387e-06	0.000110512	3.95659	Downregulated	*
Q61749	Eif2b4	-1.39606	9.94325e-07	0.000110512	3.95659	Downregulated	*
P28667	Marcksl1	-2.32132	1.00494e-06	0.000110512	3.95659	Downregulated	*
P07214	Sparc	-2.94193	1.05311e-06	0.000111509	3.95269	Downregulated	*
Q99LD9	Eif2b2	-1.86207	1.2123e-06	0.000121427	3.91569	Downregulated	*
Q8C3W1	NA	-1.4979	1.46866e-06	0.000143233	3.84396	Downregulated	*
Q9DCX2	Atp5pd	-1.5081	1.50733e-06	0.000143235	3.84395	Downregulated	*
Q9DCZ4	Apoo	-1.26443	5.84856e-06	0.000481661	3.31726	Downregulated	*
P15105	Glul	-1.29725	5.78428e-06	0.000481661	3.31726	Downregulated	*
Q9DB41	Slc25a18	-1.87636	5.6666e-06	0.000481661	3.31726	Downregulated	*
P15209	Ntrk2	-1.51248	6.77531e-06	0.000545854	3.26292	Downregulated	*
P97352	S100a13	-1.88192	7.75716e-06	0.000598918	3.22263	Downregulated	*
Q05816	Fabp5	-2.05549	8.33706e-06	0.000630554	3.20028	Downregulated	*
P97315	Csrp1	-1.01589	1.3274e-05	0.000938601	3.02752	Downregulated	*
F8VPU2	Farp1	-1.19396	1.41832e-05	0.000973389	3.01171	Downregulated	*
Q8R0Y6	Aldh1l1	-1.08957	1.46258e-05	0.000975965	3.01057	Downregulated	*
P51880	Fabp7	-2.06585	1.77619e-05	0.00114589	2.94086	Downregulated	*
Q8R464	Cadm4	-1.40522	2.10662e-05	0.00130119	2.88566	Downregulated	*
Q9Z239	Fxyd1	-1.06608	3.07964e-05	0.00184083	2.73499	Downregulated	*
Q9ER58	Spock2	-1.26471	3.53631e-05	0.00201624	2.69546	Downregulated	*
Q6P5F7	Ttyh3	-1.99326	3.68853e-05	0.00207116	2.68379	Downregulated	*
P10649	Gstm1	-1.94191	3.88436e-05	0.00214136	2.66931	Downregulated	*
P16045	Lgals1	-1.00807	4.44212e-05	0.00238587	2.62235	Downregulated	*
Q08642	Padi2	-1.89596	4.6245e-05	0.00242718	2.6149	Downregulated	*
Q8BIF0	Cd99l2	-1.33712	5.02668e-05	0.0025519	2.59314	Downregulated	*
P08226	Apoe	-2.23008	6.16483e-05	0.00300617	2.52199	Downregulated	*
Q9CPS8	NA	-1.50897	9.17466e-05	0.00404777	2.39278	Downregulated	*
Q8VD63	Tspyl4	-1.2833	9.45345e-05	0.00407378	2.39	Downregulated	*
P28571	Slc6a9	-1.22986	0.000121376	0.00499798	2.30121	Downregulated	*
P31650	Slc6a11	-1.777	0.000123487	0.00502906	2.29851	Downregulated	*
Q8BHE3	Atcay	-1.03953	0.000131928	0.00525728	2.27924	Downregulated	*
P05063	Aldoc	-1.33171	0.000140905	0.00549676	2.25989	Downregulated	*
P12961	Scg5	-1.07419	0.000150921	0.005743	2.24086	Downregulated	*
P48774	Gstm5	-1.4684	0.000154168	0.00577117	2.23874	Downregulated	*
Q61234	Snta1	-1.03382	0.000160932	0.00593234	2.22677	Downregulated	*
Q9CQH3	Ndufb5	-1.08492	0.000161675	0.00593234	2.22677	Downregulated	*
P11531	Dmd	-1.09037	0.000172091	0.00613241	2.21237	Downregulated	*
P56135	Atp5mf	-2.23199	0.000178233	0.00615947	2.21046	Downregulated	*
P14115	Rpl27a	-1.07121	0.000181583	0.00617383	2.20945	Downregulated	*
Q9D6U8	Fam162a	-1.67942	0.00019532	0.00648768	2.18791	Downregulated	*
Q9ERE7	Mesd	-1.12316	0.000216296	0.00686663	2.16326	Downregulated	*
Q8C8T8	Tsr2	-1.16225	0.000249819	0.00746636	2.12689	Downregulated	*
Q8JZK9	Hmgcs1	-1.29893	0.000258896	0.00757883	2.1204	Downregulated	*
Q8R191	Syngr3	-1.0513	0.00026863	0.00777767	2.10915	Downregulated	*
P15379	Cd44	-1.3657	0.000277888	0.00798334	2.09782	Downregulated	*
Q7M750	Opalin	-2.41232	0.000335918	0.0092549	2.03363	Downregulated	*
P56873	Znrd2	-1.35509	0.000356215	0.00963602	2.0161	Downregulated	*
Q9ET22	Dpp7	-1.53303	0.000372511	0.0100038	1.99983	Downregulated	*
P35505	Fah	-1.21126	0.000407212	0.010857	1.96429	Downregulated	*
Q9DB72	Btbd17	-1.32384	0.00052027	0.0128408	1.89141	Downregulated	*
Q62425	Ndufa4	-1.38581	0.000553696	0.0134117	1.87251	Downregulated	*
Q6PIE5	Atp1a2	-1.02563	0.000582193	0.01392	1.85636	Downregulated	*
P18826	Phka1	-1.0456	0.000629185	0.0143275	1.84383	Downregulated	*
P84089	Erh	-1.2896	0.000619155	0.0143275	1.84383	Downregulated	*
Q8BPM2	Map4k5	-1.35578	0.00063205	0.0143275	1.84383	Downregulated	*
Q63912	Omg	-1.12217	0.000710363	0.0155775	1.8075	Downregulated	*
Q80U19	Daam2	-1.10479	0.000838787	0.0168943	1.77226	Downregulated	*
Q60829	Ppp1r1b	-1.01395	0.000896723	0.0175834	1.7549	Downregulated	*
P62812	Gabra1	-1.15846	0.000937164	0.0177782	1.75011	Downregulated	*
P56382	Atp5f1e	-1.17414	0.00092736	0.0177782	1.75011	Downregulated	*
Q9R1E6	Enpp2	-1.71678	0.00102891	0.019356	1.71318	Downregulated	*
Q99JB8	Pacsin3	-1.21638	0.00106467	0.0194368	1.71138	Downregulated	*
Q0VBD0	Itgb8	-1.12163	0.00108753	0.0197462	1.70452	Downregulated	*
P19536	Cox5b	-1.13182	0.00109228	0.0197462	1.70452	Downregulated	*
Q8BUY8	Gprasp2	-1.17151	0.00117872	0.0206495	1.68509	Downregulated	*
Q8BGR8	Gskip	-1.33933	0.00118124	0.0206495	1.68509	Downregulated	*
P19783	Cox4i1	-1.03519	0.00126971	0.0218863	1.65983	Downregulated	*
Q0VGU4	Vgf	-1.1339	0.00129121	0.0220518	1.65656	Downregulated	*
Q8K4K3	Trib2	-1.30628	0.00130918	0.0222561	1.65255	Downregulated	*
P56391	Cox6b1	-1.19701	0.00145675	0.0237781	1.62382	Downregulated	*
B0F2B4	Nlgn4l	-1.1306	0.00147054	0.0237984	1.62345	Downregulated	*
Q9D1I5	Mcee	-1.15682	0.00149364	0.0239629	1.62046	Downregulated	*
Q80W47	Wipi2	-1.09267	0.00174479	0.0263181	1.57975	Downregulated	*
Q6A0D4	Rftn1	-1.07638	0.00181497	0.0265861	1.57535	Downregulated	*
P03995	Gfap	-1.02103	0.00189692	0.027248	1.56466	Downregulated	*
Q9WTX5	Skp1	-1.02536	0.00204258	0.0288924	1.53922	Downregulated	*
Q8CHW4	Eif2b5	-1.45971	0.00212262	0.0297971	1.52583	Downregulated	*
Q5SSH7	Zzef1	-1.59304	0.00211494	0.0297971	1.52583	Downregulated	*
Q9D328	Tmem35a	-1.01211	0.00215552	0.0300314	1.52242	Downregulated	*
Q9CZW4	Acsl3	-1.0952	0.0023495	0.032012	1.49469	Downregulated	*
P31786	Dbi	-1.05379	0.00240165	0.0323656	1.48992	Downregulated	*
Q3UI43	Babam1	-1.08728	0.00239782	0.0323656	1.48992	Downregulated	*
Q9D1C8	Vps28	-1.45407	0.00244868	0.0326893	1.4856	Downregulated	*
Q8BFW7	Lpp	-1.51348	0.0024659	0.0326893	1.4856	Downregulated	*
Q14BB9	Map6d1	-1.16918	0.00286769	0.0359043	1.44485	Downregulated	*
Q9D708	S100a16	-1.02212	0.00297603	0.0362132	1.44113	Downregulated	*
P58044	Idi1	-1.22089	0.00298031	0.0362132	1.44113	Downregulated	*
Q62283	Tspan7	-1.02471	0.00304509	0.0365214	1.43745	Downregulated	*
P22005	Penk	-1.71716	0.00339485	0.0390725	1.40813	Downregulated	*
Q9CQX2	Cyb5b	-1.01796	0.00347955	0.0398001	1.40012	Downregulated	*
Q8K2C7	Os9	-1.08266	0.00365638	0.0407041	1.39036	Downregulated	*
Q62179	Sema4b	-1.09213	0.00377784	0.0409655	1.38758	Downregulated	*
Q9D7E4	NA	-1.13398	0.0037193	0.0409655	1.38758	Downregulated	*
O88834	Shd	-1.09197	0.00479296	0.0466213	1.33142	Downregulated	*
P56942	Pmch	-1.54143	0.00515068	0.0494518	1.30582	Downregulated	*
P10126	Eef1a1	0.903719	5.6544e-06	0.000481661	3.31726	Upregulated
Q62448	Eif4g2	0.887984	1.47475e-05	0.000975965	3.01057	Upregulated
P26638	Sars1	0.898148	2.48551e-05	0.00151005	2.82101	Upregulated
Q8CGK3	Lonp1	0.933212	3.52092e-05	0.00201624	2.69546	Upregulated
Q91WQ3	Yars1	0.713652	3.49649e-05	0.00201624	2.69546	Upregulated
Q9WVE8	Pacsin2	0.820924	4.9382e-05	0.0025418	2.59486	Upregulated
Q9Z2I8	Suclg2	0.779342	6.04856e-05	0.00298879	2.5245	Upregulated
P47791	Gsr	0.662443	6.4316e-05	0.00309552	2.50927	Upregulated
Q9CZD3	Gars1	0.91101	7.30488e-05	0.00338399	2.47057	Upregulated
O08663	Metap2	0.808516	8.9218e-05	0.00398364	2.39972	Upregulated
O35598	Adam10	0.897331	0.000151866	0.005743	2.24086	Upregulated
P27546	Map4	0.651387	0.000166657	0.00604217	2.21881	Upregulated
Q69ZZ6	Tmcc1	0.932894	0.00017867	0.00615947	2.21046	Upregulated
Q3V3R1	Mthfd1l	0.680059	0.000177079	0.00615947	2.21046	Upregulated
Q8BGQ7	Aars1	0.821061	0.000191372	0.00644751	2.19061	Upregulated
Q8C3F2	Fam120c	0.694781	0.000198847	0.00648768	2.18791	Upregulated
Q99LT0	Dpy30	0.938869	0.000232101	0.0070931	2.14916	Upregulated
Q9EQZ6	Rapgef4	0.752907	0.000233502	0.0070931	2.14916	Upregulated
Q8K215	Lyrm4	0.700507	0.000235881	0.00710711	2.14831	Upregulated
Q9CQN1	Trap1	0.629397	0.000309637	0.00875965	2.05751	Upregulated
P10922	H1-0	0.861494	0.000329225	0.00917374	2.03745	Upregulated
Q9CRA7	Dmac2l	0.634927	0.000411288	0.0108874	1.96308	Upregulated
P70441	Slc9a3r1	0.626982	0.000510579	0.0127852	1.89329	Upregulated
Q9DB75	Cdip1	0.540438	0.000510054	0.0127852	1.89329	Upregulated
Q9CXY6	Ilf2	0.760737	0.000526662	0.0128408	1.89141	Upregulated
P62242	Rps8	0.487296	0.000523627	0.0128408	1.89141	Upregulated
Q3TWW8	Srsf6	0.886072	0.000574495	0.0138252	1.85933	Upregulated
P53395	Dbt	0.58202	0.000604001	0.0141673	1.84871	Upregulated
Q61029;Q61033	Tmpo	0.83551	0.000611029	0.014242	1.84643	Upregulated
Q8BTV2	Cpsf7	0.820342	0.000637893	0.0143275	1.84383	Upregulated
Q9JMD3	Stard10	0.585698	0.000624833	0.0143275	1.84383	Upregulated
P17156	Hspa2	0.698328	0.000663682	0.0147282	1.83185	Upregulated
Q9D1K2	Atp6v1f	0.538111	0.000703526	0.0155195	1.80912	Upregulated
Q8CCJ4	Amer2	0.690258	0.00071795	0.0156513	1.80545	Upregulated
P09405	Ncl	0.692976	0.000727959	0.015685	1.80452	Upregulated
P58064	Mrps6	0.797967	0.000758686	0.0160287	1.7951	Upregulated
Q3THS6	Mat2a	0.540813	0.000750272	0.0160287	1.7951	Upregulated
Q60967	Papss1	0.947994	0.000803052	0.016606	1.77974	Upregulated
P20152	Vim	0.789516	0.000808393	0.016606	1.77974	Upregulated
Q922B2	Dars1	0.813272	0.00085014	0.0169388	1.77112	Upregulated
P07356	Anxa2	0.887023	0.00086769	0.017196	1.76457	Upregulated
Q9QZD9	Eif3i	0.804242	0.000928045	0.0177782	1.75011	Upregulated
Q9JLJ2	Aldh9a1	0.541663	0.00103546	0.0193808	1.71263	Upregulated
Q6NZB0	Dnajc8	0.792931	0.0010571	0.0193941	1.71233	Upregulated
Q8CCS6	Pabpn1	0.628666	0.00105271	0.0193941	1.71233	Upregulated
P97370	Atp1b3	0.543906	0.00105591	0.0193941	1.71233	Upregulated
Q810U4	Nrcam	0.513861	0.00116574	0.0205725	1.68671	Upregulated
P14733	Lmnb1	0.710096	0.00119703	0.0208272	1.68137	Upregulated
Q9WTN0	Ggps1	0.782201	0.00132109	0.0223559	1.65061	Upregulated
O35098	Dpysl4	0.602776	0.00133106	0.0224223	1.64932	Upregulated
Q6P5F9	Xpo1	0.701006	0.00135939	0.022796	1.64214	Upregulated
P38647	Hspa9	0.610426	0.00142335	0.0235487	1.62803	Upregulated
P70122	Sbds	0.953692	0.00148672	0.0239555	1.62059	Upregulated
P70168	Kpnb1	0.528361	0.00150184	0.0239906	1.61996	Upregulated
Q91VR7	Map1lc3a	0.764092	0.0015354	0.0244214	1.61223	Upregulated
P35550	Fbl	0.83724	0.00156723	0.0248211	1.60518	Upregulated
Q3UJU9	Rmdn3	0.660013	0.00159627	0.0249611	1.60274	Upregulated
Q8BK67	Rcc2	0.913922	0.00164422	0.0254363	1.59455	Upregulated
Q811U4	Mfn1	0.778671	0.00164725	0.0254363	1.59455	Upregulated
Q9DCP2	Slc38a3	0.87354	0.00176323	0.0263181	1.57975	Upregulated
Q9WV34	Mpp2	0.571467	0.00173844	0.0263181	1.57975	Upregulated
Q9WTP6	Ak2	0.550993	0.0017703	0.0263181	1.57975	Upregulated
Q8BKC5	Ipo5	0.546119	0.00177102	0.0263181	1.57975	Upregulated
Q9R1P3	Psmb2	0.6309	0.00182751	0.0266644	1.57407	Upregulated
Q64444	Ca4	0.689312	0.00186966	0.026961	1.56926	Upregulated
Q3UUG6	Tbc1d24	0.540715	0.00186621	0.026961	1.56926	Upregulated
P57784	Snrpa1	0.577884	0.0019509	0.0279152	1.55416	Upregulated
P70349	Hint1	0.701722	0.00201875	0.0287749	1.54099	Upregulated
Q80XU3	Nucks1	0.936511	0.00228133	0.0313134	1.50427	Upregulated
Q99L43	Cds2	0.802152	0.0022784	0.0313134	1.50427	Upregulated
P48678	Lmna	0.508403	0.00240011	0.0323656	1.48992	Upregulated
O54962	Banf1	0.827502	0.00248012	0.0326893	1.4856	Upregulated
Q920N7	Syt12	0.745824	0.00245062	0.0326893	1.4856	Upregulated
Q3ULJ0	Gpd1l	0.589932	0.00250121	0.0326893	1.4856	Upregulated
P31750	Akt1	0.771863	0.00254933	0.0330343	1.48104	Upregulated
A2AN08	Ubr4	0.535715	0.00254615	0.0330343	1.48104	Upregulated
Q6NVG1	Lpcat4	0.986149	0.00268318	0.0342892	1.46484	Upregulated
Q91ZM2	Sh2b1	0.608573	0.00266966	0.0342892	1.46484	Upregulated
P63087	Ppp1cc	0.592616	0.00270243	0.0344165	1.46323	Upregulated
Q8C1B7	Septin11	0.744456	0.00271975	0.0345185	1.46195	Upregulated
Q8BWY3	Etf1	0.686904	0.00288623	0.0360146	1.44352	Upregulated
Q7TMK9	Syncrip	0.500035	0.00290053	0.0360371	1.44325	Upregulated
Q91V76	NA	0.850004	0.00300849	0.0363193	1.43986	Upregulated
P62852	Rps25	0.461877	0.0030292	0.0364488	1.43832	Upregulated
P21619	Lmnb2	0.576884	0.00313884	0.0372838	1.42848	Upregulated
Q91W39	Ncoa5	0.616283	0.00347374	0.0398001	1.40012	Upregulated
Q99KN9	Clint1	0.494941	0.00360095	0.0405627	1.39187	Upregulated
Q9JIX0	Eny2	0.689777	0.0036323	0.0406686	1.39074	Upregulated
Q9D1J3	Sarnp	0.610152	0.00363176	0.0406686	1.39074	Upregulated
O09044	Snap23	0.739167	0.00365744	0.0407041	1.39036	Upregulated
Q6P8X1	Snx6	0.449736	0.00368346	0.0408709	1.38859	Upregulated
Q9D3P8	Plgrkt	0.994207	0.00380252	0.0409655	1.38758	Upregulated
Q99M51	Nck1	0.649282	0.00380064	0.0409655	1.38758	Upregulated
P35980	Rpl18	0.626493	0.00375818	0.0409655	1.38758	Upregulated
Q6ZWY3	Rps27l	0.549257	0.00375756	0.0409655	1.38758	Upregulated
Q80X85	Mrps7	0.657501	0.00390779	0.0416718	1.38016	Upregulated
P48193	Epb41	0.770078	0.00394527	0.0418945	1.37784	Upregulated
P53986	Slc16a1	0.66543	0.00404224	0.0425584	1.37102	Upregulated
P97822	Anp32e	0.903135	0.00414168	0.0429293	1.36725	Upregulated
Q921L3	Tmco1	0.662452	0.00418451	0.0429293	1.36725	Upregulated
Q8BUN9	Slc24a2	0.508563	0.00410473	0.0429293	1.36725	Upregulated
Q9JMH6	Txnrd1	0.364871	0.00419462	0.0429293	1.36725	Upregulated
Q8BSY0	Asph	0.564478	0.00425749	0.0433468	1.36304	Upregulated
Q80Y55	Bsdc1	0.644916	0.00438672	0.0444185	1.35244	Upregulated
Q9JK48	Sh3glb1	0.459352	0.00438189	0.0444185	1.35244	Upregulated
P61255	Rpl26	0.593604	0.0044331	0.0447659	1.34905	Upregulated
Q9ERF3	Wdr61	0.579279	0.00449628	0.0450723	1.34609	Upregulated
Q9DAW6	Prpf4	0.840418	0.00460139	0.0458743	1.33843	Upregulated
O88983	Stx8	0.589189	0.00460476	0.0458743	1.33843	Upregulated
Q8BXZ1	Tmx3	0.493817	0.00465213	0.0459754	1.33747	Upregulated
Q9DCN2	Cyb5r3	0.480032	0.0046496	0.0459754	1.33747	Upregulated
Q99LB2	Dhrs4	0.47833	0.00462741	0.0459754	1.33747	Upregulated
P50544	Acadvl	0.57006	0.00471509	0.0462263	1.33511	Upregulated
Q920Q6	Msi2	0.480649	0.00473432	0.0462263	1.33511	Upregulated
Q91YP0	L2hgdh	0.449758	0.00473988	0.0462263	1.33511	Upregulated
Q8VDP4	Ccar2	0.552323	0.00486529	0.0472009	1.32605	Upregulated
P10833	Rras	0.82995	0.0049504	0.0479013	1.31965	Upregulated
Q07076	Anxa7	0.44947	0.00500956	0.0483101	1.31596	Upregulated
Q9EQQ9	Oga	0.429185	0.00501873	0.0483101	1.31596	Upregulated
Q61361	Bcan	-0.956495	7.61119e-06	0.000598918	3.22263	Downregulated
Q9D0F9	Pgm1	-0.842321	9.44197e-06	0.000699839	3.155	Downregulated
Q8VHQ9	Acot11	-0.945014	1.79335e-05	0.00114589	2.94086	Downregulated
P23818	Gria1	-0.886507	5.32618e-05	0.00266741	2.57391	Downregulated
P70663	Sparcl1	-0.815242	6.8223e-05	0.00324147	2.48926	Downregulated
Q8QZR5	Gpt	-0.839085	7.07542e-05	0.00331918	2.47897	Downregulated
P26645	Marcks	-0.785254	7.867e-05	0.0035994	2.44377	Downregulated
Q9CQ22	Lamtor1	-0.999142	8.77323e-05	0.00396507	2.40175	Downregulated
O88746	Tom1	-0.820655	0.000109064	0.00464587	2.33293	Downregulated
Q9DC07	Nebl	-0.616523	0.00011255	0.00473991	2.32423	Downregulated
Q8VCW8	Acsf2	-0.82777	0.000119327	0.00496882	2.30375	Downregulated
P19096	Fasn	-0.972512	0.000130857	0.00525728	2.27924	Downregulated
Q62165	Dag1	-0.848954	0.000147347	0.00568819	2.24503	Downregulated
P47757	Capzb	-0.575794	0.000179499	0.00615947	2.21046	Downregulated
Q9D7B6	Acad8	-0.876726	0.000199144	0.00648768	2.18791	Downregulated
Q8BWT1	Acaa2	-0.913728	0.000199567	0.00648768	2.18791	Downregulated
P28271	Aco1	-0.659845	0.000216837	0.00686663	2.16326	Downregulated
P97798	Neo1	-0.876057	0.000218635	0.00686663	2.16326	Downregulated
P28661	Septin4	-0.650244	0.000232335	0.0070931	2.14916	Downregulated
Q60864	Stip1	-0.641568	0.000259717	0.00757883	2.1204	Downregulated
O35658	C1qbp	-0.983481	0.000259319	0.00757883	2.1204	Downregulated
Q9DCS9	Ndufb10	-0.753243	0.000298833	0.00851905	2.06961	Downregulated
O88844	Idh1	-0.887353	0.000337132	0.0092549	2.03363	Downregulated
Q9DBJ1	Pgam1	-0.90183	0.000347254	0.00946267	2.02399	Downregulated
P51174	Acadl	-0.672436	0.000420654	0.0110514	1.95658	Downregulated
O08585	Clta	-0.686144	0.000423447	0.0110514	1.95658	Downregulated
Q9CR86	Carhsp1	-0.955563	0.000436576	0.0113143	1.94637	Downregulated
P43406	Itgav	-0.829998	0.000466339	0.011919	1.92376	Downregulated
Q91YT0	Ndufv1	-0.96941	0.000480466	0.0121959	1.91378	Downregulated
P24549	Aldh1a1	-0.723858	0.00060077	0.0141673	1.84871	Downregulated
P48722	Hspa4l	-0.553642	0.000636264	0.0143275	1.84383	Downregulated
P47802	Mtx1	-0.942728	0.000759931	0.0160287	1.7951	Downregulated
P16014	Chgb	-0.991362	0.000761211	0.0160287	1.7951	Downregulated
P62823	Rab3c	-0.742832	0.000772067	0.0161654	1.79141	Downregulated
Q9D819	Ppa1	-0.646835	0.000801471	0.016606	1.77974	Downregulated
P18052	Ptpra	-0.80262	0.000827998	0.0168602	1.77314	Downregulated
Q80TZ3	Dnajc6	-0.810613	0.000837431	0.0168943	1.77226	Downregulated
P84084	Arf5	-0.759239	0.000847272	0.0169388	1.77112	Downregulated
Q8BHW2	Oscp1	-0.897073	0.000891393	0.0175718	1.75518	Downregulated
Q9QYC0	Add1	-0.465983	0.0009322	0.0177782	1.75011	Downregulated
Q8CJH3	Plxnb1	-0.534342	0.000936975	0.0177782	1.75011	Downregulated
Q99LR1	Abhd12	-0.742188	0.00094024	0.0177782	1.75011	Downregulated
Q71M36	Cspg5	-0.767989	0.000935015	0.0177782	1.75011	Downregulated
Q8VBX6	Mpdz	-0.951662	0.00105574	0.0193941	1.71233	Downregulated
Q9CWS0	Ddah1	-0.746537	0.00110208	0.0198267	1.70275	Downregulated
Q6ZWV3	Rpl10	-0.732372	0.00113488	0.0203181	1.69212	Downregulated
Q91ZX7	Lrp1	-0.525713	0.00114362	0.0203313	1.69184	Downregulated
Q9Z1P6	Ndufa7	-0.697686	0.00114658	0.0203313	1.69184	Downregulated
P51881	Slc25a5	-0.654793	0.00129062	0.0220518	1.65656	Downregulated
Q80X71	Tmem106b	-0.887279	0.00137995	0.0229332	1.63954	Downregulated
Q91Z53	Grhpr	-0.92883	0.00144746	0.0237781	1.62382	Downregulated
Q56A07	Scn2b	-0.974215	0.00146287	0.0237781	1.62382	Downregulated
Q80V42	Cpm	-0.720917	0.00157922	0.0249047	1.60372	Downregulated
Q8BNW9	Kbtbd11	-0.508057	0.00159083	0.0249611	1.60274	Downregulated
P11404	Fabp3	-0.628091	0.00161246	0.0251083	1.60018	Downregulated
Q9JIS5	Sv2a	-0.508116	0.00176495	0.0263181	1.57975	Downregulated
Q9D710	Tmx2	-0.724716	0.0017665	0.0263181	1.57975	Downregulated
P61028	Rab8b	-0.780575	0.00175582	0.0263181	1.57975	Downregulated
Q8BW75	Maob	-0.967643	0.00177537	0.0263181	1.57975	Downregulated
Q8R5C5	Actr1b	-0.559284	0.00179191	0.0263525	1.57918	Downregulated
Q7TSH2	Phkb	-0.777855	0.00178774	0.0263525	1.57918	Downregulated
P28650	Adss1	-0.705523	0.00183633	0.026688	1.57368	Downregulated
Q9CZ13	Uqcrc1	-0.672555	0.00203739	0.0288924	1.53922	Downregulated
Q6P9S0	Mtss2	-0.48078	0.00215015	0.0300314	1.52242	Downregulated
Q8R1N4	Nudcd3	-0.517182	0.00218121	0.0302755	1.51891	Downregulated
Q8BGT8	Phyhipl	-0.482355	0.00223368	0.0308881	1.51021	Downregulated
O35136	Ncam2	-0.894099	0.002302	0.0314805	1.50196	Downregulated
Q8C167	Prepl	-0.467749	0.00248601	0.0326893	1.4856	Downregulated
Q9CZU6	Cs	-0.662316	0.00250506	0.0326893	1.4856	Downregulated
Q9CY27	Tecr	-0.685391	0.00247125	0.0326893	1.4856	Downregulated
Q8BLK3	Lsamp	-0.848482	0.00259196	0.0334697	1.47535	Downregulated
Q8BVI4	Qdpr	-0.450708	0.00267671	0.0342892	1.46484	Downregulated
P12367	Prkar2a	-0.470373	0.00274147	0.0345575	1.46146	Downregulated
Q99L47	St13	-0.534229	0.00286058	0.0359043	1.44485	Downregulated
O88507	Cntfr	-0.740936	0.00290747	0.0360371	1.44325	Downregulated
P24472	Gsta4	-0.858174	0.00293186	0.036106	1.44242	Downregulated
Q8C5H8	Nadk2	-0.900403	0.00293252	0.036106	1.44242	Downregulated
P62746	Rhob	-0.882524	0.00296947	0.0362132	1.44113	Downregulated
Q9DC28	Csnk1d	-0.906245	0.00297887	0.0362132	1.44113	Downregulated
Q6P9K8	Caskin1	-0.483338	0.00300864	0.0363193	1.43986	Downregulated
Q9ER35	Fn3k	-0.876594	0.00312231	0.0372067	1.42938	Downregulated
B1AXV0	Frrs1l	-0.561077	0.00319286	0.037695	1.42372	Downregulated
P14211	Calr	-0.700066	0.0031938	0.037695	1.42372	Downregulated
P08113	Hsp90b1	-0.506661	0.00321282	0.0377991	1.42252	Downregulated
Q80XA6	Reps2	-0.794553	0.00323138	0.0378971	1.42139	Downregulated
Q9D172	Gatd3	-0.507081	0.00325469	0.0380502	1.41964	Downregulated
P55302	Lrpap1	-0.631871	0.00329297	0.0383765	1.41593	Downregulated
P70404	Idh3g	-0.487496	0.00331755	0.0385418	1.41407	Downregulated
Q8R326	Pspc1	-0.510433	0.00337625	0.0390257	1.40865	Downregulated
Q59J78	Ndufaf2	-0.604181	0.0035134	0.0400008	1.39793	Downregulated
P21460	Cst3	-0.913943	0.00351869	0.0400008	1.39793	Downregulated
P35564	Canx	-0.469525	0.00357309	0.040495	1.3926	Downregulated
Q9D0M5	Dynll2	-0.831652	0.00359715	0.0405627	1.39187	Downregulated
P70202	Lxn	-0.495852	0.00379727	0.0409655	1.38758	Downregulated
O88485	Dync1i1	-0.512963	0.00378876	0.0409655	1.38758	Downregulated
Q3UIU2	Ndufb6	-0.521135	0.00373796	0.0409655	1.38758	Downregulated
Q8K0X8	Fez1	-0.780417	0.00370333	0.0409655	1.38758	Downregulated
Q9Z0E0	Ncdn	-0.769925	0.00382887	0.0411298	1.38584	Downregulated
P70699	Gaa	-0.653293	0.00384793	0.0412151	1.38494	Downregulated
P34914	Ephx2	-0.91109	0.00391306	0.0416718	1.38016	Downregulated
Q9R0Q7	Ptges3	-0.861937	0.00398932	0.0422412	1.37426	Downregulated
Q8BR92	Palm2	-0.564298	0.0040058	0.0422948	1.37371	Downregulated
Q810U3	Nfasc	-0.378003	0.00420489	0.0429293	1.36725	Downregulated
Q9JHW2	Nit2	-0.602052	0.0041517	0.0429293	1.36725	Downregulated
P63141	Kcna2	-0.739381	0.00420255	0.0429293	1.36725	Downregulated
Q91V09	Wdr13	-0.785923	0.00412349	0.0429293	1.36725	Downregulated
Q8BP92	Rcn2	-0.816846	0.00416633	0.0429293	1.36725	Downregulated
Q9CYL5	Glipr2	-0.848538	0.00418287	0.0429293	1.36725	Downregulated
O88531	Ppt1	-0.938784	0.00418746	0.0429293	1.36725	Downregulated
P40142	Tkt	-0.484919	0.00449993	0.0450723	1.34609	Downregulated
Q8QZS1	Hibch	-0.589137	0.00449311	0.0450723	1.34609	Downregulated
P70296	Pebp1	-0.587329	0.00473821	0.0462263	1.33511	Downregulated
P21995	Emb	-0.695289	0.00520276	0.0498228	1.30257	Downregulated
Q9JJU8	Sh3bgrl	0.682946	0.00522058	0.0498646	1.30221	Upregulated
P61982	Ywhag	0.578893	0.00525004	0.0500171	1.30088	Upregulated
P48771	Cox7a2	0.980496	0.00528445	0.0500609	1.3005	Upregulated
P18872	Gnao1	-0.549943	0.00529425	0.0500609	1.3005	Downregulated
Q8VCC9	Spon1	-1.00847	0.00529822	0.0500609	1.3005	Downregulated
Q5SNZ0	Ccdc88a	-1.05876	0.00530868	0.0500609	1.3005	Downregulated
Q9CQI3	Gmfb	0.666126	0.0054768	0.0511868	1.29084	Upregulated
P55088	Aqp4	-0.618071	0.00545145	0.0511868	1.29084	Downregulated
Q9CQF9	Pcyox1	-0.670447	0.00546368	0.0511868	1.29084	Downregulated
Q62048	Pea15	-0.674551	0.00548331	0.0511868	1.29084	Downregulated
Q3UUF8	Ankrd34b	-0.883994	0.00551885	0.0513891	1.28913	Downregulated
Q14BI2	Grm2	0.7409	0.00556739	0.0516832	1.28665	Upregulated
Q60790	Rasa3	0.506431	0.00557832	0.0516832	1.28665	Upregulated
P61750	Arf4	-0.669378	0.00562813	0.0519523	1.2844	Downregulated
O70251	Eef1b	-0.770291	0.00563541	0.0519523	1.2844	Downregulated
Q8K003	Tma7	0.675372	0.00566496	0.0520203	1.28383	Upregulated
Q9Z2M6	Ubl3	-0.379986	0.00567086	0.0520203	1.28383	Downregulated
Q921M3	Sf3b3	0.611284	0.00571551	0.0522909	1.28157	Upregulated
Q62443	Nptx1	0.527648	0.00574145	0.0522909	1.28157	Upregulated
Q8BWF0	Aldh5a1	-0.554027	0.00575664	0.0522909	1.28157	Downregulated
Q9QYI4	Dnajb12	-1.26728	0.0057568	0.0522909	1.28157	Downregulated
Q3TY86	Aifm3	-1.07819	0.00586933	0.0531827	1.27423	Downregulated
P01831	Thy1	-0.699993	0.00589424	0.0532782	1.27345	Downregulated
Q8CGA0	Ppm1f	0.794308	0.0059588	0.0537307	1.26978	Upregulated
Q8QZZ7	Tprkb	0.750962	0.00616759	0.0554784	1.25588	Upregulated
Q61699	Hsph1	-0.581447	0.0061943	0.0555837	1.25505	Downregulated
Q3TEA8	Hp1bp3	0.646282	0.00624363	0.0558159	1.25324	Upregulated
Q9D1L9	Lamtor5	-0.926617	0.0062503	0.0558159	1.25324	Downregulated
Q9D0S9	Hint2	1.10351	0.00631265	0.0561168	1.25091	Upregulated
Q3V0K9	Pls1	-0.488496	0.00631428	0.0561168	1.25091	Downregulated
Q61503	Nt5e	-0.848654	0.00638457	0.0566058	1.24714	Downregulated
P14869	Rplp0	0.506629	0.006443	0.0568518	1.24526	Upregulated
Q8VDL4	Adpgk	-1.11128	0.00644199	0.0568518	1.24526	Downregulated
Q64511	Top2b	0.64872	0.00651054	0.0573113	1.24176	Upregulated
Q9JHS4	Clpx	0.713202	0.00654204	0.057323	1.24167	Upregulated
O70589	Cask	0.525726	0.00657149	0.057323	1.24167	Upregulated
O54991	Cntnap1	0.427405	0.0066051	0.057323	1.24167	Upregulated
P29758	Oat	-0.409306	0.0066119	0.057323	1.24167	Downregulated
Q8VE37	Rcc1	-0.576225	0.00661086	0.057323	1.24167	Downregulated
Q9QYG0	Ndrg2	-0.712976	0.00662014	0.057323	1.24167	Downregulated
Q9QYE9	Plekhb1	-0.914784	0.00656322	0.057323	1.24167	Downregulated
P15864	H1-2	1.10282	0.00669249	0.0573911	1.24116	Upregulated
B2RXC1	Trappc11	0.740779	0.00670544	0.0573911	1.24116	Upregulated
Q68FL6	Mars1	0.465075	0.00668971	0.0573911	1.24116	Upregulated
Q99J08	Sec14l2	-0.522418	0.00669873	0.0573911	1.24116	Downregulated
O55091	Impact	-0.834059	0.00664752	0.0573911	1.24116	Downregulated
Q8QZY1	Eif3l	0.435235	0.00673433	0.0575056	1.24029	Upregulated
O08539	Bin1	-0.390957	0.00678295	0.0577876	1.23817	Downregulated
Q8CHX7	Rftn2	-0.603396	0.00692286	0.0588443	1.2303	Downregulated
Q69ZK0	Prex1	0.654175	0.00700676	0.0592855	1.22705	Upregulated
P56376	Acyp1	-0.969753	0.00699477	0.0592855	1.22705	Downregulated
Q80YN3	Bcas1	-0.49648	0.00702566	0.05931	1.22687	Downregulated
Q8CH72	Trim32	0.609953	0.00708995	0.0593198	1.2268	Upregulated
P61148	Fgf1	0.54405	0.00708137	0.0593198	1.2268	Upregulated
P26516	Psmd7	0.490221	0.00713772	0.0593198	1.2268	Upregulated
O54818	Tpd52l1	-0.7885	0.00714825	0.0593198	1.2268	Downregulated
Q9D7P6	Iscu	-0.796559	0.00710582	0.0593198	1.2268	Downregulated
P20917	Mag	-1.11011	0.00715487	0.0593198	1.2268	Downregulated
Q9CWZ3	Rbm8a	-1.25987	0.00715356	0.0593198	1.2268	Downregulated
Q60857	Slc6a4	-1.87846	0.00713273	0.0593198	1.2268	Downregulated
Q9CQJ8	Ndufb9	-0.649791	0.00718566	0.0594421	1.22591	Downregulated
P62313	Lsm6	0.595022	0.00732762	0.0604814	1.21838	Upregulated
Q8CIE6	Copa	0.395354	0.00736661	0.0606205	1.21738	Upregulated
Q8R317	Ubqln1	-1.32097	0.00737718	0.0606205	1.21738	Downregulated
G5E8V9	Arfip1	0.878496	0.00742048	0.0608414	1.2158	Upregulated
P19324	Serpinh1	1.07485	0.00747126	0.0608538	1.21571	Upregulated
Q99K01	Pdxdc1	0.478022	0.00746874	0.0608538	1.21571	Upregulated
Q8CHP8	Pgp	-0.471696	0.00745804	0.0608538	1.21571	Downregulated
Q9CQ45	Nenf	0.480903	0.00750515	0.0608623	1.21565	Upregulated
P62761	Vsnl1	-0.722587	0.00749091	0.0608623	1.21565	Downregulated
Q6PCN3	Ttbk1	-0.855431	0.00753698	0.060987	1.21476	Downregulated
Q8JZU2	Slc25a1	-0.596409	0.00756632	0.0610481	1.21433	Downregulated
Q505D7	Opa3	-0.659269	0.00757748	0.0610481	1.21433	Downregulated
Q8VI63	Mob2	0.6703	0.00766084	0.0614526	1.21146	Upregulated
Q9D967	Mdp1	-0.514935	0.00764844	0.0614526	1.21146	Downregulated
Q80Y14	Glrx5	-0.878981	0.00768539	0.0615163	1.21101	Downregulated
P43276	H1-5	0.883627	0.00772372	0.0616175	1.2103	Upregulated
B2RR83	Ythdc2	-0.838595	0.007742	0.0616175	1.2103	Downregulated
P54923	Adprh	-1.00374	0.00774791	0.0616175	1.2103	Downregulated
P16254	Srp14	0.428506	0.00779677	0.0618733	1.2085	Upregulated
P70372	Elavl1	0.532683	0.00781604	0.0618937	1.20835	Upregulated
A2APX8	Scn1a	-0.816432	0.00783559	0.0619162	1.2082	Downregulated
P21300	Akr1b7	-1.24938	0.00786528	0.0620185	1.20748	Downregulated
P70297	Stam	-0.542397	0.00794999	0.0625534	1.20375	Downregulated
P26231	Ctnna1	0.404178	0.00797587	0.0626241	1.20326	Upregulated
Q3TCN2	Plbd2	-0.979502	0.00800179	0.0626948	1.20277	Downregulated
P43277	H1-3	0.682849	0.0080548	0.062977	1.20082	Upregulated
Q62059	Vcan	-0.527181	0.00814058	0.0635137	1.19713	Downregulated
Q5M8N0	Cnrip1	0.682269	0.00818309	0.0635385	1.19696	Upregulated
Q9JIX8	Acin1	0.586376	0.00820987	0.0635385	1.19696	Upregulated
Q99NB9	Sf3b1	0.548764	0.00818567	0.0635385	1.19696	Upregulated
Q6PEV3	Wipf2	-0.478144	0.00821234	0.0635385	1.19696	Downregulated
P31648	Slc6a1	-1.33232	0.0083408	0.0643979	1.19113	Downregulated
P26883	Fkbp1a	-0.724564	0.00840222	0.0647372	1.18885	Downregulated
Q7TNV0	Dek	0.469909	0.00843251	0.0648359	1.18818	Upregulated
Q5SSM3	Arhgap44	0.587273	0.0084776	0.0650476	1.18677	Upregulated
Q8K2F0	Brd3	0.744422	0.00850976	0.0651595	1.18602	Upregulated
P45952	Acadm	0.320507	0.00853206	0.0651955	1.18578	Upregulated
Q99J36	Thumpd1	0.44072	0.00856832	0.0652037	1.18573	Upregulated
Q8K3J1	Ndufs8	-0.697584	0.00855211	0.0652037	1.18573	Downregulated
Q9Z2S7	Tsc22d3	0.741703	0.00870149	0.0660814	1.17992	Upregulated
P47740	Aldh3a2	0.66538	0.0087684	0.0661827	1.17926	Upregulated
Q03958	Pfdn6	0.517323	0.00874037	0.0661827	1.17926	Upregulated
Q9D9V3	Echdc1	-0.811222	0.00875833	0.0661827	1.17926	Downregulated
P17665	Cox7c	1.49999	0.00881054	0.0661875	1.17922	Upregulated
Q8CIQ7	Dock3	-0.619762	0.00883167	0.0661875	1.17922	Downregulated
Q9CYH2	Prxl2a	-0.955166	0.0088129	0.0661875	1.17922	Downregulated
Q9R060	Nubp1	-1.39025	0.00884048	0.0661875	1.17922	Downregulated
Q8VCN6	Cd99	0.652662	0.00896711	0.0665777	1.17667	Upregulated
P52825	Cpt2	0.622589	0.0089823	0.0665777	1.17667	Upregulated
Q9CYR6	Pgm3	0.543589	0.00899192	0.0665777	1.17667	Upregulated
Q9Z218	Dpp6	-0.4069	0.00901347	0.0665777	1.17667	Downregulated
Q9CPQ1	Cox6c	-0.500477	0.00901835	0.0665777	1.17667	Downregulated
Q9CQZ6	Ndufb3	-0.834159	0.00894524	0.0665777	1.17667	Downregulated
Q8C0Z1	Fam234a	-0.883403	0.00894001	0.0665777	1.17667	Downregulated
Q8BTG3	Tcp11l1	0.597239	0.00920213	0.0677994	1.16877	Upregulated
A2ASZ8	Slc25a25	-0.662006	0.00924753	0.0678715	1.16831	Downregulated
P84075	Hpca	-0.691594	0.00929354	0.0678715	1.16831	Downregulated
Q9CXX9	Cuedc2	-0.786409	0.00925915	0.0678715	1.16831	Downregulated
Q9DBG5	Plin3	-0.858254	0.00930348	0.0678715	1.16831	Downregulated
Q80W21	Gstm7	-0.906942	0.00930337	0.0678715	1.16831	Downregulated
Q921F2	Tardbp	0.420554	0.00940316	0.0684639	1.16454	Upregulated
A2A690	Tanc2	-0.670048	0.00947447	0.0688478	1.16211	Downregulated
Q9D0M3	Cyc1	-0.675922	0.00967136	0.070004	1.15488	Downregulated
Q8VBY2	Camkk1	-0.780568	0.00965399	0.070004	1.15488	Downregulated
Q9JJG0	Tacc2	0.449277	0.00973977	0.0700885	1.15435	Upregulated
Q8K124	Plekho2	-0.558435	0.00972604	0.0700885	1.15435	Downregulated
P97300	Nptn	-1.28926	0.00971416	0.0700885	1.15435	Downregulated
O88196	Ttc3	-0.748333	0.00989647	0.0710781	1.14826	Downregulated
P60824	Cirbp	0.760884	0.00994783	0.0711712	1.1477	Upregulated
Q9WUA2	Farsb	0.337249	0.00994262	0.0711712	1.1477	Upregulated
Q920E5	Fdps	-0.679197	0.0100058	0.0714478	1.14601	Downregulated
Q6Q477	Atp2b4	0.661359	0.0100928	0.0719305	1.14309	Upregulated
Q8BGX2	Timm29	-0.59022	0.0101202	0.0719871	1.14275	Downregulated
Q8VD33	Sgtb	-0.995359	0.0101465	0.0720363	1.14245	Downregulated
Q68FE2	Atg9a	-0.970044	0.0101754	0.0721032	1.14205	Downregulated
Q91VI7	Rnh1	-0.417033	0.0102633	0.0725095	1.1396	Downregulated
Q9CQX8	Mrps36	-0.545178	0.0102719	0.0725095	1.1396	Downregulated
Q9D0R2	Tars1	0.496714	0.0103008	0.0725754	1.13921	Upregulated
O55013	Trappc3	0.757032	0.0103559	0.072825	1.13772	Upregulated
O08784	Tcof1	0.758144	0.0103942	0.0729168	1.13717	Upregulated
Q8BYI9	Tnr	-0.439262	0.0104083	0.0729168	1.13717	Downregulated
Q6PGB6	Naa50	1.13268	0.010432	0.0729455	1.137	Upregulated
Q9JHL1	Slc9a3r2	0.459882	0.0104878	0.073076	1.13623	Upregulated
Q9CZR8	Tsfm	-0.487553	0.0104901	0.073076	1.13623	Downregulated
P34884	Mif	-0.602515	0.01057	0.0734944	1.13375	Downregulated
A2ASQ1	Agrn	-0.510096	0.0106204	0.0736529	1.13281	Downregulated
Q9JL62	Gltp	-0.621265	0.0106326	0.0736529	1.13281	Downregulated
Q8BG32	Psmd11	0.4033	0.0108882	0.0752832	1.1233	Upregulated
Q00493	Cpe	-0.716811	0.0109313	0.0754405	1.1224	Downregulated
Q68ED7	Crtc1	-0.749154	0.0109765	0.0756114	1.12141	Downregulated
P25976	Ubtf	0.751378	0.0110753	0.0760094	1.11913	Upregulated
O70481	Ubr1	-0.93721	0.0110647	0.0760094	1.11913	Downregulated
O09131	Gsto1	0.579703	0.0111185	0.0761647	1.11825	Upregulated
Q640R3	Hepacam	-0.45884	0.0111638	0.0763342	1.11728	Downregulated
B2RQC6	Cad	0.639304	0.0112325	0.0764731	1.11649	Upregulated
Q8VDD5	Myh9	0.441505	0.011246	0.0764731	1.11649	Upregulated
D3Z7P3	Gls	0.417084	0.0112131	0.0764731	1.11649	Upregulated
Q9CWP6	Mospd2	-0.940272	0.0113988	0.0773698	1.11143	Downregulated
Q3TXX4	Slc17a7	0.710445	0.0115312	0.0781256	1.10721	Upregulated
Q9WU79	Prodh	-0.500881	0.0115751	0.0782801	1.10635	Downregulated
Q02105	C1qc	0.594402	0.0117153	0.0790837	1.10191	Upregulated
Q8K2C9	Hacd3	-0.995691	0.0117829	0.0793956	1.1002	Downregulated
Q6KAU4	Mvb12b	-1.1714	0.0118374	0.0796181	1.09899	Downregulated
Q9CQ86	Mien1	0.537308	0.0118832	0.0797811	1.0981	Upregulated
Q8CI75	Dis3l2	-0.459414	0.0119958	0.0803911	1.09479	Downregulated
O35887	Calu	0.37772	0.0120305	0.0804783	1.09432	Upregulated
Q9DC51	Gnai3	0.896816	0.0121016	0.0808082	1.09254	Upregulated
Q9R190	Mta2	0.78808	0.0121442	0.0809471	1.0918	Upregulated
Q7TSH4	Ccp110	-1.24099	0.0122242	0.0813337	1.08973	Downregulated
Q8BHL3	Tbc1d10b	-0.426979	0.0123682	0.0821444	1.08542	Downregulated
P85094	Isoc2a	-1.57828	0.0124036	0.0822323	1.08496	Downregulated
Q8K2Y9	Ccm2	-1.03604	0.0124688	0.0825166	1.08346	Downregulated
O89023	Tpp1	-0.911939	0.0124956	0.0825467	1.0833	Downregulated
Q8CCK0	Macroh2a2	0.718786	0.0125282	0.0826147	1.08294	Upregulated
P28798	Grn	-0.628519	0.0126268	0.0829695	1.08108	Downregulated
Q8JZY2	Commd10	-0.641961	0.012612	0.0829695	1.08108	Downregulated
Q91Z31	Ptbp2	0.39462	0.0126539	0.0830009	1.08092	Upregulated
Q63932	Map2k2	-0.515882	0.0129494	0.0844904	1.07319	Downregulated
Q8BH55	Thnsl1	-0.60877	0.0129439	0.0844904	1.07319	Downregulated
Q61206	Pafah1b2	-0.612293	0.0129444	0.0844904	1.07319	Downregulated
Q62419	Sh3gl1	-0.427931	0.0131157	0.0854252	1.06841	Downregulated
Q8VCX5	Micu1	0.47559	0.0131602	0.0855641	1.06771	Upregulated
Q9CU62	Smc1a	0.569057	0.0133275	0.0862126	1.06443	Upregulated
Q9DBC0	Selenoo	0.46187	0.013353	0.0862126	1.06443	Upregulated
Q91VX2	Ubap2	-0.676822	0.0133448	0.0862126	1.06443	Downregulated
P41242	Matk	-0.998211	0.013347	0.0862126	1.06443	Downregulated
Q99KQ4	Nampt	0.531066	0.0134343	0.0862235	1.06437	Upregulated
Q8C522	Endod1	-0.587083	0.0134034	0.0862235	1.06437	Downregulated
Q8CAY6	Acat2	-0.670232	0.0134477	0.0862235	1.06437	Downregulated
Q8WTY4	Ciapin1	-0.683459	0.0134189	0.0862235	1.06437	Downregulated
O88643	Pak1	-0.431046	0.0135256	0.0865733	1.06262	Downregulated
Q9D6J6	Ndufv2	-0.43984	0.0136559	0.0872566	1.0592	Downregulated
Q91W89	Man2c1	0.614114	0.0137992	0.0873212	1.05888	Upregulated
P60122	Ruvbl1	0.483283	0.0137901	0.0873212	1.05888	Upregulated
Q8CCT4	Tceal5	-0.433694	0.0137625	0.0873212	1.05888	Downregulated
Q8R5H1	Usp15	-0.563321	0.0137247	0.0873212	1.05888	Downregulated
Q9D6R2	Idh3a	-0.617025	0.0136957	0.0873212	1.05888	Downregulated
Q9DC69	Ndufa9	-0.699181	0.0138074	0.0873212	1.05888	Downregulated
Q6P4T2	Snrnp200	0.566756	0.0138417	0.0873436	1.05877	Upregulated
P37040	Por	-0.377224	0.0138581	0.0873436	1.05877	Downregulated
O54984	Get3	0.362609	0.0138898	0.0873935	1.05852	Upregulated
Q8K3H0	Appl1	0.347929	0.0139132	0.0873935	1.05852	Upregulated
Q9EPL8	Ipo7	0.448234	0.0139484	0.0874665	1.05816	Upregulated
Q8BIG7	Comtd1	-0.688366	0.0139976	0.0876269	1.05736	Downregulated
Q9DAM7	Tmem263	-0.935615	0.0140825	0.0878617	1.0562	Downregulated
P45878	Fkbp2	-1.48308	0.0140793	0.0878617	1.0562	Downregulated
Q8R1B4	Eif3c	0.415064	0.0142616	0.0886114	1.05251	Upregulated
P35585	Ap1m1	-0.39231	0.0142981	0.0886114	1.05251	Downregulated
O70172	Pip4k2a	-0.438987	0.0142983	0.0886114	1.05251	Downregulated
Q6PEB6	Mob4	-0.745373	0.0142764	0.0886114	1.05251	Downregulated
Q8VHK5	Mlc1	-0.500411	0.014332	0.0886715	1.05222	Downregulated
Q60692	Psmb6	0.486571	0.0143743	0.088785	1.05166	Upregulated
Q9CPY7	Lap3	-0.413777	0.0143996	0.0887935	1.05162	Downregulated
P11835	Itgb2	0.572289	0.0144792	0.0891359	1.04995	Upregulated
P62814	Atp6v1b2	0.407064	0.0146099	0.0897917	1.04676	Upregulated
Q9Z2Q5	Mrpl40	0.595847	0.014637	0.089809	1.04668	Upregulated
Q80UW2	Fbxo2	-1.58141	0.0146784	0.0899142	1.04617	Downregulated
P50580	Pa2g4	0.493247	0.014749	0.0901978	1.0448	Upregulated
Q60770	Stxbp3	-0.449713	0.0149317	0.0911644	1.04017	Downregulated
P62082	Rps7	0.411308	0.0149584	0.0911771	1.04011	Upregulated
P19253	Rpl13a	-0.507177	0.0150423	0.0915384	1.0384	Downregulated
P97770	Thumpd3	0.751182	0.0151436	0.0918531	1.03691	Upregulated
Q9D1I6	Mrpl14	0.629657	0.015125	0.0918531	1.03691	Upregulated
P18242	Ctsd	-0.87629	0.0151936	0.0920059	1.03618	Downregulated
Q9QZB7	Actr10	0.359759	0.0153624	0.0927247	1.0328	Upregulated
Q9R069	Bcam	-0.477401	0.0153464	0.0927247	1.0328	Downregulated
Q61595	Ktn1	0.403837	0.0154126	0.0928533	1.0322	Upregulated
Q91W90	Txndc5	-0.547645	0.0154338	0.0928533	1.0322	Downregulated
Q9D6K5	Synj2bp	0.486457	0.0154654	0.0928925	1.03202	Upregulated
Q9CQW2	Arl8b	0.783678	0.0155587	0.0933017	1.03011	Upregulated
Q3THK3	Gtf2f1	1.65503	0.0157378	0.0940578	1.02661	Upregulated
Q8BVL9	Jakmip1	0.928167	0.0157901	0.0940578	1.02661	Upregulated
Q9WTM5	Ruvbl2	0.432059	0.0157194	0.0940578	1.02661	Upregulated
P14148	Rpl7	0.288243	0.0157881	0.0940578	1.02661	Upregulated
P07901	Hsp90aa1	-0.498011	0.015837	0.0940578	1.02661	Downregulated
Q9R1Q8	Tagln3	-0.543064	0.0158217	0.0940578	1.02661	Downregulated
Q4VC33	Maea	0.851523	0.0163702	0.0945087	1.02453	Upregulated
Q9CQ92	Fis1	0.530619	0.0163544	0.0945087	1.02453	Upregulated
P45591	Cfl2	0.398747	0.0162996	0.0945087	1.02453	Upregulated
O35226	Psmd4	0.37609	0.0161287	0.0945087	1.02453	Upregulated
Q3UMU9	Hdgfl2	0.372585	0.0159962	0.0945087	1.02453	Upregulated
Q9QYX7	Pclo	0.36271	0.0161038	0.0945087	1.02453	Upregulated
Q99L04	Dhrs1	0.346835	0.0159607	0.0945087	1.02453	Upregulated
P50516	Atp6v1a	-0.381987	0.0163667	0.0945087	1.02453	Downregulated
Q8BTG7	Ndrg4	-0.435773	0.0161134	0.0945087	1.02453	Downregulated
Q9CR61	Ndufb7	-0.504708	0.0161942	0.0945087	1.02453	Downregulated
Q9DBF1	Aldh7a1	-0.518746	0.0160768	0.0945087	1.02453	Downregulated
Q9DCJ5	Ndufa8	-0.534976	0.0160791	0.0945087	1.02453	Downregulated
P58389	Ptpa	-0.553088	0.0162579	0.0945087	1.02453	Downregulated
Q80TL0	Ppm1e	-0.573724	0.0161843	0.0945087	1.02453	Downregulated
Q8VBZ3	Clptm1	-0.579606	0.0163975	0.0945087	1.02453	Downregulated
Q8C0D4	Arhgap12	-0.607277	0.0163758	0.0945087	1.02453	Downregulated
Q9CR09	Ufc1	-0.638875	0.0162548	0.0945087	1.02453	Downregulated
Q8BQU6	Gjc2	-0.980224	0.0162568	0.0945087	1.02453	Downregulated
Q9JII5	Dazap1	-1.17669	0.0162578	0.0945087	1.02453	Downregulated
P51855	Gss	-0.454145	0.0165336	0.0951453	1.02161	Downregulated
Q9CQF3	Nudt21	0.715775	0.0165985	0.0952352	1.0212	Upregulated
Q8C1A5	Thop1	0.415777	0.0166263	0.0952352	1.0212	Upregulated
O35393	Efnb3	-0.856419	0.0166192	0.0952352	1.0212	Downregulated
Q922Q1	Mtarc2	-0.565005	0.0167049	0.0955375	1.01983	Downregulated
Q9CYN9	Atp6ap2	-1.03338	0.0167578	0.0956923	1.01912	Downregulated
O35639	Anxa3	0.467406	0.0169841	0.0968353	1.01397	Upregulated
Q7TQH0	Atxn2l	0.373957	0.0170999	0.0972832	1.01196	Upregulated
Q9CQ69	Uqcrq	-0.526289	0.0171151	0.0972832	1.01196	Downregulated
P27773	Pdia3	-0.45962	0.0171419	0.097286	1.01195	Downregulated
Q0VBL3	Rbm15	0.599618	0.0172559	0.0974855	1.01106	Upregulated
P24547	Impdh2	0.31735	0.0172274	0.0974855	1.01106	Upregulated
Q9Z2W8	Gria4	-0.410846	0.0172524	0.0974855	1.01106	Downregulated
Q7TPM6	Fsd1	-0.569536	0.0173315	0.0977634	1.00982	Downregulated
P17095	Hmga1	0.496637	0.0174261	0.0978502	1.00944	Upregulated
P70232	Chl1	0.367389	0.0174217	0.0978502	1.00944	Upregulated
Q99KI0	Aco2	-0.606286	0.0173803	0.0978502	1.00944	Downregulated
Q80WG5	Lrrc8a	0.785419	0.0175325	0.0982112	1.00784	Upregulated
Q8R127	Sccpdh	-0.57311	0.0175434	0.0982112	1.00784	Downregulated
Q8R3S6	Exoc1	0.463693	0.0176192	0.0983513	1.00722	Upregulated
Q8CI61	Bag4	-0.478311	0.0176661	0.0983513	1.00722	Downregulated
Q64735	Cr1l	-0.525935	0.0176419	0.0983513	1.00722	Downregulated
Q922V4	Plrg1	-0.669071	0.0176746	0.0983513	1.00722	Downregulated
Q9D1H8	Mrpl53	0.71623	0.0178545	0.0984731	1.00668	Upregulated
Q8C4Y3	Nelfb	0.600879	0.017796	0.0984731	1.00668	Upregulated
Q2PFD7	Psd3	0.403069	0.0177808	0.0984731	1.00668	Upregulated
Q91ZA3	Pcca	0.281353	0.0178047	0.0984731	1.00668	Upregulated
Q9D2N4	Dtna	-0.344398	0.017733	0.0984731	1.00668	Downregulated
Q9CQA3	Sdhb	-0.414724	0.0178559	0.0984731	1.00668	Downregulated
Q6ZQ38	Cand1	0.318755	0.0179045	0.0985943	1.00615	Upregulated
P48320	Gad2	-0.945835	0.0179379	0.098632	1.00598	Downregulated
Q8K1N1	Pnpla8	0.526925	0.0179654	0.0986368	1.00596	Upregulated
Q9WV18	Gabbr1	0.422842	0.0181406	0.0994514	1.00239	Upregulated
Q9CQ75	Ndufa2	-0.553362	0.0182302	0.0996478	1.00153	Downregulated
P47962	Rpl5	-0.675814	0.0182255	0.0996478	1.00153	Downregulated
Q9JK81	Myg1	0.641639	0.0185914	0.101473	0.993651	Upregulated
Q91ZR1	Rab4b	0.468977	0.0186623	0.10171	0.992638	Upregulated
Q9CQU5	Zwint	-0.508715	0.0187559	0.10207	0.991103	Downregulated
Q9Z0R9	Fads2	-1.09538	0.0189701	0.103084	0.986809	Downregulated
P24668	M6pr	0.624407	0.0190546	0.10331	0.985856	Upregulated
Q3TXS7	Psmd1	0.346239	0.0190675	0.10331	0.985856	Upregulated
P05480	Src	-0.418321	0.0191121	0.1034	0.985478	Downregulated
P13634	Ca1	2.39816	0.0191755	0.103442	0.985305	Upregulated
Q3TC33	Ccdc127	-0.598845	0.0191664	0.103442	0.985305	Downregulated
P03930	Mtatp8	-0.726496	0.0192367	0.103621	0.984552	Downregulated
Q8BWZ3	Naa25	0.783353	0.0193568	0.104004	0.982949	Upregulated
Q8K4Z5	Sf3a1	0.458981	0.0193921	0.104004	0.982949	Upregulated
Q9WTL7	Lypla2	-0.367215	0.0193723	0.104004	0.982949	Downregulated
Q9JK42	Pdk2	0.525236	0.0195283	0.104561	0.98063	Upregulated
P62827	Ran	0.427911	0.0195523	0.104561	0.98063	Upregulated
P59808	Sash1	-0.467254	0.0196379	0.104868	0.979359	Downregulated
Q61191	Hcfc1	0.544697	0.0198237	0.105253	0.977765	Upregulated
Q9Z2D6	Mecp2	0.420418	0.0198081	0.105253	0.977765	Upregulated
Q60803	Traf3	-0.573748	0.0197867	0.105253	0.977765	Downregulated
Q01279	Egfr	-0.918293	0.0197873	0.105253	0.977765	Downregulated
Q8K4G5	Ablim1	0.438895	0.01987	0.105348	0.977373	Upregulated
Q5RJI5	Brsk1	-0.444353	0.0200124	0.1058	0.975514	Downregulated
P19157	Gstp1	-0.758926	0.0199897	0.1058	0.975514	Downregulated
Q6PAK3	Prmt8	0.525687	0.0201421	0.106334	0.973326	Upregulated
O88487	Dync1i2	0.300482	0.020461	0.107864	0.967122	Upregulated
P11881	Itpr1	0.452868	0.0206719	0.108448	0.964777	Upregulated
P70414	Slc8a1	-0.364328	0.0206889	0.108448	0.964777	Downregulated
Q9D6N5	Drap1	-0.439191	0.020687	0.108448	0.964777	Downregulated
Q8R001	Mapre2	-0.475109	0.0206302	0.108448	0.964777	Downregulated
Q7TPV2	Dzip3	-1.08256	0.0208955	0.109377	0.961076	Downregulated
Q5IRJ6	Slc30a9	0.369959	0.020963	0.109575	0.960288	Upregulated
P28660	Nckap1	0.509723	0.0211021	0.110147	0.958027	Upregulated
Q8CI43	Myl6b	-0.510332	0.0211642	0.110161	0.957973	Downregulated
Q9QXG4	Acss2	-0.662301	0.0211595	0.110161	0.957973	Downregulated
Q99LM2	Cdk5rap3	1.12043	0.02126	0.110504	0.956621	Upregulated
Q8C145	Slc39a6	-0.644769	0.0212923	0.110517	0.95657	Downregulated
Q9D287	Bcas2	0.55305	0.0213938	0.110734	0.95572	Upregulated
Q62393	Tpd52	-0.875862	0.0213843	0.110734	0.95572	Downregulated
Q8BFY9	Tnpo1	0.421139	0.0215137	0.111195	0.953913	Upregulated
Q3ULD5	Mccc2	-0.518319	0.021543	0.111195	0.953913	Downregulated
E9PUL5	Prrt2	0.616906	0.02162	0.111438	0.952969	Upregulated
Q8VHL1	Setd7	-0.472541	0.0217815	0.111663	0.95209	Downregulated
Q6RHR9	Magi1	-0.484583	0.0217258	0.111663	0.95209	Downregulated
Q922R1	Phaf1	-0.565024	0.0217842	0.111663	0.95209	Downregulated
Q8CHH9	Septin8	-0.684743	0.0217108	0.111663	0.95209	Downregulated
Q99KX1	Mlf2	-0.675186	0.021826	0.111722	0.95186	Downregulated
P63030	Mpc1	0.712338	0.0219235	0.111856	0.951342	Upregulated
Q9QXG2	Chm	0.58147	0.0220101	0.111856	0.951342	Upregulated
Q8C078	Camkk2	0.455787	0.0220633	0.111856	0.951342	Upregulated
Q4KUS2	Unc13a	-0.36444	0.0220624	0.111856	0.951342	Downregulated
O09111	Ndufb11	-0.501118	0.0219661	0.111856	0.951342	Downregulated
Q80XN0	Bdh1	-0.543937	0.0220582	0.111856	0.951342	Downregulated
P62835	Rap1a	-0.963446	0.0220348	0.111856	0.951342	Downregulated
Q91YE3	Egln1	0.486583	0.0220939	0.111858	0.951334	Upregulated
Q9D9K3	Aven	-0.582948	0.022178	0.11213	0.950276	Downregulated
Q99J47	Dhrs7b	0.634361	0.0223536	0.112865	0.947442	Upregulated
P17742	Ppia	-0.383252	0.0224159	0.113025	0.946825	Downregulated
Q9QUR6	Prep	0.420427	0.0225483	0.113538	0.944859	Upregulated
Q8K4X7	Agpat4	-1.23207	0.0226901	0.114097	0.942726	Downregulated
Q9DB32	Haghl	-0.667016	0.0228531	0.114761	0.940205	Downregulated
Q9QZE7	Tsnax	0.728975	0.02289	0.114791	0.940093	Upregulated
P00405	Mtco2	-0.570147	0.0229581	0.114977	0.93939	Downregulated
Q9JI46	Nudt3	0.508113	0.0230068	0.115065	0.939057	Upregulated
O88712	Ctbp1	0.604546	0.0231428	0.115589	0.937083	Upregulated
Q9JKV1	Adrm1	0.32555	0.0232389	0.115602	0.937035	Upregulated
Q8R4U7	Luzp1	-0.381084	0.0232372	0.115602	0.937035	Downregulated
P16330	Cnp	-0.471407	0.0232207	0.115602	0.937035	Downregulated
P53994	Rab2a	0.453273	0.0233384	0.115714	0.936613	Upregulated
P48962	Slc25a4	-0.471182	0.0233552	0.115714	0.936613	Downregulated
Q9WUN2	Tbk1	-0.918736	0.0233087	0.115714	0.936613	Downregulated
Q02357	Ank1	0.438169	0.0234354	0.115802	0.936283	Upregulated
Q8CEG5	Ccdc28b	-0.574815	0.0234228	0.115802	0.936283	Downregulated
Q60972	Rbbp4	0.408312	0.0234718	0.115828	0.936188	Upregulated
Q9D855	Uqcrb	-0.318711	0.0236182	0.116086	0.935219	Downregulated
Q6P9K9	Nrxn3	-0.348838	0.0236117	0.116086	0.935219	Downregulated
Q9D404	Oxsm	-0.809674	0.023607	0.116086	0.935219	Downregulated
Q62442	Vamp1	0.516461	0.023801	0.11683	0.932446	Upregulated
O08795	Prkcsh	-0.352259	0.0238621	0.116975	0.931908	Downregulated
Q8R5J9	Arl6ip5	-0.40423	0.0240629	0.117803	0.928843	Downregulated
Q91YR1	Twf1	0.348902	0.0241356	0.118003	0.928106	Upregulated
Q8R4N0	Clybl	0.386925	0.0244109	0.119192	0.923752	Upregulated
Q9CYR0	Ssbp1	-0.864341	0.0244807	0.119376	0.923085	Downregulated
Q6PER3	Mapre3	-0.375208	0.0245928	0.119765	0.92167	Downregulated
Q99J99	Mpst	0.571211	0.0246908	0.119927	0.921084	Upregulated
Q8CHG3	Gcc2	-0.621203	0.0246788	0.119927	0.921084	Downregulated
Q9Z2G6	Sel1l	-0.694682	0.0250041	0.121289	0.916177	Downregulated
Q6PAJ1	Bcr	-0.442681	0.0250443	0.121326	0.916047	Downregulated
Q64012	Raly	0.535794	0.0253125	0.121938	0.91386	Upregulated
Q3TMH2	Scrn3	0.310438	0.025309	0.121938	0.91386	Upregulated
Q9Z1Z0	Uso1	0.274822	0.0253352	0.121938	0.91386	Upregulated
Q91VD9	Ndufs1	-0.344207	0.0252773	0.121938	0.91386	Downregulated
Q8R4S0	Ppp1r14c	-0.738045	0.0252504	0.121938	0.91386	Downregulated
P21278	Gna11	0.520705	0.0253817	0.122003	0.913629	Upregulated
Q99L13	Hibadh	-0.534995	0.0254381	0.122116	0.913227	Downregulated
Q5SW19	Cluh	-0.618827	0.0255899	0.122686	0.911206	Downregulated
Q61036	Pak3	-0.876511	0.0256668	0.122896	0.910463	Downregulated
Q8JZS9	Mrpl48	0.681668	0.0257124	0.122955	0.910253	Upregulated
Q5GH67	Xkr4	1.06356	0.0258005	0.123104	0.909727	Upregulated
P58802	Tbc1d10a	-0.692526	0.02581	0.123104	0.909727	Downregulated
Q99MD9	Nasp	0.458091	0.0259496	0.123384	0.908742	Upregulated
Q8CC88	Vwa8	0.336936	0.0259685	0.123384	0.908742	Upregulated
Q62421	Sh3gl3	-0.994395	0.0259244	0.123384	0.908742	Downregulated
Q9CQQ0	Smim8	1.10033	0.0263827	0.12505	0.902916	Upregulated
Q99LY9	Ndufs5	-0.518865	0.0264205	0.12505	0.902916	Downregulated
Q06890	Clu	-0.813843	0.0264078	0.12505	0.902916	Downregulated
Q61235	Sntb2	0.820146	0.0265702	0.125598	0.901016	Upregulated
Q91YE6	Ipo9	0.594285	0.0266375	0.12569	0.900698	Upregulated
Q60737	Csnk2a1	0.364657	0.0266914	0.12569	0.900698	Upregulated
Q9D6Z1	Nop56	0.346801	0.0266832	0.12569	0.900698	Upregulated
Q8BWQ6	Vps35l	0.593342	0.0269209	0.126095	0.899302	Upregulated
Q8R307	Vps18	0.456895	0.0269475	0.126095	0.899302	Upregulated
P62858	Rps28	0.322232	0.026925	0.126095	0.899302	Upregulated
P49025	Cit	-0.397095	0.0268507	0.126095	0.899302	Downregulated
Q8K183	Pdxk	-0.538449	0.0269101	0.126095	0.899302	Downregulated
P42125	Eci1	-0.492784	0.0270349	0.126345	0.898443	Downregulated
P15331	Prph	1.76331	0.0270745	0.12637	0.898355	Upregulated
P12815	Pdcd6	-0.447651	0.0271151	0.126401	0.89825	Downregulated
Q8BGC0	Htatsf1	0.43512	0.0272333	0.126589	0.897604	Upregulated
Q921M7	Cyrib	0.377168	0.0273932	0.126589	0.897604	Upregulated
O08547	Sec22b	0.327994	0.0273475	0.126589	0.897604	Upregulated
Q922D8	Mthfd1	-0.306763	0.0273762	0.126589	0.897604	Downregulated
P53810	Pitpna	-0.421223	0.0272088	0.126589	0.897604	Downregulated
P61922	Abat	-0.426671	0.0273946	0.126589	0.897604	Downregulated
Q924S8	Spred1	-0.507925	0.0273675	0.126589	0.897604	Downregulated
Q8BHC4	Dcakd	-0.396771	0.0276575	0.127486	0.894538	Downregulated
Q99K23	Ufsp2	-1.02467	0.0276559	0.127486	0.894538	Downregulated
P45376	Akr1b1	-0.527383	0.0279942	0.128746	0.890267	Downregulated
Q80TR1	Adgrl1	-0.546313	0.0280003	0.128746	0.890267	Downregulated
Q8C0L0	Tmx4	0.332758	0.0283021	0.129972	0.886149	Upregulated
P32067	Ssb	0.376704	0.0283448	0.130007	0.886032	Upregulated
P16858	Gapdh	-0.575381	0.0283957	0.13008	0.885791	Downregulated
Q9D4C9	Clvs1	1.1479	0.0284544	0.130188	0.88543	Upregulated
Q3TPE9	Ankmy2	0.442571	0.0285328	0.130385	0.884771	Upregulated
Q9Z2D0	Mtmr9	-0.451322	0.0286173	0.13061	0.884022	Downregulated
Q9Z2Y8	Plpbp	-0.305512	0.0286975	0.130655	0.883874	Downregulated
O35678	Mgll	-0.603943	0.0286884	0.130655	0.883874	Downregulated
Q91ZZ3	Sncb	-0.763563	0.0287979	0.130871	0.883158	Downregulated
Q9CZJ2	Hspa12b	-0.861169	0.0288155	0.130871	0.883158	Downregulated
P28741	Kif3a	0.368162	0.0291267	0.132122	0.879025	Upregulated
P16054	Prkce	0.367968	0.029415	0.132941	0.87634	Upregulated
Q3UYC0	Ppm1h	0.350158	0.0293781	0.132941	0.87634	Upregulated
Q924N4	Slc12a6	-0.418166	0.0293894	0.132941	0.87634	Downregulated
Q9DBH5	Lman2	-0.549444	0.0296	0.133615	0.874146	Downregulated
P09411	Pgk1	-0.442661	0.0299375	0.134974	0.869751	Downregulated
P24457	Cyp2d11	0.662781	0.029992	0.135055	0.869489	Upregulated
P55012	Slc12a2	0.326814	0.0301317	0.135418	0.868324	Upregulated
O88811	Stam2	-0.446003	0.0301457	0.135418	0.868324	Downregulated
Q8BVF2	Pdcl3	0.557237	0.0303964	0.136379	0.865252	Upregulated
P61961	Ufm1	0.492747	0.0306246	0.137133	0.862858	Upregulated
Q7TNR6	Igsf21	0.47946	0.0306384	0.137133	0.862858	Upregulated
Q03517	Scg2	-0.728806	0.0307901	0.137645	0.861239	Downregulated
Q6IRU5	Cltb	-0.370597	0.0309702	0.138284	0.859229	Downregulated
P59325	Eif5	0.423944	0.0310783	0.138599	0.858238	Upregulated
O54931	Akap2	0.315191	0.0311393	0.138705	0.857909	Upregulated
Q6PDG5	Smarcc2	0.460103	0.0312654	0.138857	0.857432	Upregulated
Q6NVE8	Wdr44	0.427304	0.0314733	0.138857	0.857432	Upregulated
Q3UM45	Ppp1r7	0.272023	0.0314531	0.138857	0.857432	Upregulated
P23116	Eif3a	0.270186	0.031408	0.138857	0.857432	Upregulated
Q8VEH5	Epm2aip1	-0.302962	0.0314605	0.138857	0.857432	Downregulated
P97393	Arhgap5	-0.308428	0.0314611	0.138857	0.857432	Downregulated
P61027	Rab10	-0.347421	0.0312883	0.138857	0.857432	Downregulated
P18760	Cfl1	-0.432823	0.0312779	0.138857	0.857432	Downregulated
Q9WU78	Pdcd6ip	0.277257	0.0315298	0.138941	0.857169	Upregulated
Q8R0N6	Adhfe1	0.5852	0.0316303	0.139218	0.856304	Upregulated
Q9WUM3	Coro1b	0.350875	0.0317203	0.139449	0.855585	Upregulated
Q9Z1Q2	Abhd16a	0.476993	0.0318693	0.139515	0.85538	Upregulated
Q9ERK4	Cse1l	0.350941	0.0318859	0.139515	0.85538	Upregulated
Q9CPP6	Ndufa5	-0.618008	0.0318472	0.139515	0.85538	Downregulated
P06837	Gap43	-0.819484	0.0318266	0.139515	0.85538	Downregulated
Q9JL56	Gde1	-0.357794	0.0320798	0.140131	0.853465	Downregulated
P10518	Alad	-0.60985	0.0321024	0.140131	0.853465	Downregulated
Q9WUR9	Ak4	-0.339414	0.0321802	0.140306	0.852924	Downregulated
Q6ZQ82	Arhgap26	0.438089	0.0323661	0.14095	0.850934	Upregulated
Q76LS9	Mindy1	0.519264	0.0324809	0.141284	0.849907	Upregulated
Q8JZN5	Acad9	0.331432	0.0325418	0.141383	0.849603	Upregulated
Q8R010	Aimp2	-0.735322	0.0329606	0.143035	0.844557	Downregulated
Q6PEE3	Rrm2b	-0.588579	0.0330235	0.143141	0.844237	Downregulated
O35900	Lsm2	0.757114	0.0330687	0.143169	0.844151	Upregulated
Q3UNH4	Gprin1	0.364202	0.0331146	0.143201	0.844055	Upregulated
Q9Z0Y1	Dctn3	0.552068	0.0332448	0.143428	0.843365	Upregulated
O35286	Dhx15	0.479038	0.0332394	0.143428	0.843365	Upregulated
P35436	Grin2a	0.510608	0.0332924	0.143438	0.843335	Upregulated
P40336	Vps26a	0.504392	0.0334406	0.143438	0.843335	Upregulated
P61979	Hnrnpk	0.373173	0.0333883	0.143438	0.843335	Upregulated
Q921G7	Etfdh	-0.312431	0.0334043	0.143438	0.843335	Downregulated
Q91WG2	Rabep2	-0.77839	0.0333259	0.143438	0.843335	Downregulated
Q9CWL8	Ctnnbl1	0.521178	0.0337195	0.144468	0.84023	Upregulated
Q9D8W7	Ociad2	-1.40225	0.0338234	0.144745	0.839396	Downregulated
O89017	Lgmn	-1.23355	0.0339263	0.145018	0.838577	Downregulated
Q08331	Calb2	0.562625	0.034037	0.145311	0.837702	Upregulated
Q5EBJ4	Ermn	-0.494377	0.0340731	0.145311	0.837702	Downregulated
Q3SX09	TREMBL:Q3SX09	1.93626	0.0341984	0.14551	0.837106	Upregulated
Q9CZT8	Rab3b	-0.820055	0.0341868	0.14551	0.837106	Downregulated
P15636	SWISS-PROT:P15636	1.3829	0.0343603	0.146031	0.835554	Upregulated
Q8BYM5	Nlgn3	-0.488592	0.034562	0.14672	0.83351	Downregulated
Q9D020	Nt5c3a	0.408923	0.0348163	0.147631	0.830824	Upregulated
P07724	Alb	1.89885	0.0352512	0.149304	0.825929	Upregulated
Q3TGF2	Fam107b	0.416871	0.0353063	0.149366	0.825747	Upregulated
Q60675	Lama2	-0.455318	0.0356049	0.150458	0.822585	Downregulated
P97765	Wbp2	-0.563509	0.0357134	0.150745	0.821757	Downregulated
Q80YR4	Znf598	-0.773613	0.0359966	0.151767	0.818822	Downregulated
Q9D8N2	Dennd10	0.528098	0.0361036	0.152045	0.818027	Upregulated
Q62277	Syp	-0.439513	0.0362422	0.152456	0.816856	Downregulated
Q8VDN2	Atp1a1	0.468458	0.0363404	0.152518	0.816679	Upregulated
Q9Z2U0	Psma7	0.285633	0.0364216	0.152518	0.816679	Upregulated
Q9WV98	Timm9	-0.547333	0.0364174	0.152518	0.816679	Downregulated
P50428	Arsa	-0.745511	0.0363991	0.152518	0.816679	Downregulated
P12787	Cox5a	-0.404131	0.0366699	0.153384	0.814219	Downregulated
Q61072	Adam9	-0.59102	0.0369198	0.154256	0.811759	Downregulated
P97461	Rps5	-0.697286	0.0372403	0.15542	0.808494	Downregulated
P47809	Map2k4	-0.329816	0.0374715	0.156088	0.806632	Downregulated
Q8BLR2	Cpne4	-0.808235	0.0374846	0.156088	0.806632	Downregulated
Q3URE1	Acsf3	0.352418	0.0377308	0.156937	0.804276	Upregulated
Q9CRD0	Ociad1	0.282048	0.0378162	0.156939	0.804268	Upregulated
Q69ZF3	Gba2	-0.531523	0.0378158	0.156939	0.804268	Downregulated
Q8VE70	Pdcd10	0.70447	0.0379421	0.157286	0.803311	Upregulated
P62484	Abi2	-0.353489	0.038115	0.15765	0.802307	Downregulated
A6H6A9	Rabgap1l	-0.704202	0.0380984	0.15765	0.802307	Downregulated
Q9QWR8	Naga	0.49965	0.0382924	0.158087	0.801105	Upregulated
Q9R0N0	Galk1	-0.626566	0.0383059	0.158087	0.801105	Downregulated
P15116	Cdh2	-0.265047	0.0384664	0.158474	0.800041	Downregulated
Q9CPW0	Cntnap2	-0.328733	0.0385282	0.158474	0.800041	Downregulated
Q64337	Sqstm1	-0.430968	0.0384991	0.158474	0.800041	Downregulated
Q04447	Ckb	-0.358955	0.038594	0.158569	0.799781	Downregulated
Q01147	Creb1	0.697573	0.0387015	0.158659	0.799535	Upregulated
Q9Z0J0	Npc2	0.385712	0.0386623	0.158659	0.799535	Upregulated
P36916	Gnl1	-0.360478	0.038911	0.159342	0.79767	Downregulated
P50114	S100b	-1.69268	0.039328	0.160871	0.793521	Downregulated
Q9EPU0	Upf1	-0.313507	0.039417	0.161058	0.793019	Downregulated
P62717	Rpl18a	0.600228	0.0396086	0.161307	0.792346	Upregulated
Q61464	Znf638	0.349408	0.0395823	0.161307	0.792346	Upregulated
Q3UGS4	Mcrip1	-0.510729	0.0395513	0.161307	0.792346	Downregulated
Q60739	Bag1	0.488953	0.0397186	0.161578	0.791619	Upregulated
Q3UHK6	Tenm4	0.893654	0.0398631	0.161758	0.791133	Upregulated
Q9EPK7	Xpo7	0.506659	0.0398117	0.161758	0.791133	Upregulated
P62500	Tsc22d1	0.395135	0.039894	0.161758	0.791133	Upregulated
Q64133	Maoa	-0.512023	0.0400615	0.16209	0.790243	Downregulated
Q8R3Z5	Cacnb1	-0.92529	0.0400633	0.16209	0.790243	Downregulated
Q8CGF6	Wdr47	-0.361261	0.0408764	0.1652	0.781991	Downregulated
Q6NVE9	Pptc7	-0.467421	0.0409677	0.165388	0.781496	Downregulated
P68040	Rack1	-0.448471	0.0412182	0.166218	0.779321	Downregulated
Q8BTZ7	Gmppb	0.32793	0.0415793	0.167492	0.776005	Upregulated
O55143	Atp2a2	0.29937	0.0417032	0.167809	0.775185	Upregulated
P62855	Rps26	0.506808	0.0419152	0.168479	0.773454	Upregulated
Q3TW96	Uap1l1	0.510678	0.0423971	0.169863	0.7699	Upregulated
Q9D1P4	Chordc1	-0.528296	0.0423542	0.169863	0.7699	Downregulated
Q8BWG8	Arrb1	-0.553439	0.0423374	0.169863	0.7699	Downregulated
Q5SSZ5	Tns3	0.398158	0.0426545	0.17071	0.76774	Upregulated
O54901	Cd200	-0.578356	0.0427181	0.17078	0.767562	Downregulated
Q8VDC0	Lars2	0.48041	0.0429057	0.171345	0.766127	Upregulated
Q9QZN1	Fbxl17	-0.838815	0.0430728	0.171828	0.764907	Downregulated
Q99J85	Nptxr	0.478388	0.0431945	0.17198	0.764523	Upregulated
Q6A4J8	Usp7	0.263949	0.0432038	0.17198	0.764523	Upregulated
Q9QYI3	Dnajc7	-0.425463	0.0432532	0.171992	0.764493	Downregulated
P67778	Phb1	0.297877	0.0434893	0.172638	0.762864	Upregulated
Q6P5D8	Smchd1	-1.46784	0.0435088	0.172638	0.762864	Downregulated
O88851	Rbbp9	-0.557347	0.043571	0.172699	0.762709	Downregulated
Q9D1A2	Cndp2	0.278559	0.0438357	0.173563	0.760543	Upregulated
O70318	Epb41l2	-0.311171	0.0439707	0.173838	0.759856	Downregulated
Q5SWP3	Nacad	-0.491786	0.0439988	0.173838	0.759856	Downregulated
Q7TT50	Cdc42bpb	0.316511	0.0442008	0.1741	0.7592	Upregulated
Q8R0J7	Vps37b	-0.544202	0.0441599	0.1741	0.7592	Downregulated
Q99KW9	Itfg1	-0.558947	0.0442063	0.1741	0.7592	Downregulated
Q99K51	Pls3	-0.325827	0.044289	0.174241	0.75885	Downregulated
P03899	mt-Nd3	1.18286	0.0443787	0.174409	0.758432	Upregulated
Q80YA9	Cnksr2	0.52933	0.0446434	0.174708	0.757688	Upregulated
Q9DCM2	Gstk1	0.356968	0.0446114	0.174708	0.757688	Upregulated
P62334	Psmc6	0.244986	0.0446027	0.174708	0.757688	Upregulated
O88543	Cops3	-0.263942	0.0446331	0.174708	0.757688	Downregulated
Q61233	Lcp1	0.430627	0.0448699	0.175265	0.756304	Upregulated
P67984	Rpl22	0.290895	0.0448804	0.175265	0.756304	Upregulated
P01027	C3	1.53287	0.0450523	0.175464	0.755811	Upregulated
Q921E2	Rab31	0.631361	0.0450734	0.175464	0.755811	Upregulated
Q91WC3	Acsl6	-0.295415	0.0450223	0.175464	0.755811	Downregulated
P62317	Snrpd2	0.353823	0.0454165	0.176615	0.752974	Upregulated
Q9DCH6	Zfand6	0.565615	0.0455058	0.176776	0.752576	Upregulated
Q9QZQ8	Macroh2a1	0.46668	0.0456719	0.177122	0.751728	Upregulated
P70408	Cdh10	-0.611383	0.0456903	0.177122	0.751728	Downregulated
P35278	Rab5c	0.316186	0.0458129	0.177411	0.751019	Upregulated
Q9CQM5	Txndc17	0.391453	0.0462458	0.178714	0.747841	Upregulated
Q9ERU9	Ranbp2	0.387882	0.0462146	0.178714	0.747841	Upregulated
Q91YP2	Nln	0.436189	0.0463259	0.178756	0.74774	Upregulated
Q8JZQ9	Eif3b	0.271776	0.0463531	0.178756	0.74774	Upregulated
Q9CRD4	Dbndd2	0.640674	0.0466561	0.179625	0.745632	Upregulated
Q7TQF7	Amph	-0.258241	0.0466755	0.179625	0.745632	Downregulated
Q9CYG7	Tomm34	-0.481274	0.0467407	0.17969	0.745477	Downregulated
Q9DB15	Mrpl12	0.28073	0.0468227	0.179783	0.74525	Upregulated
Q9D8S9	Bola1	-0.398765	0.0468621	0.179783	0.74525	Downregulated
P54775	Psmc4	0.276662	0.0469891	0.180084	0.744524	Upregulated
Q9JJF0	Nap1l5	-0.887199	0.0470586	0.180164	0.744331	Downregulated
P48318	Gad1	0.31559	0.047203	0.180415	0.743729	Upregulated
O88952	Lin7c	-0.291327	0.0472213	0.180415	0.743729	Downregulated
Q8R2Y0	Abhd6	0.364954	0.0473806	0.180837	0.742713	Upregulated
Q9CRC9	Gnpda2	0.401466	0.047528	0.180841	0.742704	Upregulated
P11627	L1cam	0.336563	0.0474771	0.180841	0.742704	Upregulated
Q9R118	Htra1	-0.859423	0.0475161	0.180841	0.742704	Downregulated
Q61578	Fdxr	-0.370686	0.047725	0.181404	0.741353	Downregulated
Q91Z67	Srgap2	0.251457	0.0479843	0.182203	0.739445	Upregulated
Q99MR0	Actl6b	0.455435	0.0481484	0.182639	0.738408	Upregulated
Q9ESJ4	Nckipsd	-0.307173	0.0482509	0.18284	0.737928	Downregulated
O35682	Myadm	1.30569	0.0487989	0.183491	0.736385	Upregulated
Q80U57	Rims3	0.606786	0.0488974	0.183491	0.736385	Upregulated
Q4QQM4	Trp53i11	0.483705	0.0486729	0.183491	0.736385	Upregulated
P62806	H4c16	0.47846	0.0490031	0.183491	0.736385	Upregulated
P14685	Psmd3	0.336971	0.0486325	0.183491	0.736385	Upregulated
Q9CYZ2	Tpd52l2	0.255001	0.0489514	0.183491	0.736385	Upregulated
O35345	Kpna6	-0.400469	0.0489994	0.183491	0.736385	Downregulated
P16283	Slc4a3	-0.445587	0.0486622	0.183491	0.736385	Downregulated
Q9DAK9	Phpt1	-0.487864	0.0489702	0.183491	0.736385	Downregulated
Q61553	Fscn1	-0.535914	0.0487104	0.183491	0.736385	Downregulated
P31324	Prkar2b	-0.672501	0.0490168	0.183491	0.736385	Downregulated
Q8BJL0	Smarcal1	-0.756822	0.0487321	0.183491	0.736385	Downregulated
Q80TQ2	Cyld	0.43737	0.0491426	0.183591	0.736149	Upregulated
P35700	Prdx1	-0.477999	0.0491371	0.183591	0.736149	Downregulated
P55096	Abcd3	0.34731	0.0492436	0.183783	0.735694	Upregulated
Q9Z0R4	Itsn1	0.296337	0.0493997	0.18418	0.734757	Upregulated
P70704	Atp8a1	0.405773	0.0495476	0.184546	0.733895	Upregulated
P04919	Slc4a1	2.38891	0.0498307	0.184689	0.733559	Upregulated
Q9CRB9	Chchd3	0.319058	0.0498351	0.184689	0.733559	Upregulated
S4R1M9	Osbpl10	-0.439937	0.0497566	0.184689	0.733559	Downregulated
Q9CZM2	Rpl15	-0.462637	0.0496996	0.184689	0.733559	Downregulated
Q7TQD2	Tppp	-0.580321	0.0498288	0.184689	0.733559	Downregulated
O54781	Srpk2	0.302761	0.0501038	0.185499	0.731658	Upregulated
Q04750	Top1	0.311964	0.0501954	0.185609	0.7314	Upregulated
Q6PAM1	Txlna	-0.422868	0.0502337	0.185609	0.7314	Downregulated
Q7M6Y3	Picalm	0.474736	0.0503234	0.185756	0.731058	Upregulated
Q7TMS5	Abcg2	0.510743	0.0506509	0.186593	0.729106	Upregulated
Q9EPL2	Clstn1	-0.262427	0.0506486	0.186593	0.729106	Downregulated
P83940	Eloc	0.269983	0.0507896	0.186918	0.728349	Upregulated
Q9R062	Gyg1	-0.676143	0.0514784	0.189265	0.72293	Downregulated
Q9DBG3	Ap2b1	-0.337357	0.0515562	0.189363	0.722705	Downregulated
Q68EF0	Rab3ip	0.74463	0.0516754	0.189613	0.722132	Upregulated
Q9CWK8	Snx2	0.266071	0.0517868	0.189834	0.721627	Upregulated
Q9Z0G0	Gipc1	-0.396227	0.0522323	0.191277	0.718336	Downregulated
Q8VDM4	Psmd2	0.279748	0.0522883	0.191294	0.7183	Upregulated
Q8C163	Exog	-0.316052	0.0525352	0.192007	0.716683	Downregulated
Q9ES00	Ube4b	0.471029	0.0527787	0.192707	0.715102	Upregulated
Q9Z1Q9	Vars1	0.251778	0.0528831	0.192898	0.714671	Upregulated
Q9D2P8	Mobp	-0.625542	0.0531916	0.193833	0.712573	Downregulated
P54726	Rad23a	0.343727	0.0533154	0.194093	0.711989	Upregulated
Q61102	Abcb7	0.43657	0.0534696	0.194464	0.711162	Upregulated
E9Q137	Tex264	-0.740365	0.0536203	0.19482	0.710366	Downregulated
Q9CY66	Gar1	0.396774	0.0537526	0.194919	0.710146	Upregulated
Q9Z2R6	Unc119	-0.630403	0.05371	0.194919	0.710146	Downregulated
P62245	Rps15a	0.590627	0.0538532	0.195093	0.709758	Upregulated
Q62086	Pon2	0.481947	0.0539456	0.195178	0.709568	Upregulated
Q62245	Sos1	-0.921167	0.0539822	0.195178	0.709568	Downregulated
P0C0A3	Chmp6	-0.640149	0.0542905	0.195911	0.707941	Downregulated
Q8K2D3	Edc3	-0.777193	0.0542601	0.195911	0.707941	Downregulated
Q8BGQ1	Vipas39	0.596003	0.0546257	0.196929	0.70569	Upregulated
Q6URW6	Myh14	-0.284952	0.054818	0.19743	0.704587	Downregulated
Q9WTX6	Cul1	0.364227	0.055283	0.198337	0.702596	Upregulated
O70305	Atxn2	-0.332941	0.055284	0.198337	0.702596	Downregulated
Q9R0P4	Smap	-0.627893	0.0552131	0.198337	0.702596	Downregulated
Q8R4V2	Dusp15	-0.743437	0.0552642	0.198337	0.702596	Downregulated
O54734	Ddost	0.450829	0.0554041	0.198444	0.702363	Upregulated
Q8BVI5	Stx16	-0.29993	0.0554207	0.198444	0.702363	Downregulated
Q8JZN7	Rhot2	0.404692	0.0555564	0.198546	0.702139	Upregulated
Q80Z38	Shank2	0.28833	0.0555379	0.198546	0.702139	Upregulated
O35566	Cd151	0.999199	0.0559328	0.199553	0.699942	Upregulated
Q9Z0J4	Nos1	0.381917	0.0560436	0.199553	0.699942	Upregulated
P14873	Map1b	-0.321591	0.0560592	0.199553	0.699942	Downregulated
Q8BK08	Tmem11	-0.468762	0.0561074	0.199553	0.699942	Downregulated
Q9CZN8	Qrsl1	-0.653474	0.0560221	0.199553	0.699942	Downregulated
Q9EQH3	Vps35	0.403194	0.0562832	0.199818	0.699365	Upregulated
Q9Z2D1	Mtmr2	-0.549764	0.0562898	0.199818	0.699365	Downregulated
Q8C1Y8	Ccz1	0.531093	0.0563763	0.199861	0.699271	Upregulated
Q91Z38	Ttc1	0.311827	0.0564099	0.199861	0.699271	Upregulated
P98086	C1qa	0.686693	0.056527	0.19995	0.699078	Upregulated
Q8R086	Suox	-0.564053	0.0565428	0.19995	0.699078	Downregulated
Q8BMF3	Me3	0.553942	0.0571778	0.201045	0.696707	Upregulated
Q7TPV4	Mybbp1a	0.493348	0.0571441	0.201045	0.696707	Upregulated
Q6PD03	Ppp2r5a	0.418224	0.0570305	0.201045	0.696707	Upregulated
Q9JLN9	Mtor	0.294409	0.0570434	0.201045	0.696707	Upregulated
Q99KV1	Dnajb11	-0.39734	0.0569099	0.201045	0.696707	Downregulated
Q9CYI4	Luc7l	-0.540036	0.0570846	0.201045	0.696707	Downregulated
P62270	Rps18	0.271752	0.0573132	0.20133	0.696092	Upregulated
Q9WUA6	Akt3	0.296152	0.0574999	0.201794	0.695092	Upregulated
P28651	Ca8	0.464197	0.0575676	0.201841	0.694992	Upregulated
Q9CWX2	Ndufaf1	0.432485	0.0577777	0.202386	0.69382	Upregulated
P15327	Bpgm	1.23028	0.0578977	0.202615	0.693329	Upregulated
Q9CXW3	Cacybp	-0.366732	0.0579868	0.202735	0.693072	Downregulated
Q78IK4	Apool	-0.254237	0.0581314	0.20301	0.692482	Downregulated
Q8BGU5	Ccny	-0.332302	0.0581752	0.20301	0.692482	Downregulated
P52623	Uck1	0.424292	0.0583583	0.203458	0.691525	Upregulated
Q9ESX5	Dkc1	0.472723	0.0584833	0.203702	0.691004	Upregulated
P11352	Gpx1	0.774277	0.0590043	0.204952	0.688347	Upregulated
Q91V36	Nrbp2	0.435553	0.058997	0.204952	0.688347	Upregulated
Q6IR34	Gpsm1	0.391486	0.0590081	0.204952	0.688347	Upregulated
P97384	Anxa11	-0.412896	0.0591194	0.205147	0.687936	Downregulated
Q01405	Sec23a	0.360531	0.0593834	0.20587	0.686407	Upregulated
Q9WV60	Gsk3b	0.322347	0.0595538	0.206267	0.685569	Upregulated
Q64314	Cd34	0.648311	0.0596786	0.206507	0.685065	Upregulated
Q3V3Q7	Pacs2	-0.447385	0.059789	0.206696	0.684668	Downregulated
Q9CX80	Cygb	-0.480644	0.0599328	0.207	0.68403	Downregulated
P97797	Sirpa	-0.39213	0.0603063	0.208031	0.681871	Downregulated
Q8C0L9	Gpcpd1	-0.435384	0.0603437	0.208031	0.681871	Downregulated
Q9JMF3	Gng13	-0.43211	0.0604109	0.208069	0.681792	Downregulated
Q61147	Cp	0.943486	0.0606931	0.208432	0.681035	Upregulated
Q80UM3	Naa15	0.307884	0.0606517	0.208432	0.681035	Upregulated
P54822	Adsl	0.284258	0.0606307	0.208432	0.681035	Upregulated
G5E8K5	Ank3	-0.24603	0.0607412	0.208432	0.681035	Downregulated
Q80XQ2	Tbc1d5	0.427426	0.0608086	0.20847	0.680956	Upregulated
Q63959	Kcnc3	0.291354	0.0609003	0.208592	0.680703	Upregulated
Q8BLQ9	Cadm2	-0.288176	0.0611552	0.209272	0.67929	Downregulated
P22892	Ap1g1	0.487246	0.0612146	0.209282	0.679269	Upregulated
Q8BGZ2	Fam168a	-0.716653	0.0612863	0.209334	0.679161	Downregulated
Q8C079	Strip1	-0.493848	0.0615259	0.209959	0.677866	Downregulated
Q6PDS3	Sarm1	0.40012	0.0618181	0.21019	0.677388	Upregulated
Q8BYI8	Fam234b	0.306207	0.0616672	0.21019	0.677388	Upregulated
Q61990	Pcbp2	0.279226	0.061777	0.21019	0.677388	Upregulated
Q91W92	Cdc42ep1	-0.498724	0.0618205	0.21019	0.677388	Downregulated
Q9QZB9	Dctn5	0.348412	0.0620095	0.210639	0.676461	Upregulated
P56371	Rab4a	0.429529	0.0620716	0.210657	0.676424	Upregulated
P28352	Apex1	0.390544	0.0624538	0.211373	0.67495	Upregulated
Q01768	Nme2	0.314698	0.0624205	0.211373	0.67495	Upregulated
Q9D6J5	Ndufb8	-0.422493	0.0623516	0.211373	0.67495	Downregulated
Q9JIK5	Ddx21	0.634503	0.0630635	0.211889	0.673892	Upregulated
Q9Z1F9	Uba2	0.379668	0.0628993	0.211889	0.673892	Upregulated
O09061	Psmb1	0.30652	0.062787	0.211889	0.673892	Upregulated
P47738	Aldh2	0.245629	0.0628792	0.211889	0.673892	Upregulated
P61082	Ube2m	0.213984	0.0628142	0.211889	0.673892	Upregulated
Q62261	Sptbn1	-0.24243	0.0630362	0.211889	0.673892	Downregulated
Q9Z0S1	Bpnt1	-0.298438	0.0627137	0.211889	0.673892	Downregulated
P70206	Plxna1	-0.547311	0.0630214	0.211889	0.673892	Downregulated
Q0KL02	Trio	0.354824	0.0632372	0.212088	0.673484	Upregulated
Q9WUR2	Eci2	-0.464896	0.0631803	0.212088	0.673484	Downregulated
P04925	Prnp	-0.457491	0.0633563	0.212295	0.67306	Downregulated
Q9JJZ2	Tuba8	0.442399	0.0635761	0.212839	0.671948	Upregulated
Q9QYJ0	Dnaja2	-0.324777	0.0638786	0.213659	0.670279	Downregulated
P23198	Cbx3	0.297971	0.0642572	0.214731	0.668105	Upregulated
P02088	Hbb-b1	2.49042	0.0643998	0.215014	0.667533	Upregulated
P34022	Ranbp1	0.281349	0.0646728	0.215576	0.6664	Upregulated
Q9D8B4	Ndufa11	-0.73622	0.0646844	0.215576	0.6664	Downregulated
Q9D706	Rpap3	-0.568547	0.0648282	0.215861	0.665826	Downregulated
Q64487	Ptprd	-0.345553	0.0649782	0.215894	0.665759	Downregulated
Q99M28	Rnps1	-0.410611	0.0649539	0.215894	0.665759	Downregulated
Q9WVK8	Cyp46a1	-0.54308	0.0650129	0.215894	0.665759	Downregulated
Q9DBZ5	Eif3k	0.461631	0.0650914	0.215961	0.665624	Upregulated
A0A1W2P872	Nova2	0.381325	0.0652753	0.216378	0.664788	Upregulated
Q6ZWM4	Lsm8	0.357412	0.0653998	0.216597	0.664348	Upregulated
Q8BYR5	Cadps2	0.336927	0.0654974	0.216726	0.664088	Upregulated
Q810A7	Ddx42	0.395913	0.0658803	0.217605	0.662332	Upregulated
Q9D1K7	NA	-0.946551	0.0658437	0.217605	0.662332	Downregulated
Q9CR98	Fam136a	-0.387674	0.0659485	0.217636	0.662269	Downregulated
P70303	Ctps2	0.368409	0.0660791	0.217679	0.662183	Upregulated
O35381	Anp32a	-0.45398	0.066048	0.217679	0.662183	Downregulated
Q07813	Bax	0.403244	0.0663696	0.218055	0.661434	Upregulated
Q9ESW4	Agk	-0.300389	0.0662583	0.218055	0.661434	Downregulated
Q9CPQ3	Tomm22	-0.323027	0.0663657	0.218055	0.661434	Downregulated
P0CW02	Ly6c1	-0.510771	0.0665072	0.218313	0.66092	Downregulated
Q8BR90	Rimoc1	0.466744	0.0666574	0.218321	0.660905	Upregulated
Q9D061	Acbd6	0.380328	0.0667155	0.218321	0.660905	Upregulated
O55128	Sap18	0.330681	0.0667451	0.218321	0.660905	Upregulated
P99024	Tubb5	-0.986509	0.0666883	0.218321	0.660905	Downregulated
Q8K382	Dennd1a	0.713918	0.0669689	0.218356	0.660835	Upregulated
Q70IV5	Synm	0.633032	0.0669038	0.218356	0.660835	Upregulated
P49813	Tmod1	0.421394	0.0669916	0.218356	0.660835	Upregulated
Q62077	Plcg1	-0.391808	0.0669633	0.218356	0.660835	Downregulated
Q9D273	Mmab	0.565895	0.0673287	0.218771	0.66001	Upregulated
O88967	Yme1l1	0.381667	0.0673057	0.218771	0.66001	Upregulated
Q91YS8	Camk1	-0.414279	0.067355	0.218771	0.66001	Downregulated
Q9DC23	Dnajc10	-0.537887	0.0672257	0.218771	0.66001	Downregulated
Q62465	Vat1	-0.362574	0.0678886	0.220311	0.656964	Downregulated
Q9Z1D1	Eif3g	0.296846	0.0680809	0.220742	0.656116	Upregulated
Q60575	Kif1b	-0.901747	0.0681852	0.220887	0.655831	Downregulated
P32037	Slc2a3	-0.476854	0.0683797	0.221323	0.654973	Downregulated
Q9D164	Fxyd6	1.07932	0.0684805	0.221456	0.654713	Upregulated
Q8C878	Uba3	0.250701	0.0685939	0.22163	0.654372	Upregulated
Q9D2G2	Dlst	-0.44005	0.0689446	0.222569	0.652536	Downregulated
Q61656	Ddx5	0.478698	0.0690668	0.222769	0.652145	Upregulated
Q9CQ71	Rpa3	0.573815	0.0691485	0.222839	0.65201	Upregulated
P12849	Prkar1b	0.266633	0.0693959	0.223441	0.650836	Upregulated
Q69ZK9	Nlgn2	-0.388757	0.0695808	0.223843	0.650057	Downregulated
Q8BGN8	Synpr	0.645893	0.0699707	0.224902	0.648008	Upregulated
P62843	Rps15	-0.460298	0.0700443	0.224943	0.647927	Downregulated
P08775	Polr2a	0.58578	0.0701295	0.225021	0.647776	Upregulated
Q8BFU3	Rnf214	-0.250274	0.0703836	0.225642	0.646581	Downregulated
O35343	Kpna4	0.497106	0.0705206	0.225885	0.646112	Upregulated
P80315	Cct4	0.34252	0.0705971	0.225935	0.646016	Upregulated
P11499	Hsp90ab1	-0.405323	0.0707807	0.226327	0.645263	Downregulated
Q9Z2W9	Gria3	0.589039	0.0709198	0.22643	0.645066	Upregulated
Q9R1T2	Sae1	0.350441	0.070935	0.22643	0.645066	Upregulated
Q91ZW3	Smarca5	0.441118	0.0713244	0.226563	0.644811	Upregulated
O35344	Kpna3	0.309381	0.0714249	0.226563	0.644811	Upregulated
Q80YD1	Supv3l1	0.277379	0.0714223	0.226563	0.644811	Upregulated
Q8C854	Myef2	-0.229721	0.0710709	0.226563	0.644811	Downregulated
P51830	Adcy9	-0.305876	0.0712632	0.226563	0.644811	Downregulated
Q8CG76	Akr7a2	-0.315888	0.0714657	0.226563	0.644811	Downregulated
O54833	Csnk2a2	-0.383008	0.0711289	0.226563	0.644811	Downregulated
Q9D2M8	Ube2v2	-0.471325	0.0714196	0.226563	0.644811	Downregulated
Q8CJ67	Stau2	-0.422555	0.0718005	0.22743	0.643153	Downregulated
Q91WC0	Setd3	-0.718753	0.0718973	0.227542	0.642939	Downregulated
Q91WK2	Eif3h	0.279483	0.07229	0.228006	0.642054	Upregulated
Q60634	Flot2	0.277352	0.0722622	0.228006	0.642054	Upregulated
Q8BKR5	Ppp1r37	-0.398784	0.0721283	0.228006	0.642054	Downregulated
Q07417	Acads	-0.482493	0.0722384	0.228006	0.642054	Downregulated
Q9DC16	Ergic1	0.401695	0.0725478	0.228236	0.641616	Upregulated
Q9Z1L5	Cacna2d3	0.332381	0.0724958	0.228236	0.641616	Upregulated
Q64442	Sord	0.303528	0.0724395	0.228236	0.641616	Upregulated
Q6PFD5	Dlgap3	0.467157	0.0730863	0.229541	0.63914	Upregulated
Q9CQC7	Ndufb4	-0.29054	0.0730778	0.229541	0.63914	Downregulated
Q9D1G5	Lrrc57	0.265635	0.0731693	0.229607	0.639016	Upregulated
Q9JLB2	Pals1	-0.507879	0.0732964	0.229811	0.638629	Downregulated
Q99PJ0	Ntm	0.284466	0.0741658	0.232327	0.633901	Upregulated
P60521	Gabarapl2	-0.399113	0.0742242	0.232327	0.633901	Downregulated
P28652	Camk2b	-0.254372	0.0743992	0.232678	0.633244	Downregulated
Q5FWK3	Arhgap1	0.466142	0.074734	0.233142	0.632379	Upregulated
Q9DCL9	Paics	0.283982	0.0746369	0.233142	0.632379	Upregulated
Q99KP6	Prpf19	0.253518	0.0747993	0.233142	0.632379	Upregulated
O55100	Syngr1	-0.405125	0.0747731	0.233142	0.632379	Downregulated
Q8C6I2	Sdhaf2	0.60188	0.0750425	0.233609	0.631511	Upregulated
Q9QWI6	Srcin1	0.286146	0.075075	0.233609	0.631511	Upregulated
Q3UX10	Tubal3	0.606021	0.0755106	0.234767	0.629363	Upregulated
Q8C996	Tmem163	0.289475	0.0755926	0.234825	0.629256	Upregulated
P70698	Ctps1	-0.409292	0.0759939	0.235874	0.62732	Downregulated
Q01338	Adra2a	1.34827	0.0762668	0.236386	0.626378	Upregulated
P48036	Anxa5	-0.241937	0.0762864	0.236386	0.626378	Downregulated
P32233	Drg1	0.603782	0.0770224	0.236687	0.625825	Upregulated
Q9ERI6	Rdh14	0.4153	0.076827	0.236687	0.625825	Upregulated
P61164	Actr1a	0.332316	0.0769565	0.236687	0.625825	Upregulated
Q9CWZ7	Napg	-0.247683	0.0767178	0.236687	0.625825	Downregulated
O88587	Comt	-0.284743	0.0764898	0.236687	0.625825	Downregulated
Q8C008	Dzank1	-0.325394	0.0766398	0.236687	0.625825	Downregulated
Q8C0P5	Coro2a	-0.384595	0.0768488	0.236687	0.625825	Downregulated
Q99K48	Nono	-0.403319	0.0770144	0.236687	0.625825	Downregulated
Q9QYK7	Rnf11	-0.455838	0.0769682	0.236687	0.625825	Downregulated
Q2KN98	Specc1l	-0.779442	0.0768652	0.236687	0.625825	Downregulated
A2RSJ4	Uhrf1bp1l	0.374558	0.0772741	0.237264	0.624768	Upregulated
Q80UJ7	Rab3gap1	-0.289552	0.0778938	0.23881	0.621948	Downregulated
Q6PFR5	Tra2a	-0.522021	0.0779064	0.23881	0.621948	Downregulated
Q8CJ19	Mical3	0.280529	0.077984	0.23885	0.621874	Upregulated
Q8BG39	Sv2b	0.343321	0.0784111	0.239762	0.62022	Upregulated
Q8CDA1	Inpp5f	-0.284441	0.0783726	0.239762	0.62022	Downregulated
Q9CSN1	Snw1	0.449263	0.0786849	0.240401	0.619064	Upregulated
Q8BHS6	Armcx3	-0.620602	0.0788947	0.240843	0.618266	Downregulated
Q62348	Tsn	0.580272	0.0793463	0.242022	0.616144	Upregulated
Q3UMY5	Eml4	-0.527088	0.0801828	0.244373	0.611947	Downregulated
Q8R050	Gspt1	0.258229	0.0803387	0.244446	0.611817	Upregulated
Q8K3G9	Appl2	-0.487569	0.0803161	0.244446	0.611817	Downregulated
O35691	Pnn	0.341111	0.080469	0.244489	0.61174	Upregulated
P20029	Hspa5	-0.31013	0.0804849	0.244489	0.61174	Downregulated
Q501J6	Ddx17	0.269085	0.0805617	0.244522	0.611682	Upregulated
Q791T5	Mtch1	0.316444	0.0807275	0.244825	0.611144	Upregulated
Q8C2Q3	Rbm14	0.270966	0.0812052	0.246072	0.608937	Upregulated
Q80U63	Mfn2	-0.375294	0.0813548	0.246324	0.608493	Downregulated
Q9R020	Zranb2	0.494839	0.0815089	0.246388	0.60838	Upregulated
Q9WUL7	Arl3	0.305383	0.0814566	0.246388	0.60838	Upregulated
Q8K596	Slc8a2	0.278022	0.0815901	0.246433	0.608302	Upregulated
Q9CXW4	Rpl11	0.250689	0.0819548	0.247132	0.607072	Upregulated
P62281	Rps11	0.247457	0.0818998	0.247132	0.607072	Upregulated
Q91YL2	Rnf126	0.296157	0.0821177	0.247421	0.606563	Upregulated
Q9Z2H2	Rgs6	-0.266447	0.082472	0.247836	0.605836	Downregulated
Q8BPQ7	Sgsm1	-0.379831	0.0823645	0.247836	0.605836	Downregulated
Q99LE6	Abcf2	-0.391606	0.0825227	0.247836	0.605836	Downregulated
Q03157	Aplp1	-0.407557	0.0824105	0.247836	0.605836	Downregulated
O55142	Rpl35a	0.389352	0.0829217	0.248521	0.604638	Upregulated
Q9D880	Timm50	0.345826	0.0828233	0.248521	0.604638	Upregulated
Q9QYR6	Map1a	-0.279052	0.0829519	0.248521	0.604638	Downregulated
Q9CPU2	Ndufb2	0.399759	0.08313	0.248853	0.604057	Upregulated
P26040	Ezr	0.543884	0.0836989	0.250354	0.601446	Upregulated
Q60631	Grb2	-0.258167	0.0838731	0.250672	0.600894	Downregulated
P61924	Copz1	0.377159	0.0840973	0.25114	0.600084	Upregulated
Q3TVA9	Ccdc136	-0.336273	0.0843929	0.25182	0.59891	Downregulated
P14069	S100a6	-0.548451	0.0845198	0.251996	0.598607	Downregulated
Q9CQL5	Mrpl18	0.460858	0.0847612	0.252512	0.597718	Upregulated
Q9D024	Ccdc47	0.410474	0.0849159	0.25277	0.597275	Upregulated
Q9ERS2	Ndufa13	0.425604	0.0851372	0.25304	0.596811	Upregulated
Q5PR69	Cracd	-0.364194	0.0851432	0.25304	0.596811	Downregulated
Q5SWU9	Acaca	-0.360378	0.0852621	0.25319	0.596553	Downregulated
Q6PHS9	Cacna2d2	-0.252803	0.0856188	0.25364	0.595783	Downregulated
Q9Z1B3	Plcb1	-0.349555	0.0855699	0.25364	0.595783	Downregulated
Q52KR3	Prune2	-0.479495	0.0855507	0.25364	0.595783	Downregulated
Q9WV32	Arpc1b	-0.939364	0.0860648	0.254757	0.593874	Downregulated
Q9Z2U1	Psma5	0.323786	0.0862445	0.255086	0.593314	Upregulated
Q9R1T4	Septin6	0.339836	0.0863284	0.25513	0.593239	Upregulated
Q99N96	Mrpl1	-0.876294	0.0864116	0.255173	0.593166	Downregulated
Q9WVK4	Ehd1	0.420818	0.0865539	0.255389	0.592798	Upregulated
Q8K3X4	Irf2bpl	0.400737	0.0866581	0.255493	0.59262	Upregulated
P47708	Rph3a	-0.26688	0.0868457	0.255843	0.592027	Downregulated
O55033	Nck2	0.350136	0.0871774	0.256209	0.591406	Upregulated
Q9JIG4	Ppp1r3f	-0.557101	0.087158	0.256209	0.591406	Downregulated
Q8CHE4	Phlpp1	-0.653407	0.0871284	0.256209	0.591406	Downregulated
O35382	Exoc4	0.280444	0.0874491	0.256804	0.590399	Upregulated
Q80WJ7	Mtdh	0.251946	0.0878898	0.257712	0.588866	Upregulated
Q62084	Ppp1r14b	-0.436697	0.0878974	0.257712	0.588866	Downregulated
Q0VGB7	Ppp4r2	-0.486223	0.0884338	0.25908	0.586567	Downregulated
Q9CZX8	Rps19	0.311553	0.0885826	0.25931	0.58618	Upregulated
Q61644	Pacsin1	-0.234213	0.0888881	0.26	0.585027	Downregulated
Q99P72	Rtn4	-0.249686	0.0889692	0.260031	0.584974	Downregulated
P29595	Nedd8	0.303683	0.0891127	0.260246	0.584616	Upregulated
B0V2N1	Ptprs	-0.43168	0.0892188	0.26035	0.584442	Downregulated
Q9Z0H8	Clip2	-0.271803	0.0894012	0.260677	0.583897	Downregulated
O54879	Hmgb3	0.418571	0.089762	0.260908	0.583512	Upregulated
Q9JJK2	Lancl2	0.319873	0.0897041	0.260908	0.583512	Upregulated
O08810	Eftud2	0.283781	0.0897517	0.260908	0.583512	Upregulated
Q69Z98	Brsk2	-0.302379	0.089717	0.260908	0.583512	Downregulated
P57746	Atp6v1d	0.25307	0.0907493	0.263365	0.579442	Upregulated
P56565	S100a1	-2.18455	0.09073	0.263365	0.579442	Downregulated
Q61120	Shc3	-0.730696	0.0909955	0.263873	0.578606	Downregulated
P70280	Vamp7	0.493995	0.091116	0.264015	0.578371	Upregulated
Q8BIZ1	Anks1b	0.44999	0.0915376	0.264823	0.577044	Upregulated
Q9CZW5	Tomm70	-0.208112	0.0914764	0.264823	0.577044	Downregulated
Q9EQ80	Nif3l1	0.376719	0.091707	0.2649	0.576919	Upregulated
P58871	Tnks1bp1	0.20184	0.0916669	0.2649	0.576919	Upregulated
Q7TMF3	Ndufa12	-0.474175	0.0918186	0.265015	0.576729	Downregulated
Q9DAU1	Cnpy3	-0.928778	0.0919867	0.265294	0.576273	Downregulated
Q99L45	Eif2s2	0.258266	0.0921114	0.265447	0.576022	Upregulated
P70392	Rasgrf2	-0.880992	0.0923099	0.265812	0.575425	Downregulated
Q9DCC4	Pycr3	-0.271241	0.0925149	0.266077	0.574993	Downregulated
Q8C6E0	Cfap36	-0.347823	0.0926171	0.266077	0.574993	Downregulated
Q9JKS5	Habp4	-0.400861	0.092586	0.266077	0.574993	Downregulated
P62862	Fau	0.339259	0.0927465	0.266196	0.574798	Upregulated
P46096	Syt1	-0.495595	0.0928024	0.266196	0.574798	Downregulated
Q8R1T1	Chmp7	0.335835	0.0935911	0.268001	0.571863	Upregulated
Q80XK6	Atg2b	-0.292954	0.0936486	0.268001	0.571863	Downregulated
Q8BH60	Gopc	-0.376305	0.0935185	0.268001	0.571863	Downregulated
Q6PDH0	Phldb1	0.523306	0.093738	0.268026	0.571823	Upregulated
Q9JKK7	Tmod2	-0.328135	0.0938019	0.268026	0.571823	Downregulated
Q9CR95	Necap1	0.308823	0.094242	0.268849	0.570492	Upregulated
P62960	Ybx1	0.289016	0.0941663	0.268849	0.570492	Upregulated
Q8R570	Snap47	-0.259515	0.0943074	0.268849	0.570492	Downregulated
O08917	Flot1	0.347478	0.0947296	0.269845	0.568886	Upregulated
Q91V64	Isoc1	0.380819	0.0950149	0.270449	0.567914	Upregulated
P97467	Pam	-0.855802	0.0951194	0.270539	0.56777	Downregulated
Q69ZH9	Arhgap23	-0.3116	0.0958821	0.272499	0.564635	Downregulated
Q8BVY0	Rsl1d1	0.32941	0.0961337	0.272796	0.564162	Upregulated
Q69ZS8	Kazn	-0.398297	0.0961082	0.272796	0.564162	Downregulated
Q6ZWN5	Rps9	0.53192	0.0966529	0.273641	0.562819	Upregulated
Q8BJ71	Nup93	0.350104	0.0965795	0.273641	0.562819	Upregulated
Q60902	Eps15l1	-0.196107	0.0966183	0.273641	0.562819	Downregulated
Q923M0	Ppp1r16a	-0.82538	0.0967927	0.273827	0.562523	Downregulated
P60755	Mdga2	-0.480156	0.0970823	0.274019	0.562219	Downregulated
Q06185	Atp5me	-0.593315	0.0970613	0.274019	0.562219	Downregulated
Q91YI0	Asl	-0.61582	0.0969482	0.274019	0.562219	Downregulated
O54829	Rgs7	-0.446198	0.0972838	0.274379	0.56165	Downregulated
Q91WG7	Dgkg	0.277204	0.0975197	0.274427	0.561573	Upregulated
P53996	Cnbp	-0.485266	0.0974765	0.274427	0.561573	Downregulated
Q99MR1	Gigyf1	-0.657778	0.097523	0.274427	0.561573	Downregulated
O88736	Hsd17b7	-0.749678	0.0977682	0.274908	0.560812	Downregulated
Q9QYI5	Dnajb2	0.368423	0.0978665	0.274976	0.560706	Upregulated
Q8K1A6	Cc2d1a	-0.30473	0.0980942	0.275407	0.560025	Downregulated
Q6NS52	Dgkb	0.843238	0.0985392	0.27582	0.559374	Upregulated
Q4VA53	Pds5b	0.568161	0.0985202	0.27582	0.559374	Upregulated
Q9Z140	Cpne6	-0.639574	0.0984621	0.27582	0.559374	Downregulated
Q922J6	Tspan2	-0.648995	0.0984252	0.27582	0.559374	Downregulated
Q8BL65	Ablim2	-0.216131	0.099319	0.277584	0.556606	Downregulated
Q8BFY6	Pef1	-0.522028	0.0992684	0.277584	0.556606	Downregulated
Q8K411	Pitrm1	0.345527	0.0994918	0.277782	0.556296	Upregulated
Q3TLI0	Trappc10	-0.385036	0.0995399	0.277782	0.556296	Downregulated
Q8CIV8	Tbce	0.347478	0.0996848	0.277977	0.555991	Upregulated
Q6ZWR6	Syne1	0.295717	0.0998563	0.278246	0.555571	Upregulated
Q9R087	Gpc6	-0.369682	0.100301	0.279275	0.553968	Downregulated
Q6NV83	U2surp	0.376124	0.100741	0.280079	0.55272	Upregulated
Q8BYN3	Itpk1	-0.506307	0.100709	0.280079	0.55272	Downregulated
G5E870	Trip12	0.648105	0.101195	0.280904	0.551442	Upregulated
Q9QZD8	Slc25a10	0.423856	0.101219	0.280904	0.551442	Upregulated
Q78JW9	Ubfd1	-0.406325	0.101265	0.280904	0.551442	Downregulated
P97952	Scn1b	-0.453477	0.101355	0.280944	0.551381	Downregulated
Q5SSH8	Cyb5d2	-0.604549	0.102016	0.282565	0.548882	Downregulated
P26339	Chga	-0.410524	0.102122	0.282647	0.548755	Downregulated
Q8BGS2	Bola2	-0.367558	0.102671	0.283954	0.546752	Downregulated
O70435	Psma3	0.504032	0.103031	0.284482	0.545945	Upregulated
Q68FL4	Ahcyl2	-0.205836	0.103092	0.284482	0.545945	Downregulated
O08989	Mras	-0.537619	0.103086	0.284482	0.545945	Downregulated
Q99JB2	Stoml2	0.22066	0.103541	0.285295	0.544706	Upregulated
Q8BRF7	Scfd1	-0.286867	0.103486	0.285295	0.544706	Downregulated
Q9DAR7	Dcps	0.307307	0.103623	0.285309	0.544685	Upregulated
Q61768	Kif5b	0.218896	0.103736	0.285409	0.544533	Upregulated
Q91VR5	Ddx1	0.286342	0.104257	0.286629	0.54268	Upregulated
Q91WJ8	Fubp1	0.280607	0.104643	0.287477	0.541397	Upregulated
Q9CWD8	Nubpl	0.504643	0.10538	0.287978	0.54064	Upregulated
Q5SUF2	Luc7l3	0.364438	0.10522	0.287978	0.54064	Upregulated
Q5SV85	Synrg	0.205261	0.105014	0.287978	0.54064	Upregulated
Q9ESN6	Trim2	0.202685	0.105439	0.287978	0.54064	Upregulated
Q9Z0X1	Aifm1	-0.211627	0.105038	0.287978	0.54064	Downregulated
Q80W04	Tmcc2	-0.359927	0.105227	0.287978	0.54064	Downregulated
Q9D6E4	Ttc9b	-0.444617	0.105141	0.287978	0.54064	Downregulated
Q8VDD8	Washc1	-0.447874	0.105447	0.287978	0.54064	Downregulated
Q8VE33	Gdap1l1	-0.201915	0.105538	0.288013	0.540587	Downregulated
Q69ZZ9	Macf1	0.421146	0.106077	0.289134	0.538902	Upregulated
Q9JL04	Fmn2	-0.305088	0.106104	0.289134	0.538902	Downregulated
O08600	Endog	-0.265301	0.106671	0.290465	0.536906	Downregulated
P01942	Hba	1.53617	0.106951	0.291014	0.536086	Upregulated
Q99JP6	Homer3	0.232507	0.107064	0.291108	0.535946	Upregulated
Q8BRJ3	Rell2	-0.328123	0.107158	0.291149	0.535885	Downregulated
P60487	Pdxp	0.27067	0.107274	0.291252	0.535731	Upregulated
Q8K298	Anln	-0.294591	0.107559	0.291411	0.535494	Downregulated
Q9CXZ1	Ndufs4	-0.336803	0.107569	0.291411	0.535494	Downregulated
P23492	Pnp	-0.619332	0.107431	0.291411	0.535494	Downregulated
Q8JZR6	Slc4a8	-0.324049	0.10777	0.291728	0.535022	Downregulated
Q9D154	Serpinb1a	-0.458855	0.107843	0.291728	0.535022	Downregulated
Q8R366	Igsf8	0.256608	0.107937	0.291769	0.53496	Upregulated
Q9CPR7	Sike1	0.381736	0.108456	0.292958	0.533195	Upregulated
Q9WVJ2	Psmd13	0.263821	0.10862	0.293188	0.532854	Upregulated
Q9CWF2	Tubb2b	-0.608603	0.108748	0.29332	0.532658	Downregulated
Q9QZ06	Tollip	0.262135	0.109449	0.294995	0.530185	Upregulated
O35350	Capn1	0.302436	0.10961	0.295093	0.530041	Upregulated
Q9JKF6	Nectin1	-0.238188	0.109645	0.295093	0.530041	Downregulated
Q8R1F6	Hid1	0.404823	0.109835	0.295178	0.529916	Upregulated
Q8R4H2	Arhgef12	-0.225725	0.109793	0.295178	0.529916	Downregulated
Q9CQN7	Mrpl41	0.272255	0.110057	0.29556	0.529355	Upregulated
Q8CIP4	Mark4	0.402623	0.110262	0.295895	0.528862	Upregulated
P14152	Mdh1	-0.31304	0.110343	0.295898	0.528859	Downregulated
Q9D051	Pdhb	-0.228494	0.110692	0.296405	0.528115	Downregulated
Q9ERB0	Snap29	-0.314632	0.110692	0.296405	0.528115	Downregulated
Q08509	Eps8	0.379827	0.110883	0.296702	0.52768	Upregulated
Q99J77	Nans	-0.264238	0.111004	0.296812	0.527518	Downregulated
Q3TES0	Iqsec3	-0.313553	0.111179	0.297065	0.527148	Downregulated
Q99P30	Nudt7	-0.538048	0.111491	0.297684	0.526245	Downregulated
Q9Z1S5	Septin3	0.365105	0.111786	0.298106	0.525629	Upregulated
Q9D772	Fam219a	-0.753371	0.11181	0.298106	0.525629	Downregulated
P17182	Eno1	-0.354825	0.111915	0.298171	0.525535	Downregulated
Q99KL7	Rab28	0.335437	0.112208	0.29839	0.525215	Upregulated
Q5U3K5	Rabl6	-0.302175	0.112275	0.29839	0.525215	Downregulated
Q61290	Cacna1e	-0.394085	0.112319	0.29839	0.525215	Downregulated
Q80SW1	Ahcyl1	-0.450954	0.112199	0.29839	0.525215	Downregulated
Q8BUK6	Hook3	0.214306	0.112707	0.299205	0.524031	Upregulated
P60670	Nploc4	0.267234	0.112836	0.299306	0.523884	Upregulated
P13595	Ncam1	-0.233985	0.112987	0.299306	0.523884	Downregulated
Q9CXP8	Gng10	-0.24925	0.112982	0.299306	0.523884	Downregulated
Q9Z2C9	Mtmr7	-0.515451	0.113878	0.301252	0.52107	Downregulated
P70268	Pkn1	-0.52594	0.113884	0.301252	0.52107	Downregulated
Q923D2	Blvrb	0.863151	0.114321	0.301319	0.520974	Upregulated
Q8BYA0	Tbcd	0.439388	0.114478	0.301319	0.520974	Upregulated
E9Q4N7	Arid1b	0.377854	0.114153	0.301319	0.520974	Upregulated
P49443	Ppm1a	0.233449	0.114	0.301319	0.520974	Upregulated
Q922H2	Pdk3	-0.329975	0.114404	0.301319	0.520974	Downregulated
Q80X90	Flnb	-0.359797	0.114308	0.301319	0.520974	Downregulated
Q68ED2	Grm7	-0.46015	0.114301	0.301319	0.520974	Downregulated
Q9CXS4	Cenpv	0.291977	0.114585	0.301386	0.520877	Upregulated
P56812	Pdcd5	0.297624	0.115161	0.302685	0.519008	Upregulated
Q08943	Ssrp1	0.274758	0.115358	0.302989	0.518573	Upregulated
Q9R0I7	Ylpm1	0.28325	0.115529	0.303222	0.51824	Upregulated
Q8VE95	NA	0.325549	0.115847	0.303842	0.517353	Upregulated
Q80U49	Cep170b	-0.240799	0.11614	0.304395	0.516562	Downregulated
Q61655	Ddx19a	0.315794	0.116352	0.304736	0.516076	Upregulated
Q8K2B3	Sdha	-0.212161	0.116641	0.305276	0.515308	Downregulated
P97447	Fhl1	-0.385747	0.117402	0.307052	0.512788	Downregulated
O55135	Eif6	0.377157	0.117508	0.307112	0.512703	Upregulated
Q61490	Alcam	-0.469552	0.118027	0.308251	0.511096	Downregulated
D3Z6Q9	Bin2	0.979678	0.118535	0.308333	0.510979	Upregulated
P20060	Hexb	0.43557	0.118145	0.308333	0.510979	Upregulated
Q791V5	Mtch2	0.317743	0.118324	0.308333	0.510979	Upregulated
O08915	Aip	0.263736	0.118673	0.308333	0.510979	Upregulated
Q9DCH4	Eif3f	0.246022	0.11869	0.308333	0.510979	Upregulated
Q61165	Slc9a1	-0.340146	0.118651	0.308333	0.510979	Downregulated
O35144	Terf2	-0.425857	0.118724	0.308333	0.510979	Downregulated
Q91YH5	Atl3	-0.603265	0.118434	0.308333	0.510979	Downregulated
B1AXP6	Tomm5	-0.352579	0.118967	0.308747	0.510397	Downregulated
Q80TY0	Fnbp1	-0.179327	0.119117	0.30892	0.510153	Downregulated
Q8BM65	Nyap2	-0.953599	0.119312	0.30921	0.509747	Downregulated
Q9CQE5	Rgs10	-0.472652	0.1202	0.311295	0.506828	Downregulated
P46061	Rangap1	0.247929	0.120288	0.311303	0.506816	Upregulated
Q9CQQ7	Atp5pb	-0.525098	0.1205	0.311635	0.506354	Downregulated
Q9CQ10	Chmp3	0.500085	0.12083	0.312204	0.505561	Upregulated
Q62384	Zpr1	0.336939	0.120889	0.312204	0.505561	Upregulated
P56399	Usp5	-0.206269	0.121068	0.312449	0.505221	Downregulated
Q6ZQ08	Cnot1	-0.336383	0.121253	0.31271	0.504858	Downregulated
Q80Y24	Prickle2	-1.20985	0.121714	0.31368	0.503513	Downregulated
Q9EQI8	Mrpl46	0.400184	0.12188	0.313891	0.503222	Upregulated
Q9WU40	Lemd3	0.396848	0.122161	0.314176	0.502826	Upregulated
Q8R016	Blmh	-0.402613	0.122094	0.314176	0.502826	Downregulated
P58021	Tm9sf2	-0.286709	0.122421	0.314409	0.502505	Downregulated
P09813	Apoa2	-2.03813	0.122375	0.314409	0.502505	Downregulated
Q69Z99	Znf512	0.321535	0.122748	0.315031	0.501646	Upregulated
E9Q6B2	Ccdc85c	-0.340893	0.12303	0.315536	0.500951	Downregulated
Q8K3E5	Ahi1	-0.784859	0.123236	0.315845	0.500526	Downregulated
Q7TSC1	Prrc2a	0.285307	0.123515	0.315906	0.500443	Upregulated
O35864	Cops5	-0.272893	0.123507	0.315906	0.500443	Downregulated
P63001	Rac1	-0.489595	0.123512	0.315906	0.500443	Downregulated
Q8K021	Scamp1	0.229693	0.123707	0.316179	0.500067	Upregulated
Q9D6S7	Mrrf	-0.337093	0.124405	0.317744	0.497923	Downregulated
Q8C7R4	Uba6	-0.314295	0.124581	0.317973	0.497609	Downregulated
P13439	Umps	0.361019	0.125067	0.318336	0.497114	Upregulated
Q8K2C6	Sirt5	-0.250653	0.125032	0.318336	0.497114	Downregulated
Q9D6M3	Slc25a22	-0.289204	0.125019	0.318336	0.497114	Downregulated
Q3UNZ8	Cryzl2	-0.312084	0.124954	0.318336	0.497114	Downregulated
Q9JKL5	Tesc	0.532926	0.125783	0.319083	0.496096	Upregulated
Q3UHB8	Ccdc177	0.454035	0.125877	0.319083	0.496096	Upregulated
O35143	Atp5if1	0.412591	0.125715	0.319083	0.496096	Upregulated
P17047	Lamp2	0.278873	0.125467	0.319083	0.496096	Upregulated
A2AG50	Map7d2	-0.262771	0.125679	0.319083	0.496096	Downregulated
P70333	Hnrnph2	-0.398411	0.125844	0.319083	0.496096	Downregulated
P31001	Des	-0.606193	0.126064	0.319339	0.495749	Downregulated
Q9D2N9	Vps33a	0.424374	0.126853	0.320995	0.493502	Upregulated
Q3UE37	Ube2z	-0.315534	0.126891	0.320995	0.493502	Downregulated
Q91V81	Rbm42	0.444949	0.127161	0.321239	0.493172	Upregulated
Q62446	Fkbp3	-0.291195	0.127123	0.321239	0.493172	Downregulated
Q9ES74	Nek7	0.364242	0.127916	0.322927	0.490895	Upregulated
Q9D0W5	Ppil1	0.38494	0.128071	0.322954	0.49086	Upregulated
Q9JKR6	Hyou1	-0.249218	0.128101	0.322954	0.49086	Downregulated
Q9JL35	Hmgn5	0.351036	0.128613	0.324024	0.489423	Upregulated
Q9QXL2	Kif21a	-0.200437	0.129176	0.325221	0.487821	Downregulated
Q8CI94	Pygb	-0.305126	0.129593	0.326051	0.486715	Downregulated
Q8BML9	Qars1	0.494132	0.130276	0.327545	0.484729	Upregulated
Q8BTE0	Sdhaf4	0.36812	0.130514	0.327923	0.484228	Upregulated
P08752	Gnai2	0.434448	0.130982	0.328431	0.483556	Upregulated
P00493	Hprt1	-0.210435	0.130956	0.328431	0.483556	Downregulated
Q60865	Caprin1	-0.215136	0.130832	0.328431	0.483556	Downregulated
P62320	Snrpd3	0.436891	0.13113	0.32858	0.483359	Upregulated
Q9R0L7	Akap8l	0.353387	0.131267	0.3287	0.4832	Upregulated
Q0VGY8	Tanc1	0.274793	0.131432	0.32889	0.482949	Upregulated
P39053	Dnm1	-0.209432	0.131703	0.329346	0.482348	Downregulated
P06537	Nr3c1	0.449007	0.131983	0.329644	0.481955	Upregulated
P32883	Kras	-0.207041	0.13202	0.329644	0.481955	Downregulated
Q7M729	Scn4b	-0.352034	0.132089	0.329644	0.481955	Downregulated
Q9CRY7	Gdpd1	0.1986	0.132282	0.329905	0.481612	Upregulated
Q9D0Q7	Mrpl45	0.518768	0.132687	0.330648	0.480635	Upregulated
Q9EPN1	Nbea	0.220413	0.132835	0.330648	0.480635	Upregulated
P16332	Mmut	-0.2205	0.132848	0.330648	0.480635	Downregulated
Q8VDU5	Snrk	0.307335	0.132966	0.330719	0.480541	Upregulated
Q60870	Reep5	0.47949	0.13369	0.332076	0.478763	Upregulated
P49442	Inpp1	0.270461	0.13362	0.332076	0.478763	Upregulated
Q9WTP7	Ak3	0.20411	0.134116	0.332686	0.477966	Upregulated
Q3UZV7	Elapor2	-0.398641	0.134043	0.332686	0.477966	Downregulated
Q9JMD0	Znf207	0.238646	0.134577	0.333567	0.476817	Upregulated
Q61686	Cbx5	-0.284535	0.134651	0.333567	0.476817	Downregulated
Q61599	Arhgdib	0.486992	0.135394	0.33496	0.475007	Upregulated
A2AT37	Upf2	0.45382	0.135344	0.33496	0.475007	Upregulated
Q8R081	Hnrnpl	-0.277696	0.135515	0.335035	0.47491	Downregulated
Q8R0H9	Gga1	0.355589	0.135628	0.335091	0.474838	Upregulated
P97371	Psme1	0.249386	0.135947	0.335433	0.474394	Upregulated
O88441	Mtx2	-0.548045	0.135893	0.335433	0.474394	Downregulated
Q60900	Elavl3	0.331452	0.136185	0.335571	0.474216	Upregulated
Q8BG94	Commd7	0.311118	0.136369	0.335571	0.474216	Upregulated
Q9CVB6	Arpc2	0.289281	0.136619	0.335571	0.474216	Upregulated
P12023	App	-0.215252	0.136728	0.335571	0.474216	Downregulated
Q91WS0	Cisd1	-0.273879	0.136594	0.335571	0.474216	Downregulated
Q7TMQ7	Wdr91	-0.382138	0.136703	0.335571	0.474216	Downregulated
Q9D358	Acp1	-0.471884	0.136588	0.335571	0.474216	Downregulated
Q8R3T5	Stxbp6	-0.777845	0.136162	0.335571	0.474216	Downregulated
Q6GYP7	Ralgapa1	0.383352	0.138332	0.336837	0.47258	Upregulated
Q9JMG1	Edf1	0.33383	0.137991	0.336837	0.47258	Upregulated
Q61701	Elavl4	0.263907	0.13801	0.336837	0.47258	Upregulated
Q9JLI8	Sart3	0.256735	0.137931	0.336837	0.47258	Upregulated
P15508	Sptb	0.239986	0.138334	0.336837	0.47258	Upregulated
Q99MN1	Kars1	0.188297	0.137819	0.336837	0.47258	Upregulated
Q78PY7	Snd1	-0.216506	0.138324	0.336837	0.47258	Downregulated
Q9WUD1	Stub1	-0.26842	0.137473	0.336837	0.47258	Downregulated
P19137	Lama1	-0.268987	0.138176	0.336837	0.47258	Downregulated
P62482	Kcnab2	-0.366682	0.137884	0.336837	0.47258	Downregulated
Q9QYS2	Grm3	-0.537821	0.137408	0.336837	0.47258	Downregulated
Q5F285	Tmem256	-0.552195	0.13813	0.336837	0.47258	Downregulated
Q99MN9	Pccb	0.181408	0.138675	0.336999	0.472371	Upregulated
P84096	Rhog	-0.269112	0.138764	0.336999	0.472371	Downregulated
Q91ZP9	Necab2	-0.454398	0.138599	0.336999	0.472371	Downregulated
A2AAE1	Kiaa1109	-0.535042	0.138503	0.336999	0.472371	Downregulated
P07759	Serpina3k	-1.55184	0.139433	0.3384	0.470569	Downregulated
Q9CR68	Uqcrfs1	-0.240491	0.139602	0.338589	0.470328	Downregulated
Q9WUM4	Coro1c	0.397635	0.140311	0.339419	0.469264	Upregulated
Q8BHF7	Pgs1	0.343032	0.1405	0.339419	0.469264	Upregulated
P20108	Prdx3	0.228369	0.140583	0.339419	0.469264	Upregulated
P61264	Stx1b	0.205581	0.140418	0.339419	0.469264	Upregulated
Q8K4Q0	Rptor	-0.32151	0.140127	0.339419	0.469264	Downregulated
Q9DCT5	Sdf2	-0.726602	0.14057	0.339419	0.469264	Downregulated
Q7TNM2	Trim46	-0.822278	0.140585	0.339419	0.469264	Downregulated
Q9CQT1	Mri1	0.390904	0.141412	0.341192	0.467001	Upregulated
P06728	Apoa4	1.20662	0.141755	0.341218	0.466969	Upregulated
Q4FK66	Prpf38a	0.400297	0.141579	0.341218	0.466969	Upregulated
A2A5R2	Arfgef2	0.278716	0.141882	0.341218	0.466969	Upregulated
Q8K394	Plcl2	-0.211004	0.141755	0.341218	0.466969	Downregulated
P20065	Tmsb4x	-0.641559	0.141835	0.341218	0.466969	Downregulated
Q8BJY1	Psmd5	0.451555	0.142068	0.341442	0.466683	Upregulated
Q9R1P0	Psma4	-0.294368	0.142314	0.341812	0.466213	Downregulated
P57780	Actn4	-0.195174	0.142407	0.341815	0.466209	Downregulated
Q61838	Pzp	1.28436	0.14259	0.341967	0.466015	Upregulated
Q99104	Myo5a	0.167678	0.142748	0.341967	0.466015	Upregulated
Q60932	Vdac1	-0.348276	0.142746	0.341967	0.466015	Downregulated
Q8R2Z5	Vwa1	0.499668	0.14323	0.342449	0.465404	Upregulated
Q9Z108	Stau1	0.389099	0.143112	0.342449	0.465404	Upregulated
P83917	Cbx1	0.360871	0.143411	0.342449	0.465404	Upregulated
O88685	Psmc3	0.207956	0.143167	0.342449	0.465404	Upregulated
Q9Z1J3	Nfs1	-0.220265	0.143363	0.342449	0.465404	Downregulated
Q7TNC9	Inpp5a	0.270547	0.143666	0.342616	0.465193	Upregulated
P54071	Idh2	-0.303803	0.143661	0.342616	0.465193	Downregulated
Q922H4	Gmppa	0.513239	0.144194	0.343654	0.463879	Upregulated
D3YZU1	Shank1	0.248298	0.144321	0.343736	0.463775	Upregulated
Q9R0X4	Acot9	0.296428	0.145052	0.345256	0.461858	Upregulated
P54729	Nub1	0.718044	0.145289	0.345578	0.461453	Upregulated
Q8BTM8	Flna	0.524638	0.145453	0.345578	0.461453	Upregulated
Q9CR41	Hypk	-0.39016	0.145537	0.345578	0.461453	Downregulated
Q6ZQK5	Acap2	-0.431391	0.145561	0.345578	0.461453	Downregulated
Q9JME5	Ap3b2	0.21822	0.146024	0.346455	0.460353	Upregulated
P50429	Arsb	0.242123	0.146232	0.34664	0.460121	Upregulated
Q6PB70	Ano8	-0.267478	0.146382	0.34664	0.460121	Downregulated
Q8BLE7	Slc17a6	-0.484511	0.146305	0.34664	0.460121	Downregulated
P13707	Gpd1	-0.245405	0.146898	0.347639	0.458871	Downregulated
P35290	Rab24	0.393649	0.147609	0.3491	0.45705	Upregulated
Q8K3C3	Lzic	0.290774	0.148073	0.349973	0.455965	Upregulated
O88910	Mpp3	0.225354	0.148333	0.350364	0.45548	Upregulated
Q6WQJ1	Dagla	0.396785	0.148485	0.350501	0.45531	Upregulated
Q91WD5	Ndufs2	-0.336753	0.148971	0.351423	0.45417	Downregulated
P58404	Strn4	0.292794	0.149582	0.352446	0.452907	Upregulated
Q8BU14	Sec62	-0.285211	0.149595	0.352446	0.452907	Downregulated
Q8VBT0	Tmx1	0.3018	0.149889	0.352915	0.45233	Upregulated
Q6KAR6	Exoc3	0.232019	0.1507	0.354599	0.450262	Upregulated
Q80WW9	Ddrgk1	0.218361	0.150818	0.354651	0.450198	Upregulated
P24270	Cat	0.543212	0.151668	0.355391	0.449293	Upregulated
Q05186	Rcn1	0.457064	0.151333	0.355391	0.449293	Upregulated
Q8K341	Atat1	-0.255136	0.151429	0.355391	0.449293	Downregulated
Q91VW3	Sh3bgrl3	-0.30799	0.151696	0.355391	0.449293	Downregulated
Q8K4P8	Hecw1	-0.672069	0.151708	0.355391	0.449293	Downregulated
Q91YW3	Dnajc3	-0.921229	0.151379	0.355391	0.449293	Downregulated
Q9Z0P5	Twf2	0.224352	0.152413	0.356367	0.448103	Upregulated
P97427	Crmp1	-0.209687	0.15224	0.356367	0.448103	Downregulated
O70311	Nmt2	-0.468992	0.152323	0.356367	0.448103	Downregulated
Q62351	Tfrc	-0.42339	0.152636	0.356664	0.447741	Downregulated
Q925I1	Atad3	0.237952	0.153076	0.357242	0.447037	Upregulated
Q8BVE3	Atp6v1h	0.237749	0.153045	0.357242	0.447037	Upregulated
Q3TZZ7	Esyt2	0.243547	0.15337	0.357702	0.446478	Upregulated
P26369	U2af2	0.274027	0.153514	0.357814	0.446343	Upregulated
P61971	Nutf2	0.331179	0.154031	0.358411	0.445619	Upregulated
P51150	Rab7a	0.204409	0.15399	0.358411	0.445619	Upregulated
P68037	Ube2l3	-0.364226	0.15406	0.358411	0.445619	Downregulated
P46471	Psmc2	0.180358	0.154462	0.358998	0.444908	Upregulated
Q9QY76	Vapb	-0.224767	0.154507	0.358998	0.444908	Downregulated
P32921	Wars1	0.222988	0.154717	0.359191	0.444675	Upregulated
P47753	Capza1	0.193561	0.154783	0.359191	0.444675	Upregulated
Q05D44	Eif5b	0.264593	0.154997	0.359462	0.444347	Upregulated
P35486	Pdha1	-0.206747	0.155372	0.360107	0.443569	Downregulated
Q9QYF9	Ndrg3	-0.195835	0.155803	0.360879	0.442639	Downregulated
P97807	Fh	-0.229333	0.156037	0.361194	0.44226	Downregulated
P54823	Ddx6	0.246369	0.156334	0.361657	0.441703	Upregulated
P97772	Grm1	0.247355	0.156644	0.361696	0.441656	Upregulated
P28738	Kif5c	0.187262	0.156629	0.361696	0.441656	Upregulated
Q8CES0	Naa30	-0.379662	0.156533	0.361696	0.441656	Downregulated
Q8BGD9	Eif4b	0.213968	0.156891	0.362041	0.441242	Upregulated
Q9ESK9	Rb1cc1	0.459659	0.157426	0.36305	0.440033	Upregulated
Q9DBR7	Ppp1r12a	0.20307	0.158634	0.365608	0.436984	Upregulated
P55264	Adk	-0.239758	0.159201	0.36652	0.435903	Downregulated
Q91V92	Acly	-0.240594	0.159227	0.36652	0.435903	Downregulated
Q6VNB8	Wdfy3	0.390893	0.159515	0.366937	0.435408	Upregulated
P27612	Plaa	0.236398	0.159607	0.366937	0.435408	Upregulated
Q6PHU5	Sort1	-0.244923	0.160726	0.36928	0.432644	Downregulated
Q8VH51	Rbm39	0.329841	0.161027	0.369515	0.432368	Upregulated
Q9CPW4	Arpc5	-0.229667	0.161019	0.369515	0.432368	Downregulated
Q8K2T1	Nmral1	-0.291626	0.1614	0.369912	0.431901	Downregulated
Q3U1F9	Pag1	-0.32791	0.161315	0.369912	0.431901	Downregulated
O08530	S1pr1	0.382428	0.161931	0.370843	0.43081	Upregulated
P56392	Cox7a1	-0.435197	0.162006	0.370843	0.43081	Downregulated
P47963	Rpl13	0.246285	0.162262	0.370971	0.43066	Upregulated
Q9Z1R2	Bag6	0.207839	0.162187	0.370971	0.43066	Upregulated
Q8VED9	Lgalsl	0.332506	0.162652	0.371633	0.429886	Upregulated
Q9CRB8	Mtfp1	0.261098	0.163419	0.372987	0.428306	Upregulated
Q61469	Plpp1	-0.471756	0.163446	0.372987	0.428306	Downregulated
Q9CQZ1	Hsbp1	0.249158	0.163933	0.373638	0.427549	Upregulated
Q9DBE0	Csad	-0.635415	0.163869	0.373638	0.427549	Downregulated
Q8CH18	Ccar1	0.361351	0.164651	0.373732	0.42744	Upregulated
Q8K1J6	Trnt1	0.227815	0.164811	0.373732	0.42744	Upregulated
P60469	Ppfia3	0.211931	0.16462	0.373732	0.42744	Upregulated
Q80UU9	Pgrmc2	0.210097	0.164858	0.373732	0.42744	Upregulated
Q9JMH9	Myo18a	-0.188703	0.164573	0.373732	0.42744	Downregulated
Q04690	Nf1	-0.281929	0.164806	0.373732	0.42744	Downregulated
Q64521	Gpd2	-0.284506	0.16408	0.373732	0.42744	Downregulated
Q8BY87	Usp47	-0.323056	0.164812	0.373732	0.42744	Downregulated
Q91X72	Hpx	-1.29222	0.164882	0.373732	0.42744	Downregulated
Q80WQ2	Vac14	0.2373	0.165187	0.374196	0.426901	Upregulated
O88545	Cops6	0.284659	0.166078	0.37568	0.425182	Upregulated
Q68FH0	Pkp4	-0.190008	0.166202	0.37568	0.425182	Downregulated
O88343	Slc4a4	-0.236679	0.166349	0.37568	0.425182	Downregulated
Q61315	Apc	-0.294473	0.166076	0.37568	0.425182	Downregulated
Q9D7J4	Cox20	-0.342004	0.166341	0.37568	0.425182	Downregulated
Q9D1F4	Akt1s1	-0.648721	0.16668	0.376198	0.424583	Downregulated
Q8K0Z7	Taco1	0.228686	0.166859	0.376372	0.424382	Upregulated
Q9WUB4	Dctn6	-0.240476	0.167048	0.376569	0.424156	Downregulated
Q9QUR8	Sema7a	-0.278192	0.167208	0.376701	0.424003	Downregulated
Q8K4R4	Pitpnc1	0.221047	0.167512	0.377156	0.423479	Upregulated
Q8BUL6	Plekha1	-0.412419	0.16789	0.377777	0.422764	Downregulated
O88447	Klc1	0.159529	0.168894	0.379806	0.420438	Upregulated
Q8VDS4	Rprd1a	0.349933	0.169427	0.380296	0.419878	Upregulated
P62748	Hpcal1	0.243657	0.169522	0.380296	0.419878	Upregulated
Q62418	Dbnl	-0.159848	0.16947	0.380296	0.419878	Downregulated
Q3UTQ8	Cdkl5	-0.29274	0.169387	0.380296	0.419878	Downregulated
Q9CQI7	Snrpb2	-0.533787	0.170077	0.38131	0.418721	Downregulated
Q61207	Psap	-0.19288	0.170275	0.381523	0.418479	Downregulated
B2RSH2	Gnai1	0.440515	0.170385	0.381539	0.418461	Upregulated
Q3V038	Ttc9	0.29703	0.171073	0.382319	0.417575	Upregulated
P28658	Atxn10	-0.163586	0.171146	0.382319	0.417575	Downregulated
A2AJA9	Ajm1	-0.218913	0.171076	0.382319	0.417575	Downregulated
Q3UN04	Usp30	-0.366446	0.171128	0.382319	0.417575	Downregulated
P61022	Chp1	0.303005	0.171424	0.382479	0.417392	Upregulated
Q9Z2A7	Dgat1	-0.310882	0.171419	0.382479	0.417392	Downregulated
Q3UFS0	Zyg11b	0.43288	0.17209	0.382696	0.417146	Upregulated
Q08274	Dmwd	0.294139	0.172327	0.382696	0.417146	Upregulated
Q9CX56	Psmd8	0.287266	0.172145	0.382696	0.417146	Upregulated
Q9JKN6	Nova1	0.182696	0.171976	0.382696	0.417146	Upregulated
Q3UH60	Dip2b	0.163223	0.172533	0.382696	0.417146	Upregulated
O70252	Hmox2	-0.222474	0.172554	0.382696	0.417146	Downregulated
Q8VHJ5	Mark1	-0.268405	0.172533	0.382696	0.417146	Downregulated
Q149F3	Gspt2	-0.270899	0.171858	0.382696	0.417146	Downregulated
Q9D6G9	Cmtm5	-0.666416	0.171649	0.382696	0.417146	Downregulated
O55176	Pja1	-0.945037	0.171757	0.382696	0.417146	Downregulated
Q80TS3	Adgrl3	-0.278028	0.172932	0.383305	0.416455	Downregulated
P69566	Ranbp9	-0.408243	0.17309	0.383426	0.416319	Downregulated
Q91VL8	Terf2ip	0.524115	0.173298	0.383657	0.416057	Upregulated
Q9JHR9	Nrip2	-0.237379	0.173833	0.384612	0.414977	Downregulated
P46460	Nsf	0.193659	0.174333	0.384815	0.414748	Upregulated
Q64737	Gart	-0.173167	0.17434	0.384815	0.414748	Downregulated
Q7TQ95	Lnpk	-0.217003	0.174305	0.384815	0.414748	Downregulated
Q149L6	Dnajb14	-0.31437	0.174062	0.384815	0.414748	Downregulated
Q61545	Ewsr1	-0.299456	0.174497	0.384931	0.414617	Downregulated
Q99N93	Mrpl16	0.526749	0.17468	0.385106	0.41442	Upregulated
Q8CHS8	Vps37a	-0.517584	0.176027	0.387845	0.411341	Downregulated
Q9DBS2	Tprg1l	0.334997	0.176581	0.388373	0.41075	Upregulated
Q8CGY8	Ogt	0.208578	0.176487	0.388373	0.41075	Upregulated
O88291	Znf326	-0.371516	0.176407	0.388373	0.41075	Downregulated
Q9CR51	Atp6v1g1	-0.195884	0.176975	0.38901	0.410039	Downregulated
P80317	Cct6a	0.164212	0.177383	0.389674	0.409298	Upregulated
F6ZDS4	Tpr	0.17532	0.177665	0.390064	0.408865	Upregulated
Q9CWJ9	Atic	0.177846	0.177802	0.390133	0.408787	Upregulated
Q80ZJ7	Snx32	-0.448633	0.178051	0.390447	0.408438	Downregulated
Q7TPB0	Plppr3	-0.813737	0.178227	0.390603	0.408264	Downregulated
Q8BYM8	Cars2	0.329435	0.178431	0.390819	0.408025	Upregulated
Q99K28	Arfgap2	-0.27984	0.179204	0.39228	0.406404	Downregulated
Q8BP00	Iqcb1	0.335752	0.179365	0.392324	0.406355	Upregulated
Q61166	Mapre1	0.162283	0.179436	0.392324	0.406355	Upregulated
Q61074	Ppm1g	0.197146	0.179589	0.392428	0.40624	Upregulated
Q64152	Btf3	0.453598	0.179785	0.392624	0.406023	Upregulated
P62774	Mtpn	-0.220965	0.179907	0.39266	0.405983	Downregulated
Q8R0P4	Aamdc	-0.233617	0.181186	0.395217	0.403164	Downregulated
P35803	Gpm6b	0.308561	0.181596	0.395648	0.402691	Upregulated
P10493	Nid1	-0.183214	0.181703	0.395648	0.402691	Downregulated
P20357	Map2	-0.274147	0.181688	0.395648	0.402691	Downregulated
Q6PDN3	Mylk	0.411784	0.182064	0.395737	0.402594	Upregulated
Q3UMT1	Ppp1r12c	-0.229816	0.181914	0.395737	0.402594	Downregulated
P97493	Txn2	-0.456539	0.182001	0.395737	0.402594	Downregulated
Q9EP72	Emc7	0.945263	0.182273	0.395958	0.402351	Upregulated
Q3UH68	Limch1	0.268428	0.18247	0.396153	0.402137	Upregulated
Q9QUP5	Hapln1	0.279278	0.183006	0.397084	0.401117	Upregulated
Q8K268	Abcf3	-0.355774	0.183365	0.397631	0.40052	Downregulated
P62908	Rps3	0.264588	0.183689	0.397973	0.400147	Upregulated
Q8BP47	NARS1	0.188397	0.183737	0.397973	0.400147	Upregulated
Q80VC9	Camsap3	0.222582	0.184317	0.398611	0.399451	Upregulated
Q06138	Cab39	0.206994	0.184355	0.398611	0.399451	Upregulated
Q9R1V7	Adam23	-0.30614	0.184254	0.398611	0.399451	Downregulated
O70370	Ctss	0.298719	0.184857	0.399463	0.398523	Upregulated
Q60996	Ppp2r5c	-0.227813	0.185051	0.39965	0.39832	Downregulated
Q8BIJ7	Rufy1	0.356323	0.185612	0.399747	0.398215	Upregulated
O08992	Sdcbp	0.353241	0.185867	0.399747	0.398215	Upregulated
Q8BVA5	Ldah	0.272969	0.185442	0.399747	0.398215	Upregulated
Q9D7A8	Armc1	0.263188	0.185649	0.399747	0.398215	Upregulated
P24369	Ppib	0.258054	0.185887	0.399747	0.398215	Upregulated
O88384	Vti1b	0.256736	0.18563	0.399747	0.398215	Upregulated
Q3UJD6	Usp19	-0.370925	0.185711	0.399747	0.398215	Downregulated
Q6P6J9	Txndc15	-0.51746	0.185959	0.399747	0.398215	Downregulated
Q8BXR9	Osbpl6	-0.21786	0.186235	0.400107	0.397823	Downregulated
Q9Z0U1	Tjp2	-0.191234	0.186749	0.40098	0.396877	Downregulated
Q8BMK4	Ckap4	-0.237093	0.186966	0.401214	0.396624	Downregulated
Q8BH57	Wdr48	0.266979	0.187571	0.401972	0.395804	Upregulated
P08228	Sod1	0.18125	0.187513	0.401972	0.395804	Upregulated
Q9CPT4	Mydgf	-0.274727	0.187645	0.401972	0.395804	Downregulated
Q9QXB9	Drg2	0.320771	0.188991	0.404154	0.393453	Upregulated
Q99MI1	Erc1	0.26539	0.188933	0.404154	0.393453	Upregulated
Q9D0E3	Lysmd1	-0.296499	0.188778	0.404154	0.393453	Downregulated
Q8VBW6	Nae1	0.215333	0.189178	0.404321	0.393274	Upregulated
Q6P069	Sri	0.392978	0.189361	0.40448	0.393103	Upregulated
P59913	Pcmtd1	0.617931	0.189534	0.404615	0.392958	Upregulated
Q6NVF0	Ocrl	0.226374	0.190052	0.405254	0.392272	Upregulated
O88532	Zfr	0.205235	0.189989	0.405254	0.392272	Upregulated
Q61081	Cdc37	-0.165346	0.190228	0.405396	0.39212	Downregulated
Q8BGC4	Ptgr3	0.2349	0.190425	0.405453	0.39206	Upregulated
Q9D0A3	Arpin	0.189626	0.190573	0.405453	0.39206	Upregulated
Q9CX60	Lbh	-0.49408	0.190582	0.405453	0.39206	Downregulated
Q8CGC4	Lsm14b	-0.331653	0.190716	0.405503	0.392005	Downregulated
Q91VK1	Bzw2	0.431956	0.191074	0.406021	0.391452	Upregulated
Q9D8S3	Arfgap3	-0.414394	0.191288	0.406021	0.391452	Downregulated
Q91W82	Ube2e2	-0.574882	0.191194	0.406021	0.391452	Downregulated
Q3UN16	Gpr162	-0.385288	0.191776	0.406591	0.390842	Downregulated
Q9JIA7	Sphk2	-0.410545	0.19168	0.406591	0.390842	Downregulated
Q9QUM9	Psma6	0.279792	0.19208	0.407003	0.390402	Upregulated
Q9R1L5	Mast1	-0.214266	0.192553	0.40754	0.38983	Downregulated
Q9D920	Borcs5	-0.256742	0.192488	0.40754	0.38983	Downregulated
Q8CG72	Adprs	0.246352	0.193027	0.408309	0.389012	Upregulated
Q62383	Supt6h	0.408311	0.193229	0.408504	0.388803	Upregulated
Q99M87	Dnaja3	0.181127	0.19336	0.408547	0.388758	Upregulated
Q8JZS0	Lin7a	0.250683	0.193729	0.408629	0.388671	Upregulated
Q8C754	Vps52	-0.184146	0.193608	0.408629	0.388671	Downregulated
P08249	Mdh2	-0.300394	0.193669	0.408629	0.388671	Downregulated
Q99P88	Nup155	0.321616	0.194085	0.409147	0.38812	Upregulated
Q9Z1X4	Ilf3	0.26838	0.194328	0.409193	0.388072	Upregulated
Q8BWS5	Gprin3	-0.532814	0.194309	0.409193	0.388072	Downregulated
P16460	Ass1	-0.323552	0.194524	0.409196	0.388069	Downregulated
Q9CRB2	Nhp2	-0.471655	0.19455	0.409196	0.388069	Downregulated
Q06335	Aplp2	-0.260135	0.194751	0.409386	0.387867	Downregulated
Q9CYK1	Wars2	0.527452	0.195106	0.409899	0.387323	Upregulated
P62309	Snrpg	0.304508	0.195898	0.411329	0.38581	Upregulated
Q8BH58	Tiprl	0.301477	0.196118	0.41156	0.385567	Upregulated
Q9CQ54	Ndufc2	-0.313209	0.197226	0.41365	0.383367	Downregulated
Q923D5	Wbp11	0.329218	0.198262	0.413716	0.383298	Upregulated
Q63810	Ppp3r1	0.278549	0.198021	0.413716	0.383298	Upregulated
Q9DCD0	Pgd	0.252821	0.197598	0.413716	0.383298	Upregulated
Q922B1	Macrod1	0.226015	0.198115	0.413716	0.383298	Upregulated
B1AWN6	Scn2a	0.205439	0.198194	0.413716	0.383298	Upregulated
Q9WV92	Epb41l3	-0.163324	0.197396	0.413716	0.383298	Downregulated
Q8BK64	Ahsa1	-0.285258	0.197698	0.413716	0.383298	Downregulated
Q8K199	Cmc2	-0.304514	0.19785	0.413716	0.383298	Downregulated
Q9R0M6	Rab9a	-0.321299	0.198039	0.413716	0.383298	Downregulated
P61087	Ube2k	0.267767	0.198565	0.414114	0.38288	Upregulated
Q9CXT7	Tmem192	-0.639472	0.199185	0.415173	0.38177	Downregulated
Q922P9	Glyr1	0.399388	0.199657	0.415371	0.381564	Upregulated
Q8CCP0	Nemf	0.350396	0.199654	0.415371	0.381564	Upregulated
Q8C129	Lnpep	0.20145	0.199728	0.415371	0.381564	Upregulated
Q8VDZ4	Zdhhc5	-0.312068	0.19956	0.415371	0.381564	Downregulated
Q8C0M9	Asrgl1	0.220322	0.200695	0.416485	0.380401	Upregulated
Q6PB66	Lrpprc	0.173308	0.200427	0.416485	0.380401	Upregulated
Q9R0Q6	Arpc1a	-0.28739	0.200501	0.416485	0.380401	Downregulated
Q91W61	Fbxl15	-0.436163	0.200713	0.416485	0.380401	Downregulated
Q9D7N9	Apmap	0.292671	0.202362	0.419173	0.377607	Upregulated
D3YWQ0	Dgki	-0.23371	0.202461	0.419173	0.377607	Downregulated
Q9R257	Hebp1	-0.349715	0.202459	0.419173	0.377607	Downregulated
Q9D6K7	Ttc33	-0.352496	0.202269	0.419173	0.377607	Downregulated
Q9CX86	Hnrnpa0	0.404585	0.202603	0.419232	0.377545	Upregulated
Q6PB44	Ptpn23	0.214027	0.203064	0.419615	0.377149	Upregulated
Q8K2F8	Lsm14a	0.213774	0.203127	0.419615	0.377149	Upregulated
P35293	Rab18	-0.258534	0.203041	0.419615	0.377149	Downregulated
Q8CBY8	Dctn4	0.194057	0.203815	0.420078	0.37667	Upregulated
P60335	Pcbp1	-0.158809	0.203833	0.420078	0.37667	Downregulated
Q9CR21	Ndufab1	-0.254203	0.203918	0.420078	0.37667	Downregulated
Q3TCJ1	Abraxas2	-0.270389	0.203877	0.420078	0.37667	Downregulated
Q8K406	Lgi3	-0.376157	0.203798	0.420078	0.37667	Downregulated
Q9D882	Fam241b	0.290879	0.204268	0.420219	0.376524	Upregulated
Q3UHD6	Snx27	0.190757	0.204327	0.420219	0.376524	Upregulated
Q8JZP2	Syn3	-0.188999	0.204313	0.420219	0.376524	Downregulated
P51660	Hsd17b4	0.183063	0.204519	0.42038	0.376358	Upregulated
P04370	Mbp	-0.323214	0.204662	0.420442	0.376294	Downregulated
Q7TSY6	Celf4	0.254628	0.205605	0.42139	0.375316	Upregulated
Q8K0T0	Rtn1	0.155793	0.205261	0.42139	0.375316	Upregulated
Q91VM9	Ppa2	-0.158829	0.205692	0.42139	0.375316	Downregulated
Q91XU3	Pip4k2c	-0.223161	0.205668	0.42139	0.375316	Downregulated
P70429	Evl	-0.286414	0.205649	0.42139	0.375316	Downregulated
Q6PAR5	Gapvd1	-0.178963	0.20598	0.421747	0.374948	Downregulated
Q91ZJ5	Ugp2	0.174889	0.206206	0.421977	0.374711	Upregulated
Q60649	Clpb	0.224269	0.206689	0.422446	0.374229	Upregulated
Q9JJV2	Pfn2	0.192758	0.206777	0.422446	0.374229	Upregulated
Q9R1Q9	Atp6ap1	-0.353718	0.206647	0.422446	0.374229	Downregulated
P60867	Rps20	0.172662	0.206966	0.422598	0.374072	Upregulated
P70302	Stim1	0.226543	0.207496	0.422847	0.373817	Upregulated
Q99N28	Cadm3	-0.209277	0.207396	0.422847	0.373817	Downregulated
P14094	Atp1b1	-0.281722	0.207378	0.422847	0.373817	Downregulated
P24638	Acp2	-0.353863	0.207544	0.422847	0.373817	Downregulated
Q9Z0V1	Kcnd3	0.347495	0.208153	0.423622	0.373021	Upregulated
Q60973	Rbbp7	0.342071	0.208125	0.423622	0.373021	Upregulated
Q80YE4	Aatk	-0.213681	0.208302	0.423692	0.37295	Downregulated
Q8BH69	Sephs1	-0.203483	0.20848	0.423822	0.372817	Downregulated
Q61136	Prpf4b	0.491759	0.209324	0.425237	0.371369	Upregulated
Q9ERD7	Tubb3	-0.43308	0.209405	0.425237	0.371369	Downregulated
Q9R0Y5	Ak1	-0.233171	0.209781	0.425766	0.370829	Downregulated
P70460	Vasp	0.500439	0.20995	0.425875	0.370718	Upregulated
B2RXS4	Plxnb2	0.205578	0.211242	0.427559	0.369004	Upregulated
P27671	Rasgrf1	-0.350773	0.211202	0.427559	0.369004	Downregulated
Q3UGX3	Nat8l	-0.355293	0.211148	0.427559	0.369004	Downregulated
Q8R2Y8	Ptrh2	-0.783413	0.211184	0.427559	0.369004	Downregulated
O70152	Dpm1	0.2465	0.211378	0.427602	0.368961	Upregulated
O88958	Gnpda1	-0.238323	0.211901	0.42839	0.368161	Downregulated
P63024	Vamp3	-0.260665	0.211999	0.42839	0.368161	Downregulated
Q04735	Cdk16	0.28948	0.212216	0.428595	0.367953	Upregulated
Q5SYD0	Myo1d	-0.271061	0.212786	0.429512	0.367025	Downregulated
Q9WUQ2	Preb	0.165294	0.21295	0.42961	0.366926	Upregulated
Q99LP6	Grpel1	-0.256562	0.213081	0.429639	0.366896	Downregulated
Q8BFZ3	Actbl2	0.263773	0.214081	0.431422	0.365098	Upregulated
Q62417	Sorbs1	-0.157122	0.214322	0.431673	0.364845	Downregulated
Q61249	Igbp1	0.189337	0.214832	0.432464	0.36405	Upregulated
Q920B9	Supt16h	0.261397	0.215239	0.433049	0.363463	Upregulated
P62627	Dynlrb1	0.213001	0.215741	0.433354	0.363158	Upregulated
P61161	Actr2	-0.175093	0.215583	0.433354	0.363158	Downregulated
Q80ZJ6	Zer1	-0.322236	0.215673	0.433354	0.363158	Downregulated
Q8BH44	Coro2b	-0.206733	0.216107	0.433852	0.362658	Downregulated
Q9R1Z7	Pts	-0.297186	0.216399	0.434204	0.362306	Downregulated
P60229	Eif3e	0.342456	0.217081	0.43513	0.36138	Upregulated
Q9Z277	Baz1b	0.313654	0.217327	0.43513	0.36138	Upregulated
Q80U93	Nup214	0.276489	0.217564	0.43513	0.36138	Upregulated
Q9JL26	Fmnl1	0.232773	0.217565	0.43513	0.36138	Upregulated
O70591	Pfdn2	-0.203488	0.217372	0.43513	0.36138	Downregulated
Q8BGD8	Coa6	-0.38947	0.217338	0.43513	0.36138	Downregulated
Q8CAA7	Pgm2l1	0.175502	0.217882	0.435529	0.360982	Upregulated
O35841	Api5	0.197545	0.218027	0.435583	0.360929	Upregulated
Q9D8V7	Sec11c	0.308467	0.218295	0.435884	0.360629	Upregulated
P51859	Hdgf	0.270376	0.220588	0.440225	0.356325	Upregulated
O35621	Pmm1	0.246436	0.221048	0.440685	0.355872	Upregulated
Q9CY16	Mrps28	0.20122	0.221056	0.440685	0.355872	Upregulated
P57759	Erp29	0.187406	0.221277	0.440888	0.355672	Upregulated
Q8VEK3	Hnrnpu	0.195161	0.221827	0.441746	0.354827	Upregulated
Q9JMG7	Hdgfl3	0.255533	0.222206	0.442265	0.354318	Upregulated
Q9EQS3	Mycbp	0.215654	0.222334	0.442281	0.354301	Upregulated
Q05512	Mark2	-0.180624	0.222611	0.442357	0.354227	Downregulated
Q9Z2Z6	Slc25a20	-0.300846	0.22251	0.442357	0.354227	Downregulated
Q8JZM4	Dner	0.2629	0.222996	0.442884	0.35371	Upregulated
Q9ERR1	Ndel1	0.21615	0.224053	0.444507	0.352121	Upregulated
Q8BIQ5	Cstf2	0.195444	0.223978	0.444507	0.352121	Upregulated
P97927	Lama4	0.254922	0.224443	0.445044	0.351597	Upregulated
Q9JII6	Akr1a1	-0.191024	0.22478	0.445472	0.351179	Downregulated
Q91VE0	Slc27a4	-0.19083	0.224936	0.445544	0.351109	Downregulated
Q8K012	Fnbp1l	0.378284	0.225354	0.446133	0.350535	Upregulated
Q6PCP5	Mff	0.177993	0.226734	0.44723	0.349469	Upregulated
Q3UPL0	Sec31a	0.152168	0.226873	0.44723	0.349469	Upregulated
O08553	Dpysl2	-0.184842	0.22667	0.44723	0.349469	Downregulated
Q00612	G6pdx	-0.2094	0.226544	0.44723	0.349469	Downregulated
P47199	Cryz	-0.261635	0.226348	0.44723	0.349469	Downregulated
Q9WU60	Atrn	-0.3184	0.226562	0.44723	0.349469	Downregulated
Q9D0L7	Armc10	-0.366866	0.226759	0.44723	0.349469	Downregulated
Q9DB26	Phyhd1	-0.58243	0.226398	0.44723	0.349469	Downregulated
P27601	Gna13	0.231829	0.227588	0.448395	0.34834	Upregulated
O08807	Prdx4	-0.301555	0.227706	0.448395	0.34834	Downregulated
Q9CW03	Smc3	0.365771	0.228087	0.448883	0.347867	Upregulated
Q91W53	Golga7	-0.248258	0.228196	0.448883	0.347867	Downregulated
Q8CC35	Synpo	1.0414	0.22847	0.449184	0.347576	Upregulated
P08122	Col4a2	0.803853	0.228915	0.449819	0.346962	Upregulated
P35123	Usp4	-0.271813	0.229409	0.450313	0.346486	Downregulated
P97785	Gfra1	-0.809327	0.229404	0.450313	0.346486	Downregulated
Q9JLC8	Sacs	0.235431	0.229671	0.450587	0.346221	Upregulated
P56375	Acyp2	-0.56466	0.229815	0.450631	0.346179	Downregulated
Q6A068	Cdc5l	0.220045	0.230489	0.451715	0.345135	Upregulated
Q8VHQ3	Ppp1r16b	0.311108	0.231341	0.452698	0.344192	Upregulated
D3YXK2	Safb	0.264055	0.231287	0.452698	0.344192	Upregulated
Q05CL8	Larp7	0.24767	0.231357	0.452698	0.344192	Upregulated
Q8R349	Cdc16	0.32291	0.231732	0.452932	0.343967	Upregulated
Q8BRT1	Clasp2	0.137642	0.231711	0.452932	0.343967	Upregulated
A2AJI0	Map7d1	-0.197389	0.231966	0.452932	0.343967	Downregulated
Q60673	Ptprn	-0.491084	0.231851	0.452932	0.343967	Downregulated
P06797	Ctsl	0.469269	0.232164	0.45308	0.343825	Upregulated
P29699	Ahsg	1.07904	0.232554	0.453603	0.343324	Upregulated
P62196	Psmc5	0.165956	0.233275	0.454771	0.342208	Upregulated
O09174	Amacr	-0.390624	0.233867	0.455685	0.341336	Downregulated
Q921J2	Rheb	0.161992	0.233994	0.455693	0.341328	Upregulated
Q3U5Q7	Cmpk2	0.21992	0.234616	0.456432	0.340624	Upregulated
Q3UHX2	Pdap1	0.205763	0.234743	0.456432	0.340624	Upregulated
Q99KB8	Hagh	-0.154612	0.234705	0.456432	0.340624	Downregulated
Q8C052	Map1s	0.258238	0.234938	0.456443	0.340613	Upregulated
Q9D0J4	Arl2	-0.386557	0.234995	0.456443	0.340613	Downregulated
Q9JHU2	Palmd	0.551606	0.235704	0.457579	0.339534	Upregulated
Q6PDI5	Ecpas	0.19555	0.236016	0.457836	0.33929	Upregulated
P62141	Ppp1cb	0.192459	0.236083	0.457836	0.33929	Upregulated
Q8BFQ8	Gatd1	0.365671	0.236284	0.457908	0.339221	Upregulated
Q9Z266	Snapin	0.273193	0.236368	0.457908	0.339221	Upregulated
Q9JKC6	Cend1	0.200125	0.236491	0.457909	0.339221	Upregulated
Q61335	Bcap31	0.20373	0.237147	0.45822	0.338926	Upregulated
O88998	Olfm1	0.194424	0.237052	0.45822	0.338926	Upregulated
Q6NZJ6	Eif4g1	-0.130605	0.23708	0.45822	0.338926	Downregulated
P60766	Cdc42	-0.205735	0.237146	0.45822	0.338926	Downregulated
Q8BG05	Hnrnpa3	-0.331871	0.23735	0.458373	0.338781	Downregulated
Q3UMR5	Mcu	0.22021	0.237561	0.458543	0.33862	Upregulated
Q921F4	Hnrnpll	0.231868	0.238358	0.45984	0.337393	Upregulated
P61222	Abce1	-0.3666	0.238481	0.45984	0.337393	Downregulated
P97441	Slc30a3	0.496602	0.238702	0.460026	0.337218	Upregulated
Q8K212	Pacs1	-0.230392	0.23889	0.460148	0.337102	Downregulated
Q61097	Ksr1	0.323598	0.239267	0.460636	0.336643	Upregulated
G5E829	Atp2b1	0.167793	0.23975	0.460846	0.336444	Upregulated
O88544	Cops4	-0.199293	0.239722	0.460846	0.336444	Downregulated
Q811I0	Atpaf1	-0.457029	0.239557	0.460846	0.336444	Downregulated
O35607	Bmpr2	-0.727921	0.240068	0.46122	0.336092	Downregulated
Q9CY64	Blvra	0.224253	0.241159	0.462836	0.334573	Upregulated
Q8BHH2	Rab9b	-0.324575	0.241109	0.462836	0.334573	Downregulated
O08756	Hsd17b10	0.177931	0.241579	0.463402	0.334042	Upregulated
Q02819	Nucb1	0.154164	0.242154	0.464264	0.333235	Upregulated
P67871	Csnk2b	-0.174385	0.242326	0.464354	0.333151	Downregulated
Q99JP7	Ggt7	-0.144737	0.242506	0.46442	0.333089	Downregulated
Q03137	Epha4	-0.38625	0.242611	0.46442	0.333089	Downregulated
Q9Z2I9	Sucla2	-0.181611	0.244202	0.467224	0.330475	Downregulated
Q9Z2H5	Epb41l1	-0.154005	0.244883	0.467583	0.330141	Downregulated
Q9D8W5	Psmd12	-0.192387	0.244817	0.467583	0.330141	Downregulated
Q99LD4	Gps1	-0.226203	0.244894	0.467583	0.330141	Downregulated
Q9WVQ5	Apip	-0.241047	0.244851	0.467583	0.330141	Downregulated
Q8BFS6	Cpped1	-0.332851	0.24509	0.467716	0.330018	Downregulated
P00920	Ca2	-0.297985	0.245689	0.468617	0.329182	Downregulated
Q3TIX9	Usp39	0.22153	0.245929	0.468835	0.32898	Upregulated
Q99MR3	Slc12a9	-0.578153	0.247647	0.471867	0.32618	Downregulated
Q99KY4	Gak	0.167484	0.247875	0.472016	0.326043	Upregulated
Q80U23	Snph	-0.195607	0.24798	0.472016	0.326043	Downregulated
P57716	Ncstn	0.274785	0.248755	0.472026	0.326034	Upregulated
Q922U1	Prpf3	0.272353	0.24912	0.472026	0.326034	Upregulated
Q8BJZ4	Mrps35	0.244741	0.249221	0.472026	0.326034	Upregulated
P39054	Dnm2	0.240493	0.248881	0.472026	0.326034	Upregulated
Q99PV0	Prpf8	0.22691	0.248631	0.472026	0.326034	Upregulated
Q99LD8	Ddah2	0.204384	0.248844	0.472026	0.326034	Upregulated
Q3B7Z2	Osbp	0.144409	0.248797	0.472026	0.326034	Upregulated
A2ALS5	Rap1gap	-0.160475	0.248166	0.472026	0.326034	Downregulated
Q9DBG6	Rpn2	-0.202055	0.249259	0.472026	0.326034	Downregulated
Q7TMM9	Tubb2a	-0.543062	0.249243	0.472026	0.326034	Downregulated
P50153	Gng4	-0.594915	0.249465	0.472174	0.325898	Downregulated
P49070	Camlg	-0.282876	0.249606	0.472201	0.325873	Downregulated
Q8R1A4	Dock7	0.337248	0.250416	0.472287	0.325794	Upregulated
Q7TME0	Plppr4	0.332208	0.249828	0.472287	0.325794	Upregulated
P63158	Hmgb1	0.316024	0.250343	0.472287	0.325794	Upregulated
Q8CJG0	Ago2	0.19383	0.250326	0.472287	0.325794	Upregulated
Q9D0L8	Rnmt	0.175714	0.25019	0.472287	0.325794	Upregulated
Q9JM14	Nt5c	-0.132589	0.25035	0.472287	0.325794	Downregulated
P07310	Ckm	1.60179	0.250973	0.472856	0.325272	Upregulated
Q8C5W3	Tbcel	0.224085	0.250926	0.472856	0.325272	Upregulated
Q9D1M0	Sec13	-0.241275	0.251821	0.474211	0.324028	Downregulated
P62257	Ube2h	0.654079	0.252834	0.475853	0.322527	Upregulated
Q99MR8	Mccc1	0.178171	0.252949	0.475853	0.322527	Upregulated
Q3TC93	Hs1bp3	-0.401587	0.253239	0.476156	0.322251	Downregulated
P56959	Fus	-0.170679	0.253395	0.476207	0.322204	Downregulated
Q3UVK0	Ermp1	0.689903	0.255178	0.477517	0.321011	Upregulated
Q61029	Tmpo	0.31442	0.255028	0.477517	0.321011	Upregulated
Q6PGN3	Dclk2	0.228448	0.25452	0.477517	0.321011	Upregulated
Q8CGU1	Calcoco1	0.199597	0.25538	0.477517	0.321011	Upregulated
Q99JI4	Psmd6	0.170089	0.254442	0.477517	0.321011	Upregulated
Q3TPX4	Exoc5	-0.159465	0.255272	0.477517	0.321011	Downregulated
Q8BYH7	Tbc1d17	-0.209919	0.254852	0.477517	0.321011	Downregulated
P63168	Dynll1	-0.251826	0.254521	0.477517	0.321011	Downregulated
Q91Z69	Srgap1	-0.285928	0.254636	0.477517	0.321011	Downregulated
P61290	Psme3	-0.306408	0.254988	0.477517	0.321011	Downregulated
Q8K1B8	Fermt3	1.06353	0.255641	0.477763	0.320788	Upregulated
P22315	Fech	-0.206419	0.257324	0.480424	0.318375	Downregulated
Q9EPC1	Parva	-0.302885	0.257292	0.480424	0.318375	Downregulated
P97823	Lypla1	0.274462	0.257494	0.480501	0.318306	Upregulated
Q62420	Sh3gl2	0.133749	0.257657	0.480561	0.318251	Upregulated
Q99KC8	Vwa5a	-0.257879	0.258677	0.482045	0.316913	Downregulated
Q61885	Mog	-0.3681	0.258712	0.482045	0.316913	Downregulated
Q9Z1K5	Arih1	0.230084	0.259037	0.482165	0.316805	Upregulated
Q6R891	Ppp1r9b	-0.155362	0.258924	0.482165	0.316805	Downregulated
Q9D2V7	Coro7	-0.210974	0.259726	0.483205	0.315868	Downregulated
P46638	Rab11b	0.347841	0.260068	0.483598	0.315516	Upregulated
Q6PIC6	Atp1a3	-0.214482	0.260399	0.483971	0.315181	Downregulated
Q9CQC9	Sar1b	0.198128	0.260673	0.484237	0.314942	Upregulated
Q9ERG2	Strn3	0.171202	0.261053	0.4847	0.314527	Upregulated
Q9Z0H4	Celf2	0.304726	0.262044	0.486296	0.313099	Upregulated
Q3USB7	Plcl1	-0.1795	0.262422	0.486755	0.31269	Downregulated
[truncated: 1,708 more rows]

## Sheet: Table S3D
Supplementary Table 3D. Proteins differentially expressed in 12 months old 2b5ho cerebellum vs. wild type
ProteinID	Gene	Log2FC(2b5ho-WT)	P.Value	adj.P.Val	-log10(adj. P-value)	Direction	| Log2FC | >1, adj. p < 0.05
Q9Z127	Slc7a5	6.86826	4.64256e-07	0.000165368	3.78155	Upregulated	*
Q80YX1	Tnc	5.77228	7.39893e-11	1.70424e-07	6.76847	Upregulated	*
P10852	Slc3a2	5.3618	9.19717e-11	1.70424e-07	6.76847	Upregulated	*
O35874	Slc1a4	4.57508	3.14574e-09	2.91453e-06	5.53543	Upregulated	*
Q9Z110	Aldh18a1	4.29202	2.79837e-09	2.91453e-06	5.53543	Upregulated	*
Q8VCN5	Cth	4.24428	1.74957e-07	7.20435e-05	4.14241	Upregulated	*
Q3UHK6	Tenm4	3.37968	1.73426e-06	0.000459084	3.33811	Upregulated	*
P56942	Pmch	2.75944	0.000690875	0.0251018	1.6003	Upregulated	*
Q99K85	Psat1	2.5578	4.17021e-09	3.09096e-06	5.50991	Upregulated	*
Q8CGC7	Eprs1	2.26501	8.37633e-09	5.17378e-06	5.28619	Upregulated	*
Q9DB73	Cyb5r1	2.12366	5.1424e-06	0.00112104	2.95038	Upregulated	*
P29391	Ftl1	2.096	8.06316e-05	0.00694932	2.15806	Upregulated	*
Q61024	Asns	1.84903	4.02909e-05	0.00452479	2.3444	Upregulated	*
Q922Q4	Pycr2	1.81593	0.000158661	0.0101379	1.99405	Upregulated	*
P09528	Fth1	1.80798	0.00137786	0.0367362	1.43491	Upregulated	*
P15864	H1-2	1.74613	7.20051e-05	0.00635359	2.19698	Upregulated	*
O35526	Stx1a	1.73556	0.00108248	0.0337116	1.47222	Upregulated	*
Q99M28	Rnps1	1.61753	0.000619473	0.024166	1.6168	Upregulated	*
Q61753	Phgdh	1.56741	6.19907e-07	0.000191448	3.71795	Upregulated	*
P0DP60	Lynx1	1.56252	0.00169203	0.0404559	1.39302	Upregulated	*
P60824	Cirbp	1.54458	0.000369438	0.0174532	1.75812	Upregulated	*
P43275	H1-1	1.53074	0.000258994	0.0135188	1.86906	Upregulated	*
Q8R0N6	Adhfe1	1.41736	0.000478307	0.0208542	1.68081	Upregulated	*
Q61739	Itga6	1.39725	1.80148e-05	0.00278179	2.55568	Upregulated	*
P31324	Prkar2b	1.38057	0.00100646	0.0324413	1.4889	Upregulated	*
P38647	Hspa9	1.3205	0.00049205	0.0209602	1.6786	Upregulated	*
Q8R191	Syngr3	1.25616	0.00054483	0.0217112	1.66332	Upregulated	*
Q91VJ5	Pqbp1	1.23196	0.00166887	0.0404559	1.39302	Upregulated	*
Q80U40	Rimbp2	1.2087	0.00130097	0.0359032	1.44487	Upregulated	*
Q9CZN7	Shmt2	1.10704	0.000154576	0.0101181	1.9949	Upregulated	*
Q9ER72	Cars1	1.10126	1.15253e-05	0.00194148	2.71187	Upregulated	*
Q91WQ3	Yars1	1.07148	3.35396e-05	0.00414326	2.38266	Upregulated	*
P97370	Atp1b3	1.03667	0.00102419	0.0324413	1.4889	Upregulated	*
Q8BMJ2	Lars1	1.0114	2.84011e-05	0.00389832	2.40912	Upregulated	*
Q9JIK5	Ddx21	1.00785	0.00210332	0.0463982	1.3335	Upregulated	*
P51174	Acadl	-1.00001	0.000370515	0.0174532	1.75812	Downregulated	*
Q9D0F9	Pgm1	-1.0102	2.25786e-05	0.00334706	2.47534	Downregulated	*
Q9CQJ8	Ndufb9	-1.05154	0.0021952	0.0470255	1.32767	Downregulated	*
Q7TSH2	Phkb	-1.06675	0.00113637	0.033725	1.47205	Downregulated	*
Q9JL62	Gltp	-1.0753	0.000298248	0.0153515	1.81385	Downregulated	*
Q61749	Eif2b4	-1.07944	0.000332696	0.0163814	1.78565	Downregulated	*
P47934	Crat	-1.09011	0.00043213	0.0195302	1.70929	Downregulated	*
Q80U19	Daam2	-1.09303	9.22885e-05	0.00743524	2.1287	Downregulated	*
P18826	Phka1	-1.09743	0.000686565	0.0251018	1.6003	Downregulated	*
Q922D8	Mthfd1	-1.1003	0.00167839	0.0404559	1.39302	Downregulated	*
Q9D6F9	Tubb4a	-1.10415	0.00112685	0.033725	1.47205	Downregulated	*
Q99LD9	Eif2b2	-1.11748	0.00140774	0.037265	1.4287	Downregulated	*
Q06890	Clu	-1.1274	0.000607555	0.0239532	1.62064	Downregulated	*
Q61578	Fdxr	-1.13702	0.00226382	0.0479413	1.31929	Downregulated	*
Q9QYG0	Ndrg2	-1.15104	0.00180346	0.041031	1.38689	Downregulated	*
Q8QZR5	Gpt	-1.15737	6.07008e-05	0.00593911	2.22628	Downregulated	*
P07934	Phkg1	-1.1759	0.00154507	0.0384296	1.41533	Downregulated	*
Q9QYE9	Plekhb1	-1.18826	4.76525e-05	0.00519412	2.28449	Downregulated	*
P34914	Ephx2	-1.20458	0.00123857	0.0347739	1.45875	Downregulated	*
Q8C0Z1	Fam234a	-1.20559	0.000670435	0.0250973	1.60037	Downregulated	*
P31650	Slc6a11	-1.20642	0.0012846	0.035795	1.44618	Downregulated	*
Q78XF5	Ostc	-1.22736	0.0018268	0.041031	1.38689	Downregulated	*
Q921G7	Etfdh	-1.22935	6.41069e-05	0.0060918	2.21525	Downregulated	*
Q8C3W1	NA	-1.23364	0.000489714	0.0209602	1.6786	Downregulated	*
Q9QXG4	Acss2	-1.23394	0.000145492	0.00980354	2.00862	Downregulated	*
Q9Z2W8	Gria4	-1.23687	0.00150375	0.0378477	1.42196	Downregulated	*
P11276	Fn1	-1.24219	0.00151146	0.0378477	1.42196	Downregulated	*
Q9DCS2	Mettl26	-1.27016	0.0011335	0.033725	1.47205	Downregulated	*
Q61234	Snta1	-1.28164	0.000174166	0.01094	1.96098	Downregulated	*
Q922E4	Pcyt2	-1.28966	0.000668199	0.0250973	1.60037	Downregulated	*
P15327	Bpgm	-1.31801	6.93241e-05	0.00635169	2.19711	Downregulated	*
F8VPU2	Farp1	-1.32323	1.10374e-05	0.00194148	2.71187	Downregulated	*
Q9CPS8	NA	-1.34933	9.593e-05	0.00756418	2.12124	Downregulated	*
Q99JB8	Pacsin3	-1.35151	0.000220553	0.0123606	1.90796	Downregulated	*
Q01279	Egfr	-1.37053	0.0010015	0.0324413	1.4889	Downregulated	*
Q62351	Tfrc	-1.37608	0.00123473	0.0347739	1.45875	Downregulated	*
Q07417	Acads	-1.40161	0.0016067	0.0396963	1.40125	Downregulated	*
Q8R0Y6	Aldh1l1	-1.40665	6.97905e-06	0.00129322	2.88833	Downregulated	*
P05063	Aldoc	-1.45373	0.00195908	0.043737	1.35915	Downregulated	*
P23818	Gria1	-1.45892	3.35232e-05	0.00414326	2.38266	Downregulated	*
Q9EQK5	Mvp	-1.46273	0.000442161	0.0195804	1.70818	Downregulated	*
Q8C5H8	Nadk2	-1.46806	0.000372047	0.0174532	1.75812	Downregulated	*
Q8CJH3	Plxnb1	-1.47436	0.00032254	0.0162544	1.78903	Downregulated	*
Q9D708	S100a16	-1.47857	0.00175472	0.041031	1.38689	Downregulated	*
Q9DBG5	Plin3	-1.51403	1.34794e-06	0.000384265	3.41537	Downregulated	*
P58044	Idi1	-1.51932	0.00093129	0.031376	1.5034	Downregulated	*
Q9JLB2	Pals1	-1.53167	0.00181206	0.041031	1.38689	Downregulated	*
P29533	Vcam1	-1.53251	0.000726069	0.0258732	1.58715	Downregulated	*
Q9D154	Serpinb1a	-1.5338	5.44625e-05	0.00560662	2.2513	Downregulated	*
Q91YI0	Asl	-1.53444	0.00101515	0.0324413	1.4889	Downregulated	*
P14069	S100a6	-1.57136	0.000193155	0.0114689	1.94048	Downregulated	*
Q9Z2Z6	Slc25a20	-1.57931	0.000223464	0.0123606	1.90796	Downregulated	*
Q3SX09	TREMBL:Q3SX09	-1.58561	0.00171281	0.0406903	1.39051	Downregulated	*
P22599	Serpina1b	-1.64532	0.000797512	0.0276222	1.55874	Downregulated	*
Q8JZK9	Hmgcs1	-1.6505	0.000192792	0.0114689	1.94048	Downregulated	*
O35459	Ech1	-1.66429	0.000244714	0.0131436	1.88128	Downregulated	*
P11531	Dmd	-1.67557	2.72338e-05	0.00388187	2.41096	Downregulated	*
Q8VHQ9	Acot11	-1.68919	3.86141e-05	0.004472	2.3495	Downregulated	*
Q922Q1	Mtarc2	-1.71552	0.00113982	0.033725	1.47205	Downregulated	*
P24549	Aldh1a1	-1.72646	0.0014412	0.0373502	1.42771	Downregulated	*
Q921I1	Tf	-1.732	0.00121923	0.0347574	1.45895	Downregulated	*
Q8BW75	Maob	-1.74017	0.00019328	0.0114689	1.94048	Downregulated	*
Q8R4V2	Dusp15	-1.74566	4.90837e-07	0.000165368	3.78155	Downregulated	*
P07214	Sparc	-1.76241	0.00113234	0.033725	1.47205	Downregulated	*
P32261	Serpinc1	-1.76782	0.00103954	0.0326485	1.48614	Downregulated	*
P97352	S100a13	-1.77881	0.000121685	0.00901929	2.04483	Downregulated	*
P28271	Aco1	-1.78968	0.00146483	0.0376598	1.42412	Downregulated	*
O08709	Prdx6	-1.79796	6.08975e-05	0.00593911	2.22628	Downregulated	*
P19096	Fasn	-1.82728	0.000890167	0.0302657	1.51905	Downregulated	*
Q61838	Pzp	-1.8282	0.000764037	0.0267125	1.57329	Downregulated	*
Q9D9V3	Echdc1	-1.91112	0.000239044	0.0130279	1.88512	Downregulated	*
Q9CZW4	Acsl3	-1.93197	0.000195361	0.0114689	1.94048	Downregulated	*
P35505	Fah	-1.99314	1.23094e-05	0.00198342	2.70259	Downregulated	*
Q9D7B6	Acad8	-1.99826	0.000499395	0.0210313	1.67713	Downregulated	*
P01942	Hba	-2.02821	0.00117501	0.0342881	1.46486	Downregulated	*
P28667	Marcksl1	-2.03197	7.02696e-05	0.00635169	2.19711	Downregulated	*
P55088	Aqp4	-2.04396	6.50071e-06	0.00129322	2.88833	Downregulated	*
Q91VF2	Hnmt	-2.07118	8.39963e-05	0.00707478	2.15029	Downregulated	*
Q925N0	Sfxn5	-2.07373	0.0002561	0.0135188	1.86906	Downregulated	*
P13634	Ca1	-2.07467	0.00147347	0.0376598	1.42412	Downregulated	*
Q8K4K3	Trib2	-2.20768	0.000137777	0.00963402	2.01619	Downregulated	*
Q3TY86	Aifm3	-2.23211	0.000103885	0.00802082	2.09578	Downregulated	*
Q8VHK5	Mlc1	-2.23244	0.00019806	0.0114689	1.94048	Downregulated	*
P01027	C3	-2.25764	0.00205383	0.0455778	1.34125	Downregulated	*
Q80UP8	Slc20a2	-2.4028	2.30822e-08	1.22204e-05	4.91292	Downregulated	*
P28665	Mug1	-2.45629	0.000142745	0.00979651	2.00893	Downregulated	*
P08226	Apoe	-2.51306	5.09431e-08	2.35994e-05	4.6271	Downregulated	*
Q9Z0R9	Fads2	-2.6189	0.00180084	0.041031	1.38689	Downregulated	*
P21614	Gc	-2.63332	0.000648146	0.0247632	1.60619	Downregulated	*
P48774	Gstm5	-2.66463	0.000155621	0.0101181	1.9949	Downregulated	*
P51880	Fabp7	-2.74204	8.75712e-05	0.00721198	2.14195	Downregulated	*
Q8CHW4	Eif2b5	-2.76386	0.000335937	0.0163814	1.78565	Downregulated	*
Q08642	Padi2	-2.77018	0.00134131	0.0362583	1.44059	Downregulated	*
P52196	Tst	-2.85093	4.61013e-06	0.00106782	2.9715	Downregulated	*
Q9Z239	Fxyd1	-2.90361	0.000109972	0.0083175	2.08001	Downregulated	*
P10649	Gstm1	-2.90961	5.23678e-05	0.005545	2.2561	Downregulated	*
Q01339	Apoh	-2.98082	3.04045e-05	0.00402425	2.39531	Downregulated	*
P04919	Slc4a1	-3.25401	0.00114661	0.033725	1.47205	Downregulated	*
Q9DB72	Btbd17	-3.49137	3.48198e-05	0.00416265	2.38063	Downregulated	*
P07759	Serpina3k	-3.54279	0.00012756	0.00917137	2.03757	Downregulated	*
Q91X72	Hpx	-3.98246	0.000128686	0.00917137	2.03757	Downregulated	*
O55026	Entpd2	-3.98504	3.30663e-06	0.000816957	3.0878	Downregulated	*
Q9WUB3	Pygm	-4.06567	6.74973e-06	0.00129322	2.88833	Downregulated	*
Q9D3A9	Ttyh1	-4.25441	0.000522638	0.0212846	1.67193	Downregulated	*
Q6DFW4	Nop58	0.994551	0.00135015	0.0362583	1.44059	Upregulated
Q7TNC4	Luc7l2	0.933588	0.00101803	0.0324413	1.4889	Upregulated
P17156	Hspa2	0.928013	0.00118854	0.0344119	1.46329	Upregulated
P09055	Itgb1	0.894125	0.00176419	0.041031	1.38689	Upregulated
O54991	Cntnap1	0.893208	0.000324562	0.0162544	1.78903	Upregulated
Q3TEA8	Hp1bp3	0.883736	0.00182392	0.041031	1.38689	Upregulated
Q8CGK3	Lonp1	0.836701	0.00222731	0.0474391	1.32386	Upregulated
Q7TPV4	Mybbp1a	0.791054	0.00177159	0.041031	1.38689	Upregulated
Q6PE13	Prrt3	0.709373	0.00142952	0.0373084	1.42819	Upregulated
O35598	Adam10	0.707836	0.000706	0.0254023	1.59513	Upregulated
Q8CCJ4	Amer2	0.656573	0.00215318	0.0466898	1.33078	Upregulated
Q9Z2Q6	Septin5	0.652134	0.00134305	0.0362583	1.44059	Upregulated
P28650	Adss1	-0.58596	0.00168809	0.0404559	1.39302	Downregulated
P43406	Itgav	-0.64194	0.00175402	0.041031	1.38689	Downregulated
Q6URW6	Myh14	-0.655759	0.000630091	0.0243241	1.61396	Downregulated
Q99KK7	Dpp3	-0.718796	0.000519919	0.0212846	1.67193	Downregulated
Q8VCR7	Abhd14b	-0.73737	0.00142281	0.0373084	1.42819	Downregulated
O88343	Slc4a4	-0.742516	0.00212859	0.0466778	1.33089	Downregulated
P16332	Mmut	-0.765055	0.000689741	0.0251018	1.6003	Downregulated
Q8VCW8	Acsf2	-0.782865	0.000218354	0.0123606	1.90796	Downregulated
Q9R0H0	Acox1	-0.784202	0.000962599	0.0321387	1.49297	Downregulated
P13020	Gsn	-0.81583	0.000824638	0.0282973	1.54826	Downregulated
O88746	Tom1	-0.816633	0.00216082	0.0466898	1.33078	Downregulated
P26443	Glud1	-0.824515	0.00053917	0.0217112	1.66332	Downregulated
Q9WVQ5	Apip	-0.83194	0.00216693	0.0466898	1.33078	Downregulated
O88844	Idh1	-0.870605	0.000384523	0.0177347	1.75118	Downregulated
P23242	Gja1	-0.879288	0.0016401	0.040253	1.3952	Downregulated
Q8K124	Plekho2	-0.88457	0.00119785	0.0344127	1.46328	Downregulated
Q9JKX6	Nudt5	-0.900386	0.000990812	0.0324413	1.4889	Downregulated
Q62165	Dag1	-0.911282	0.000752401	0.0265562	1.57583	Downregulated
P29758	Oat	-0.923912	0.000443809	0.0195804	1.70818	Downregulated
Q9DBF1	Aldh7a1	-0.931541	0.000387616	0.0177347	1.75118	Downregulated
P12382	Pfkl	-0.949911	0.00051177	0.0212846	1.67193	Downregulated
Q8R146	Apeh	-0.954787	0.00150778	0.0378477	1.42196	Downregulated
Q80V42	Cpm	-0.973845	0.00110997	0.033725	1.47205	Downregulated
Q5SWU9	Acaca	-0.993041	0.00130786	0.0359032	1.44487	Downregulated
P50114	S100b	3.21279	0.0770173	0.230554	0.637227	Upregulated
Q80Y24	Prickle2	2.40334	0.00348803	0.0625858	1.20352	Upregulated
P62897	Cycs	2.26275	0.0135754	0.126091	0.899316	Upregulated
P85094	Isoc2a	2.16762	0.0602439	0.206265	0.685575	Upregulated
P19157	Gstp1	2.07798	0.00478506	0.0754613	1.12228	Upregulated
Q9CRB2	Nhp2	2.07362	0.013116	0.124252	0.905698	Upregulated
D3YVF0	Akap5	2.06389	0.00503932	0.0771724	1.11254	Upregulated
Q8BGZ1	Hpcal4	2.02605	0.00602599	0.0879225	1.0559	Upregulated
Q91ZZ3	Sncb	1.94983	0.0359244	0.175409	0.755947	Upregulated
Q9R257	Hebp1	1.94177	0.00256797	0.0522906	1.28158	Upregulated
P63325	Rps10	1.84142	0.101852	0.261978	0.581735	Upregulated
Q5DTY9	Kctd16	1.83973	0.00295644	0.0561875	1.25036	Upregulated
P56391	Cox6b1	1.83111	0.0393454	0.181361	0.741457	Upregulated
Q9CZT8	Rab3b	1.82573	0.0123333	0.123214	0.909339	Upregulated
Q9DCE5	Pak1ip1	1.82291	0.00412652	0.0682718	1.16576	Upregulated
P97822	Anp32e	1.70194	0.00400424	0.0676702	1.1696	Upregulated
Q62393	Tpd52	1.68441	0.052999	0.198398	0.702462	Upregulated
O35127	Grcc10	1.6804	0.0284022	0.162924	0.788014	Upregulated
Q8R317	Ubqln1	1.63335	0.106693	0.265803	0.575439	Upregulated
Q9DAU1	Cnpy3	1.62929	0.105074	0.26454	0.577508	Upregulated
Q8BM65	Nyap2	1.62841	0.0165031	0.132669	0.877229	Upregulated
P62812	Gabra1	1.62792	0.0398736	0.18266	0.738357	Upregulated
Q9CQH7	Btf3l4	1.61329	0.00358108	0.0631976	1.1993	Upregulated
Q9WUC3	Ly6h	1.60395	0.00801514	0.100692	0.997005	Upregulated
Q8K2D3	Edc3	1.58245	0.0387668	0.179416	0.746138	Upregulated
P62264	Rps14	1.56331	0.0540918	0.198842	0.701492	Upregulated
Q9CR51	Atp6v1g1	1.54535	0.0130385	0.124218	0.905817	Upregulated
Q9D0S9	Hint2	1.5209	0.132283	0.29444	0.531004	Upregulated
Q9D1L9	Lamtor5	1.52058	0.00867928	0.103765	0.983948	Upregulated
P06837	Gap43	1.50191	0.0631802	0.208645	0.680593	Upregulated
O54879	Hmgb3	1.49717	0.00384534	0.0662829	1.1786	Upregulated
P62761	Vsnl1	1.49709	0.00712807	0.0954245	1.02034	Upregulated
O08583	Alyref	1.49565	0.0314411	0.169701	0.770315	Upregulated
P63248	Pkia	1.48995	0.00671059	0.0924515	1.03409	Upregulated
Q9WVA2	Timm8a1	1.48721	0.0223648	0.14872	0.827629	Upregulated
Q922V4	Plrg1	1.47715	0.0593365	0.205898	0.686348	Upregulated
O55042	Snca	1.47602	0.0468759	0.192955	0.714545	Upregulated
P56183	Rrp1	1.46161	0.053203	0.198842	0.701492	Upregulated
[truncated: 3,493 more rows]

## Sheet: Table S3E
Supplementary Table 3E. Proteins differentially expressed in 1 month old 2b5ho corpus callosum vs. wild type
[truncated: 3,707 more rows]

[truncated: 11 more sheets: Table S3F, Table S3G, Table S3H, Table S3I, Table S3J, Table S3K, Table S3L, Table S3M, Table S3N, Table S3O, Table S3P]
