# Supplementary material for: Proteomic dissection of vanishing white matter pathogenesis
Source: Cell Mol Life Sci. 2024 May 24;81(1):234. doi: 10.1007/s00018-024-05258-4 (PMC11126554; doi:10.1007/s00018-024-05258-4)
Supplement: Supplementary file 4 — Supplementary Table 4. Gene ontology analysis of proteins differentially expressed in cerebellum, corpus callosum, and cortex of 2b5ho mice starting from 1, 4, and 7 months of age. (XLSX 23 KB) [file 18_2024_5258_MOESM4_ESM.xlsx]

## Sheet: Table S4A
Supplementary Table 4A. Gene ontology analysis of proteins differentially expressed in 2b5ho cerebellum starting from 1, 4, and 7 months of age.
Starting from 1 month onwards
Direction	source	term_name	term_id	adjusted_p_value	negative_log10_of_adjusted_p_value	term_size	query_size	intersection_size	effective_domain_size	intersections
Upregulated	GO:BP	amino acid metabolic process	GO:0006520	9.4793e-07	6.02322	152	10	7	5172	Aldh18a1,Cth,Asns,Phgdh,Psat,Eprs1,Cars1
Upregulated	GO:BP	proline transport	GO:0015824	6.69073e-06	5.17453	5	10	3	5172	Slc7a5,Slc3a2,Slc1a4
Upregulated	GO:CC	amino acid transport complex	GO:1990184	0.000292771	3.53347	2	10	2	5172	Slc7a5,Slc3a2
Upregulated	GO:BP	thyroid hormone transport	GO:0070327	0.000602069	3.22035	6	10	2	5172	Slc7a5,Slc3a2
Downregulated	GO:CC	eukaryotic translation initiation factor 2B complex	GO:0005851	0.00300374	2.52234	4	11	2	5172	Eif2b2,Eif2b4
Upregulated	GO:BP	cellular response to glucose starvation	GO:0042149	0.00648867	2.18784	21	10	2	5172	Slc7a5,Asns
Upregulated	GO:BP	protein-pyridoxal-5-phosphate linkage via peptidyl-N6-pyridoxal phosphate-L-lysine	GO:0018272	0.0144311	1.8407	1	10	1	5172	Cth
Upregulated	GO:BP	protein sulfhydration	GO:0044524	0.0144311	1.8407	1	10	1	5172	Cth
Upregulated	GO:BP	regulation of aortic smooth muscle cell differentiation	GO:1904829	0.0144311	1.8407	1	10	1	5172	Cth
Upregulated	GO:BP	response to L-arginine	GO:1903576	0.0236876	1.62548	2	10	1	5172	Slc7a5
Upregulated	GO:BP	liver development	GO:0001889	0.0295252	1.52981	58	10	2	5172	Slc7a5,Asns
Upregulated	GO:BP	negative regulation of vascular associated smooth muscle cell apoptotic process	GO:1905460	0.0295252	1.52981	3	10	1	5172	Slc7a5
Upregulated	GO:BP	hydrogen sulfide biosynthetic process	GO:0070814	0.0295252	1.52981	3	10	1	5172	Cth
Upregulated	GO:BP	positive regulation of interleukin-17 production	GO:0032740	0.0295252	1.52981	3	10	1	5172	Slc7a5
Upregulated	GO:BP	positive regulation of interleukin-4 production	GO:0032753	0.0295252	1.52981	3	10	1	5172	Slc7a5
Upregulated	GO:BP	response to follicle-stimulating hormone	GO:0032354	0.0364591	1.43819	4	10	1	5172	Asns
Upregulated	GO:BP	G1 to G0 transition	GO:0070314	0.0416927	1.37994	5	10	1	5172	Phgdh
Upregulated	GO:BP	response to nitrogen compound	GO:1901698	0.0434356	1.36215	487	10	4	5172	Slc7a5,Slc3a2,Asns,Eprs1
Upregulated	GO:BP	positive regulation of DNA damage response, signal transduction by p53 class mediator	GO:0043517	0.0472106	1.32596	6	10	1	5172	Eprs1
Starting from 4 months onwards
Direction	source	term_name	term_id	adjusted_p_value	negative_log10_of_adjusted_p_value	term_size	query_size	intersection_size	effective_domain_size	intersections
Upregulated	GO:CC	protein complex involved in cell adhesion	GO:0098636	0.0205272	1.68767	21	6	2	5172	Itga6,Tnc
Downregulated	GO:CC	dystrophin-associated glycoprotein complex	GO:0016010	0.0219556	1.65846	7	17	2	5172	Dmd,Snta1
Upregulated	GO:CC	basement membrane	GO:0005604	0.0340294	1.46815	46	6	2	5172	Itga6,Tnc
Starting from 7 months onwards
Direction	source	term_name	term_id	adjusted_p_value	negative_log10_of_adjusted_p_value	term_size	query_size	intersection_size	effective_domain_size	intersections
Downreglated	GO:BP	benzene-containing compound metabolic process	GO:0042537	0.0293686	1.53212	11	7	2	5172	Gstm5,Fah

## Sheet: Table S4B
Supplementary Table 4B. Gene ontology analysis of proteins differentially expressed in 2b5ho corpus callosum starting from 1, 4, and 7 months of age.
Starting from 1 month onwards
Direction	source	term_name	term_id	adjusted_p_value	negative_log10_of_adjusted_p_value	term_size	query_size	intersection_size	effective_domain_size	intersections
Upregulated	GO:CC	amino acid transport complex	GO:1990184	2.96137e-05	4.52851	2	4	2	5172	Slc7a5,Slc3a2
Upregulated	GO:BP	tryptophan transport	GO:0015827	4.57548e-05	4.33956	3	4	2	5172	Slc7a5,Slc3a2
Upregulated	GO:BP	thyroid hormone transport	GO:0070327	0.000114298	3.94196	6	4	2	5172	Slc7a5,Slc3a2
Upregulated	GO:BP	alpha-amino acid biosynthetic process	GO:1901607	0.00377056	2.42359	40	4	2	5172	Aldh18a1,Psat
Upregulated	GO:CC	basal plasma membrane	GO:0009925	0.0258756	1.58711	124	4	2	5172	Slc7a5,Slc3a2
Upregulated	GO:CC	lytic vacuole membrane	GO:0098852	0.0258756	1.58711	107	4	2	5172	Slc7a5,Slc3a2
Upregulated	GO:CC	apical plasma membrane	GO:0016324	0.0258756	1.58711	135	4	2	5172	Slc7a5,Slc3a2
Starting from 4 months onwards
Direction	source	term_name	term_id	adjusted_p_value	negative_log10_of_adjusted_p_value	term_size	query_size	intersection_size	effective_domain_size	intersections
Downregulated	GO:CC	eukaryotic translation initiation factor 2B complex	GO:0005851	8.70511e-06	5.06023	4	14	3	5172	Eif2b4,Eif2b5,Eif2b2
Downregulated	GO:BP	benzene-containing compound metabolic process	GO:0042537	0.00294624	2.53073	11	14	3	5172	Gstm1,Ephx2,Gstm5
Downregulated	GO:BP	oligodendrocyte differentiation	GO:0048709	0.00375415	2.42549	54	14	4	5172	Daam2,Eif2b4,Eif2b5,Eif2b2
Downregulated	GO:BP	response to stress	GO:0006950	0.00389532	2.40946	1179	14	11	5172	Gstm1,Cst3,Ephx2,Gstm5,Apoe,Entpd2,Eif2b4,Vcam1,Eif2b5,Eif2b2,Plpp3
Downregulated	GO:BP	ovarian follicle development	GO:0001541	0.00466069	2.33155	24	14	3	5172	Eif2b4,Eif2b5,Eif2b2
Downregulated	GO:BP	T cell receptor signaling pathway	GO:0050852	0.00720566	2.14233	36	14	3	5172	Eif2b4,Eif2b5,Eif2b2
Downregulated	GO:BP	xenobiotic catabolic process	GO:0042178	0.00982527	2.00766	8	14	2	5172	Gstm1,Gstm5
Downregulated	GO:BP	translational initiation	GO:0006413	0.0217245	1.66305	67	14	3	5172	Eif2b4,Eif2b5,Eif2b2
Downregulated	GO:BP	regulation of cholesterol metabolic process	GO:0090181	0.0247292	1.60679	16	14	2	5172	Ephx2,Apoe
Downregulated	GO:BP	canonical Wnt signaling pathway	GO:0060070	0.0264652	1.57732	73	14	3	5172	Apoe,Daam2,Plpp3
Upregulated	GO:BP	response to cytokine	GO:0034097	0.0277317	1.55702	282	6	4	5172	Shmt2,Eprs1,Cth,Pck2
Upregulated	GO:BP	protein tetramerization	GO:0051262	0.0277317	1.55702	43	6	2	5172	Shmt2,Cth
Upregulated	GO:BP	serine family amino acid metabolic process	GO:0009069	0.0277317	1.55702	24	6	2	5172	Shmt2,Cth
Downregulated	GO:BP	aging	GO:0007568	0.0302668	1.51903	81	14	3	5172	Apoe,Vcam1,Eif2b5
Downregulated	GO:BP	axon ensheathment	GO:0008366	0.0302668	1.51903	80	14	3	5172	Eif2b4,Eif2b5,Eif2b2
Downregulated	GO:BP	cholesterol homeostasis	GO:0042632	0.0326251	1.48645	28	14	2	5172	Ephx2,Apoe
Downregulated	GO:BP	positive regulation of axon extension	GO:0045773	0.0326251	1.48645	29	14	2	5172	Apoe,Eif2b2
Downregulated	GO:BP	phospholipid dephosphorylation	GO:0046839	0.0326251	1.48645	22	14	2	5172	Ephx2,Plpp3
Downregulated	GO:BP	epithelium migration	GO:0090132	0.032695	1.48552	109	14	3	5172	Apoe,Daam2,Plpp3
Downregulated	GO:BP	unsaturated fatty acid metabolic process	GO:0033559	0.0344203	1.46319	31	14	2	5172	Gstm1,Ephx2
Downregulated	GO:BP	glutathione metabolic process	GO:0006749	0.0396198	1.40209	34	14	2	5172	Gstm1,Gstm5
Upregulated	GO:BP	negative regulation of translation	GO:0017148	0.0398718	1.39933	82	6	2	5172	Shmt2,Eprs1
Upregulated	GO:BP	cellular response to insulin stimulus	GO:0032869	0.0438885	1.35765	91	6	2	5172	Eprs1,Pck2
Downregulated	GO:BP	wound healing	GO:0042060	0.0445333	1.35131	127	14	3	5172	Apoe,Entpd2,Plpp3
Downregulated	GO:BP	platelet activation	GO:0030168	0.0445333	1.35131	37	14	2	5172	Apoe,Entpd2
Downregulated	GO:BP	long-chain fatty acid metabolic process	GO:0001676	0.0445333	1.35131	37	14	2	5172	Gstm1,Ephx2
Upregulated	GO:BP	import into cell	GO:0098657	0.0465279	1.33229	107	6	2	5172	Slc1a4,Eprs1
Upregulated	GO:BP	response to other organism	GO:0051707	0.0469367	1.32849	370	6	3	5172	Shmt2,Eprs1,Pck2
Upregulated	GO:BP	carboxylic acid transport	GO:0046942	0.0470603	1.32735	111	6	2	5172	Slc1a4,Eprs1
Downregulated	GO:BP	alcohol metabolic process	GO:0006066	0.0472593	1.32551	132	14	3	5172	Ephx2,Apoe,Plpp3
Starting from 7 months onwards
Direction	source	term_name	term_id	adjusted_p_value	negative_log10_of_adjusted_p_value	term_size	query_size	intersection_size	effective_domain_size	intersections
Downregulated	GO:CC	extracellular region	GO:0005576	0.000264547	3.5775	435	10	7	5172	S100a13,Bcan,Aqp4,Btbd17,Hpx,S100a16,Gprc5b
Downregulated	GO:BP	regulation of cytokine production	GO:0001817	0.0399565	1.39841	156	10	4	5172	Q8K4K3,S100a13,Aqp4,Gprc5b

## Sheet: Table S4C
Supplementary Table 4C. Gene ontology analysis of proteins differentially expressed in 2b5ho cortex starting from 1, 4, and 7 months of age.
Starting from 1 month onwards
Direction	source	term_name	term_id	adjusted_p_value	negative_log10_of_adjusted_p_value	term_size	query_size	intersection_size	effective_domain_size	intersections
Upregulated	GO:BP	serine family amino acid biosynthetic process	GO:0009070	5.88128e-06	5.23053	12	13	4	5172	Psph,Psat,Cth,Shmt2
Upregulated	GO:BP	proline transport	GO:0015824	1.1862e-05	4.92584	5	13	3	5172	Slc3a2,Slc7a5,Slc1a4
Downregulated	GO:CC	extracellular matrix	GO:0031012	4.38365e-05	4.35816	142	8	5	5172	Apoe,Clu,Cst3,S100a13,Sparcl1
Downregulated	GO:CC	eukaryotic translation initiation factor 2B complex	GO:0005851	0.000480851	3.31799	4	8	2	5172	Eif2b2,Eif2b4
Upregulated	GO:CC	amino acid transport complex	GO:1990184	0.000606631	3.21708	2	13	2	5172	Slc3a2,Slc7a5
Downregulated	GO:BP	oligodendrocyte differentiation	GO:0048709	0.000700459	3.15462	54	8	4	5172	Clu,Eif2b2,Eif2b4,Daam2
Downregulated	GO:CC	extracellular space	GO:0005615	0.00101501	2.99353	323	8	5	5172	Apoe,Clu,Cst3,S100a13,Sparcl1
Downregulated	GO:BP	positive regulation of neurofibrillary tangle assembly	GO:1902998	0.00101763	2.99241	2	8	2	5172	Apoe,Clu
Upregulated	GO:BP	thyroid hormone transport	GO:0070327	0.00142382	2.84654	6	13	2	5172	Slc3a2,Slc7a5
Upregulated	GO:BP	tetrahydrofolate interconversion	GO:0035999	0.00142382	2.84654	6	13	2	5172	Sardh,Shmt2
Downregulated	GO:BP	regulation of tau-protein kinase activity	GO:1902947	0.00225616	2.64663	5	8	2	5172	Apoe,Clu
Downregulated	GO:BP	protein import	GO:0017038	0.00225616	2.64663	5	8	2	5172	Apoe,Clu
Downregulated	GO:BP	regulation of amyloid-beta clearance	GO:1900221	0.00425755	2.37084	7	8	2	5172	Apoe,Clu
Downregulated	GO:BP	negative regulation of amyloid fibril formation	GO:1905907	0.00472695	2.32542	8	8	2	5172	Apoe,Clu
Downregulated	GO:BP	positive regulation of amyloid-beta formation	GO:1902004	0.00520526	2.28356	9	8	2	5172	Apoe,Clu
Upregulated	GO:BP	dicarboxylic acid metabolic process	GO:0043648	0.00529737	2.27594	61	13	3	5172	Aldh18a1,Pck2,Shmt2
Downregulated	GO:CC	multivesicular body	GO:0005771	0.0099531	2.00204	31	8	2	5172	Apoe,Cst3
Upregulated	GO:BP	protein homotetramerization	GO:0051289	0.0215692	1.66617	26	13	2	5172	Cth,Shmt2
Downregulated	GO:BP	T cell receptor signaling pathway	GO:0050852	0.0234919	1.62908	36	8	2	5172	Eif2b2,Eif2b4
Downregulated	GO:BP	positive regulation of axon extension	GO:0045773	0.0234919	1.62908	29	8	2	5172	Apoe,Eif2b2
Upregulated	GO:BP	biological process involved in interspecies interaction between organisms	GO:0044419	0.0292693	1.53359	441	13	5	5172	Slc3a2,Slc7a5,Pck2,Shmt2,Eprs1
Downregulated	GO:BP	regulation of cell population proliferation	GO:0042127	0.0330212	1.48121	428	8	4	5172	Apoe,Clu,Cst3,S100a13
Downregulated	GO:BP	positive regulation of neuron death	GO:1901216	0.0331142	1.47999	57	8	2	5172	Apoe,Clu
Downregulated	GO:BP	cell morphogenesis	GO:0000902	0.0338487	1.47046	468	8	4	5172	Apoe,Clu,Eif2b2,S100a13
Downregulated	GO:BP	response to heat	GO:0009408	0.0338487	1.47046	59	8	2	5172	Eif2b2,Eif2b4
Downregulated	GO:BP	regulation of protein-containing complex assembly	GO:0043254	0.0341217	1.46697	219	8	3	5172	Apoe,Clu,Daam2
Downregulated	GO:BP	regulation of canonical Wnt signaling pathway	GO:0060828	0.0356935	1.44741	69	8	2	5172	Apoe,Daam2
Downregulated	GO:BP	translational initiation	GO:0006413	0.0356935	1.44741	67	8	2	5172	Eif2b2,Eif2b4
Upregulated	GO:BP	response to cytokine	GO:0034097	0.0366223	1.43625	282	13	4	5172	Cth,Pck2,Shmt2,Eprs1
Downregulated	GO:BP	regulation of proteolysis	GO:0030162	0.0432478	1.36404	278	8	3	5172	Apoe,Clu,Cst3
Downregulated	GO:BP	response to hexose	GO:0009746	0.0433357	1.36315	87	8	2	5172	Eif2b2,Eif2b4
Downregulated	GO:BP	immune system process	GO:0002376	0.0458537	1.33863	596	8	4	5172	Apoe,Clu,Eif2b2,Eif2b4
Starting from 4 months onwards
Direction	source	term_name	term_id	adjusted_p_value	negative_log10_of_adjusted_p_value	term_size	query_size	intersection_size	effective_domain_size	intersections
Downregulated	GO:BP	aging	GO:0007568	0.00730933	2.13612	81	21	5	5172	Vcam1,Slc1a2,Aldoc,Cryab,Eif2b5
Downregulated	GO:BP	benzene-containing compound metabolic process	GO:0042537	0.00730933	2.13612	11	21	3	5172	Ephx2,Gstm5,Gstm1
Downregulated	GO:CC	cell surface	GO:0009986	0.0075301	2.1232	264	21	7	5172	Entpd2,Vcam1,Slc1a2,Cntfr,Cryab,Gpc6,Bcan
Downregulated	GO:CC	glial cell projection	GO:0097386	0.01736	1.76045	31	21	3	5172	Slc1a2,Glul,Grm3
Downregulated	GO:BP	cellular detoxification of nitrogen compound	GO:0070458	0.0197092	1.70533	4	21	2	5172	Gstm5,Gstm1
Starting from 4 months onwards
Direction	source	term_name	term_id	adjusted_p_value	negative_log10_of_adjusted_p_value	term_size	query_size	intersection_size	effective_domain_size	intersections
Downregulated	GO:BP	regulation of vascular endothelial growth factor production	GO:0010574	0.0160067	1.7957	7	9	2	5172	Ndrg2,Aqp4
Upregulated	GO:BP	positive regulation of mitotic cell cycle	GO:0045931	0.0334107	1.47611	54	3	2	5172	Asns,Rcc2
