# Supplementary material for: Proteomic dissection of vanishing white matter pathogenesis
Source: Cell Mol Life Sci. 2024 May 24;81(1):234. doi: 10.1007/s00018-024-05258-4 (PMC11126554; doi:10.1007/s00018-024-05258-4)
Supplement: Supplementary file 5 — Supplementary Table 5. Comparisons of VWM patient and 2b5ho mouse brain regional proteomes. (XLSX 34 KB) [file 18_2024_5258_MOESM5_ESM.xlsx]

## Sheet: Table S5A
Supplementary Table 5A. Comparisons of VWM patient and 2b5ho mouse brain regional proteomes.
2b5ho brainstem vs. VWM patient pons white matter				2b5ho cortex vs. VWM patient cortex				2b5ho cerebellum vs. VWM patient cerebellar white matter				2b5ho corpus callosum vs. VWM patient cerebellar white matter				2b5ho cerebellum vs. VWM patient frontal white matter				2b5ho corpus callosum vs. VWM patient frontal white matter
Mouse-specific	Human-specific	Overlapping		Mouse-specific	Human-specific	Overlapping		Mouse-specific	Human-specific	Overlapping		Mouse-specific	Human-specific	Overlapping		Mouse-specific	Human-specific	Overlapping		Mouse-specific	Human-specific	Overlapping
CMTM5	PREP			ACSL3	ABAT	ALDOC		ACADS	ACYP2	ALDH1A1		ABCB9	ACYP2	APOE		ACADS	ABAT	ACSS2		ABCB9	ABAT	APOD
SERPINB1	NIN			ACSS2	ABHD10	CA2		ACO1	ANXA1	APOE		ABHD6	ALDH1A1	PYGM		ACO1	ABHD16A	ALDH1A1		ABHD6	ABHD16A	APOE
IDI1	COX7C			ADHFE1	ACAA2	CSRP1		ACOT11	AQP1	NDRG2		ADHFE1	ANXA1	SERPINH1		ACOT11	ACAT2	ALDOC		ADHFE1	ACAT2	BCAN
PYGM	SYP			AHSG	ACAD9	CST3		ACSL3	ATP1B2	PYGM		AKR1B1	AQP1	SHMT2		ACSL3	ACO2	APOE		AKR1B1	ACO2	ENPP6
GSTM3	CARS			AIFM3	ACAT2	DAAM2		ACSS2	ATP8A1	SHMT2		ALDH18A1	ATP1B2			ADHFE1	ACOT7	C1orf198		ALDH18A1	ACOT7	FBXO2
HMGCS1	NDUFS5			ALB	ACO2	ECHDC1		ADHFE1	DBI			ALDH1L1	ATP8A1			AIFM3	ACTR1A	FABP7		ALDH1L1	ACSS2	FTH1
THEM4	ANXA1			ALDH18A1	ACOT7	EPHX2		AIFM3	DDAH1			APOA1	DBI			ALDH18A1	ADD3	FASN		APOA1	ACTR1A	GRM3
DUSP15	PAK2			ALDH1L1	ACOT8	FTH1		ALDH18A1	FLNC			APOA4	DDAH1			ALDH1L1	ADSS	FTH1		APOA4	ADD3	GSTM3
EGFR	SSB			APOA1	ACOT9	GLUL		ALDH1L1	GNG7			APOD	FLNC			APOH	AGTPBP1	GLTP		APOH	ADSS	LGI3
UFSP2	VCAN			APOA2	ACSL4	LGI3		ALDOC	HADHA			APOH	GNG7			AQP4	AHCY	GSTM3		AQP4	AGTPBP1	OPALIN
GLTP	NCAN			APOA4	ACTB	NDRG2		APOH	HADHB			AQP4	HADHA			ASL	AHCYL1	MARCKSL1		ARMC10	AHCY	PADI2
TPI1	AQP1			APOD	ACTG1	PADI2		AQP4	HEPACAM			ARMC10	HADHB			ASNS	AHNAK2	NDRG2		BLVRB	AHCYL1	PLIN3
SYNGR3	VCL			APOE	ADAP1	PCK2		ASL	MADD			BCAN	HEPACAM			ATP1B3	AKR7A2	PADI2		BPGM	AHNAK2	PSAT1
ITGA6	FABP7			APOH	ADD3	SLC1A2		ASNS	MLF2			BLVRB	MADD			BPGM	ALDH2	PGM1		BTBD17	AKR7A2	PYGM
EPRS1	XPO1			AQP4	ADH5	SLC1A4		ATP1B3	MRAS			BPGM	MLF2			BTBD17	ALDH4A1	PLEKHB1		C3	ALDH1A1	SERPINH1
SHMT2	TXNRD1			ASNS	AGAP2	SLC25A18		BPGM	NAMPT			BTBD17	MRAS			C2orf88	ALDH5A1	PLIN3		CA1	ALDH2	SHMT2
CTSZ	CNN3			BCAN	AGK	SLC4A1		BTBD17	NCAN			C3	NAMPT			C3	ALDH7A1	PSAT1		CKM	ALDH4A1	SLC4A1
ALDH18A1	CAPG			BLVRB	AGL	SLC7A5		C1orf198	PA2G4			CA1	NCAN			CA1	ALDH9A1	PYGM		CLDN11	ALDH5A1	SLC7A5
TNC	IQGAP1			BPGM	AGT	TF		C2orf88	PMP2			CKM	NDRG2			CARS1	ALDOA	SHMT2		CLIC1	ALDH7A1	TF
	FLNC			BTBD17	AHCY	TNC		C3	PPP1R14A			CLDN11	PA2G4			CIRBP	ANK2	SLC4A1		CLU	ALDH9A1	TFRC
	DDX17			C11orf54	AHCYL1			CA1	PTGDS			CLIC1	PMP2			CLU	ANLN	SLC7A5		CST3	ALDOA
	EPRS			C1orf198	AHNAK2			CARS1	PTPRZ1			CLU	PPP1R14A			CRAT	ANXA1	STX1A		CTH	ALDOC
	LRRC59			C3	AK3			CIRBP	RAB5B			CST3	PTGDS			CTH	ANXA2	TF		CYB5R1	ANK2
	NES			C8orf82	AKR7A2			CLU	S100A1			CTH	PTPRZ1			CYB5R1	APEH	TFRC		DAAM2	ANLN
	GLIPR2			CA1	ALDH1A1			CRAT	SERPINH1			CYB5R1	RAB5B			DAAM2	APOD			DHRS1	ANXA1
	BCAN			CARMIL1	ALDH2			CTH	SLC1A3			DAAM2	S100A1			DDX21	AQP1			DMD	ANXA2
	TAGLN2			CAT	ALDH4A1			CYB5R1	TSC22D4			DHRS1	SLC1A3			DMD	ARFGAP2			EIF2B2	APEH
	APOE			CBR3	ALDH5A1			DAAM2	VCAN			DMD	TSC22D4			DUSP15	ARRB1			EIF2B4	AQP1
	SCIN			CLU	ALDH7A1			DDX21	XPOT			EIF2B2	VCAN			ECH1	ASAH1			EIF2B5	ARFGAP2
	RARS			CMTM5	ALDH9A1			DMD				EIF2B4	XPOT			ECHDC1	ASPA			ENPP5	ARRB1
	PMP2			CNTFR	ALDOA			DUSP15				EIF2B5				EGFR	ATAD3A			ENTPD2	ASAH1
	S100A1			COX7A1	APEH			ECH1				ENPP5				EIF2B2	ATP2A2			EPHX2	ASPA
	ATP5MD			CP	ARPC1A			ECHDC1				ENPP6				EIF2B4	ATP2B1			EPRS1	ATAD3A
	SPTB			CRYAB	ARPC4			EGFR				ENTPD2				EIF2B5	ATP2B2			FAH	ATP2A2
	SVIP			CTH	ARPC5			EIF2B2				EPHX2				ENTPD2	ATP2B4			FN1	ATP2B1
	FLNA			CYB5R1	ARPC5L			EIF2B4				EPRS1				EPHX2	ATP5ME			FXYD1	ATP2B2
	NAMPT			DAG1	ARRB1			EIF2B5				FAH				EPRS1	ATP6V0A1			GC	ATP2B4
	XRCC5			DHRS1	ASAH1			ENTPD2				FBXO2				ETFDH	ATP6V0D1			GPRC5B	ATP5ME
	SAE1			DMD	ASRGL1			EPHX2				FN1				FADS2	ATP6V1B2			GSTM1	ATP6V0A1
	ATP5IF1			EIF2B2	ATAT1			EPRS1				FTH1				FAH	ATP6V1E1			HAPLN1	ATP6V0D1
	IARS			EIF2B4	ATP1B3			ETFDH				FXYD1				FAM234A	BAG2			HMGB3	ATP6V1B2
	LARS			EIF2B5	ATP5O			FABP7				GC				FARP1	BASP1			HPX	ATP6V1E1
	PFN1			ENPP6	ATP6V1B2			FADS2				GPRC5B				FN1	BCAN			HSPA9	BAG2
	BLVRB			ENTPD2	ATP6V1E1			FAH				GRM3				FXYD1	BCAS1			ITGAV	BASP1
	NOS1			EPHX1	ATP6V1G1			FAM234A				GSTM1				GC	BIN1			ITGB8	BCAS1
	MOBP			EPRS1	BAI2			FARP1				GSTM3				GPT	BSN			KBTBD11	BIN1
	NDUFA12			FAH	BASP1			FASN				HAPLN1				GRIA1	C1QBP			KNG1	BSN
	RHOG			FASN	BCKDK			FN1				HMGB3				GRIA4	CA14			LGMN	C1orf198
	NEFL			FGB	BOLA2			FTH1				HPX				GSTM1	CAB39			LY6H	C1QBP
	COX6C			FXYD1	BROX			FXYD1				HSPA9				H1-1	CACYBP			MPC1	CA14
	HDAC11			GC	C16orf70			GC				ITGAV				H1-2	CAD			MT-ND3	CAB39
	ARL8B			GOLM2	CAB39			GLTP				ITGB8				HMGCS1	CALB1			NDUFS7	CACYBP
	PTK2			GPC6	CALB2			GPT				KBTBD11				HNMT	CALCOCO1			NIT2	CAD
	COA3			GPRC5B	CAMSAP3			GRIA1				KNG1				HPX	CALD1			PCK2	CALB1
	NDUFB1			GRM3	CAPN1			GRIA4				LGI3				HSPA9	CAMSAP3			PHGDH	CALCOCO1
	NDUFS7			GSTM1	CAPZA1			GSTM1				LGMN				IDI1	CAP1			PLPP3	CALD1
	XRCC6			GSTM3	CAPZB			GSTM3				LY6H				ITGA6	CAPN1			PLXNB1	CAMSAP3
	GSTP1			HMGCS1	CCDC177			H1-1				MPC1				LARS1	CAPZB			PRODH	CAP1
	PUF60			HPX	CCDC92			H1-2				MT-ND3				LYNX1	CARNS1			PSMA5	CAPN1
	C12orf10			HTRA1	CCT3			HMGCS1				NDUFS7				MAOB	CASKIN1			PYCR2	CAPZB
	CLIC1			IDI1	CCT4			HNMT				NIT2				METTL26	CAVIN1			PZP	CARNS1
	HAPLN2			KNG1	CCT5			HPX				OPALIN				MLC1	CCT3			RAB3B	CASKIN1
	STMN2			LRRC8C	CCT8			HSPA9				PADI2				MTARC2	CCT4			RRP1	CAVIN1
	MRAS			MAOB	CDC37			IDI1				PCK2				MTHFD1	CCT5			S100A13	CCT3
	PURB			MBP	CDC42			ITGA6				PHGDH				NADK2	CCT8			S100A16	CCT4
	AKR1A1			MOBP	CELF4			LARS1				PLIN3				NDUFB9	CDC42			S1PR1	CCT5
	NDUFA13			MTARC2	CEP170			LYNX1				PLPP3				OSTC	CDC42EP1			SDC4	CCT8
	NDUFB4			MYO1D	CEP41			MAOB				PLXNB1				PACSIN3	CDH13			SDF2L1	CDC42
	MBP			PACSIN3	CFL1			MARCKSL1				PRODH				PALS1	CFL1			SEMA7A	CDC42EP1
	KCTD12			PHYHD1	CFL2			METTL26				PSAT1				PCYT2	CFL2			SERPINA1	CDH13
	COX5A			PIR	CHMP3			MLC1				PSMA5				PHGDH	CHCHD3			SERPINB1	CFL1
	EPDR1			PLIN3	CHORDC1			MTARC2				PYCR2				PHKA1	CHD4			SERPINC1	CFL2
	UBL4A			PLPP3	CHP1			MTHFD1				PZP				PHKB	CHMP1A			SERPINF2	CHCHD3
	PTPRZ1			PLXNB1	CNRIP1			NADK2				RAB3B				PHKG1	CHMP4B			SLC12A5	CHD4
	TARS			PRDX1	CNTN2			NDUFB9				RRP1				PLXNB1	CKAP4			SLC1A2	CHMP1A
	AGFG1			PSAT1	COTL1			OSTC				S100A13				PMCH	CLIC4			SLC1A4	CHMP4B
	CORO1A			PSPH	COX6B1			PACSIN3				S100A16				PQBP1	CLIP2			SLC3A2	CKAP4
	FAM129A			PTPRZ1	COX6C			PADI2				S1PR1				PRKAR2B	CLPB			SNTA1	CLIC4
	DDX6			PYCR2	CRAT			PALS1				SDC4				PYCR2	CNDP2			TRIB2	CLIP2
	PAFAH1B3			PYGB	CRYM			PCYT2				SDF2L1				PZP	CNP			TST	CLPB
	SAMHD1			PYGM	CRYZ			PGM1				SEMA7A				RIMBP2	CNTN2			TTYH1	CNDP2
	NANS			PZP	CRYZL1			PHGDH				SERPINA1				RNPS1	COA3			TTYH3	CNP
	PCK2			RCC2	CSK			PHKA1				SERPINB1				S100A13	COL1A2			UFM1	CNTN2
	PPA1			RIDA	CTBP1			PHKB				SERPINC1				S100A16	COL6A1			VCAM1	COA3
	NDUFB2			S100A13	CTSD			PHKG1				SERPINF2				S100A6	COL6A3			VDAC3	COL1A2
	MAP6D1			S100A16	CUTA			PLEKHB1				SLC12A5				SERPINA1	COMMD3			WARS1	COL6A1
	ATP5MG			S1PR1	CYB5R2			PLIN3				SLC1A2				SERPINB1	COPS4			YARS1	COL6A3
	HNRNPD			SARDH	CYCS			PLXNB1				SLC1A4				SERPINC1	COX7A2L				COMMD3
	STMN1			SDC4	DAK			PMCH				SLC3A2				SFXN5	CPNE1				COPS4
	ATP5F1E			SERPINA1	DBI			PQBP1				SLC4A1				SLC1A4	CRTAC1				COX7A2L
	S100B			SERPINB1	DDB1			PRKAR2B				SLC7A5				SLC20A2	CRYAB				CPNE1
	NDUFA2			SERPINC1	DDX17			PSAT1				SNTA1				SLC25A20	CRYL1				CRTAC1
	ARHGDIB			SERPINF2	DECR1			PYCR2				TF				SLC3A2	CRYZ				CRYAB
	DNAJB2			SERPINH1	DEK			PZP				TFRC				SLC6A11	CSNK1E				CRYL1
	CNPY2			SHMT2	DENR			RIMBP2				TRIB2				SNTA1	CSRP1				CRYZ
	SF3B2			SLC3A2	DLST			RNPS1				TST				SPARC	CTNND1				CSNK1E
	COX5B			SLC6A9	DNAJB1			S100A13				TTYH1				SYNGR3	CUL5				CSRP1
	TUBB3			SNTA1	DPYSL2			S100A16				TTYH3				TENM4	CYB5B				CTNND1
	DDX39B			SPARC	DPYSL3			S100A6				UFM1				TNC	CYB5R2				CUL5
	FGA			SPARCL1	DYNLRB1			SERPINA1				VCAM1				TRIB2	DARS				CYB5B
	PSIP1			TFRC	ECHS1			SERPINB1				VDAC3				TST	DBI				CYB5R2
	DDAH2			TNS3	EFHD2			SERPINC1				WARS1				TTYH1	DCLK2				DARS
	C3			TPPP3	EIF2S3			SFXN5				YARS1				TUBB4A	DCTN2				DBI
	ANXA4			TRIB2	ELMO1			SLC1A4								VCAM1	DCTN3				DCLK2
	SERPINH1			TST	ELMO2			SLC20A2								YARS1	DCTN4				DCTN2
	NONO			TTR	EML2			SLC25A20									DDAH2				DCTN3
	NDUFA7			TTYH1	ENO2			SLC3A2									DDB1				DCTN4
	ATP6V1G2			VCAM1	EPDR1			SLC4A1									DDX5				DDAH2
	CHCHD6			WARS1	ERMN			SLC6A11									DLD				DDB1
	PADI2				ERP29			SLC7A5									DLG4				DDX5
	NDUFB3				ETFA			SNTA1									DNAJA2				DLD
	COX7A2L				EZR			SPARC									DNAJB1				DLG4
	GSTO1				FABP3			STX1A									DNAJC6				DNAJA2
	NUDCD2				FAIM2			SYNGR3									DNM3				DNAJB1
	LCP1				FAM175B			TENM4									DOCK1				DNAJC6
	CBX3				FAM96B			TF									DOCK5				DNM3
	TUBB4B				FAM98B			TFRC									DPP10				DOCK1
	MYO6				FBXL18			TNC									DPP6				DOCK5
	NEFM				FECH			TRIB2									DPYSL2				DPP10
	DNAJC8				FH			TST									DPYSL5				DPP6
	MAPRE2				FHL1			TTYH1									DYNC1LI1				DPYSL2
	HNRNPA3				FNBP1			TUBB4A									DYNC1LI2				DPYSL5
	RBM39				FSD1L			VCAM1									DYNLRB1				DYNC1LI1
	IGKC				GABRG2			YARS1									ECHS1				DYNC1LI2
	CHMP2B				GAMT												EEA1				DYNLRB1
	ATP5O				GAPDH												EEF1E1				ECHS1
	NDUFB6				GATM												EFHD1				EEA1
	RAB6B				GBE1												EIF2A				EEF1E1
	FKBP2				GCA												EIF3J				EFHD1
	SLC9A3R1				GDA												ELMO1				EIF2A
	PPME1				GDI2												EMD				EIF3J
	MAP1LC3B				GFOD1												ENO2				ELMO1
	UBA1				GHITM												ENOPH1				EMD
	EEA1				GJA1												ENPP6				ENO2
	FAM136A				GLTP												EPB41L2				ENOPH1
	INA				GLUD1												EPN2				EPB41L2
	ATP5ME				GMPPA												ERMN				EPN2
	ACO1				GNA11												ETFA				ERMN
	ARHGEF2				GNG13												EZR				ETFA
	PHB2				GPHN												FABP3				EZR
	GLUD1				GRB2												FABP5				FABP3
	FKBP4				GRHPR												FAM177A1				FABP5
	PTGDS				GRM7												FARSA				FABP7
	CORO1C				GSR												FBL				FAM177A1
	FIS1				GSTM2												FBXO2				FARSA
	GLOD4				GUK1												FGA				FASN
	ACYP2				GYG1												FGB				FBL
	PBXIP1				H2AFY												FKBP4				FGA
	EIF3B				HADH												FLNA				FGB
	HIGD1A				HCN2												FLNB				FKBP4
	PAK3				HDAC11												FLNC				FLNA
	CCAR2				HDHD1												FLOT2				FLNB
	ACTN1				HECTD3												FSCN1				FLNC
	IGHG1				HERC4												FXR1				FLOT2
	RAB18				HIBADH												FYTTD1				FSCN1
	DEK				HIST1H4A												GAS7				FXR1
	ARCN1				HIST2H3A												GCLC				FYTTD1
	SERPINA1				HNMT												GDI1				GAS7
	TFRC				HNRNPA1												GDI2				GCLC
	ATAT1				HNRNPA2B1												GLIPR2				GDI1
	FGG				HNRNPA3												GLOD4				GDI2
	COL6A3				HNRNPC												GLUD1				GLIPR2
	IGSF8				HNRNPH2												GLUL				GLOD4
	GNG7				HNRNPM												GNA13				GLTP
	CDC42EP2				HNRNPU												GNG2				GLUD1
	TROVE2				HPRT1												GNG3				GLUL
	NDUFA1				HRSP12												GNG7				GNA13
	CDK18				HSD17B10												GPC1				GNG2
	LTA4H				HSD17B8												GPD1				GNG3
	DNAJB6				HSDL2												GPD1L				GNG7
	ATP5PD				HSPA2												GPD2				GPC1
	EIF3A				HSPE1												GRHPR				GPD1
	NARS				IDH3G												GRM3				GPD1L
	MUT				ILF2												HAPLN2				GPD2
	MPI				ILF3												HAPLN4				GRHPR
	STIP1				JAM3												HDAC11				HAPLN2
	SYNCRIP				KCNA1												HDHD2				HAPLN4
	CHCHD3				KIAA1217												HEBP1				HDAC11
	RAB6A				KIF3B												HGS				HDHD2
	TUBB2B				L2HGDH												HIGD1A				HEBP1
	MCCC2				LCMT1												HINT1				HGS
	PRDX3				LDHA												HINT3				HIGD1A
	SRP54				LGI1												HIP1				HINT1
	HSPA5				LGI4												HIP1R				HINT3
	USP7				LRRC16A												HIST1H1C				HIP1
	ALDH1L1				LRRC8A												HIST1H1E				HIP1R
	HNRNPH3				LSM14B												HIST1H4A				HIST1H1C
	LYPLAL1				LUC7L2												HIST2H3A				HIST1H1E
	MYEF2				LZIC												HK1				HIST1H4A
	IPO5				MAG												HNRNPA1				HIST2H3A
	RCN1				MARCKS												HNRNPA2B1				HK1
	XPOT				MDH1												HNRNPA3				HNRNPA1
	ATP5F1B				METTL7A												HNRNPH2				HNRNPA2B1
	UBAP2L				MPI												HSD17B10				HNRNPA3
	DHX15				MRPL12												HSD17B8				HNRNPH2
	G3BP1				MRPL49												HSDL2				HSD17B10
	FSCN1				MRPS27												HSPA2				HSD17B8
	DDX1				MRPS36												HSPA5				HSDL2
	OGA				MTFR1L												HSPA6				HSPA2
	TLN1				MTMR9												HSPB8				HSPA5
	NDUFA6				MT-ND1												HSPE1				HSPA6
	SNX5				MTX2												IARS				HSPB8
	API5				MXRA7												ICAM5				HSPE1
	HBB				MYEF2												IDH2				IARS
	ALAD				MYO6												ILF2				ICAM5
	LIPE				NADK2												IPO5				IDH2
	CLIC4				NAMPT												ITPR1				ILF2
	ARHGDIA				NAPEPLD												KCNAB2				IPO5
	TUBB2A				NARS												KHDRBS3				ITPR1
	NUDC				NAV1												KIAA1468				KCNAB2
	ILF2				NDUFA11												KIF5A				KHDRBS3
	PA2G4				NDUFA6												KPNA4				KIAA1468
	ALDH1B1				NDUFB7												L1CAM				KIF5A
	MVD				NDUFS3												LAMB2				KPNA4
	ATP6V1E1				NDUFS4												LARS				L1CAM
	TKFC				NDUFV1												LDHA				LAMB2
	HIBCH				NDUFV2												LDHB				LARS
	RABIF				NEDD4L												LGALS1				LDHA
	CRK				NID1												LGALS3BP				LDHB
	ILF3				NIPSNAP3A												LGI3				LGALS1
	TPP2				NME2												LIPE				LGALS3BP
	CTNND1				NONO												LLGL1				LIPE
					NPLOC4												LMNB1				LLGL1
					NPM1												LMNB2				LMNB1
					NUCKS1												LUZP1				LMNB2
					NUDT3												MAG				LUZP1
					OGFRL1												MAP2				MAG
					OPALIN												MARCKS				MAP2
					OXR1												MAT2A				MARCKS
					PABPC1												MBP				MARCKSL1
					PACSIN2												MCCC2				MAT2A
					PAFAH1B3												MDH1				MBP
					PAICS												MDH2				MCCC2
					PARK7												MINDY1				MDH1
					PCMT1												MOBP				MDH2
					PDHA1												MPI				MINDY1
					PDXK												MRPS23				MOBP
					PEBP1												MTFR1L				MPI
					PGAM1												MYEF2				MRPS23
					PGAM5												MYO1D				MTFR1L
					PGM1												MYO1E				MYEF2
					PGP												MYO6				MYO1D
					PIK3R2												NAA10				MYO1E
					PIN1												NAE1				MYO6
					PKM												NAGK				NAA10
					PMP2												NAPG				NAE1
					PNP												NARS				NAGK
					PNPLA8												NASP				NAPG
					PPFIA2												NAXE				NARS
					PPIA												NCALD				NASP
					PPP1R1B												NCEH1				NAXE
					PPP1R7												NCL				NCALD
					PPP2R5A												NCSTN				NCEH1
					PPP3CA												NDUFA13				NCL
					PPP3R1												NDUFAF3				NCSTN
					PRDX5												NDUFB2				NDRG2
					PRDX6												NDUFB6				NDUFA13
					PREPL												NDUFV1				NDUFAF3
					PREX1												NEBL				NDUFB2
					PRKAA1												NEFH				NDUFB6
					PRKCD												NES				NDUFV1
					PRMT5												NGEF				NEBL
					PSD3												NIPSNAP1				NEFH
					PSMA7												NME1				NES
					PSMB7												NME2				NGEF
					PSME1												NPTN				NIPSNAP1
					PTCD3												NT5DC3				NME1
					PTGDS												NUCKS1				NME2
					PTPN1												NUDC				NPTN
					QDPR												OMG				NT5DC3
					RAB11FIP2												OPA3				NUCKS1
					RABL6												OPALIN				NUDC
					RALY												OXR1				OMG
					RAP1A												PA2G4				OPA3
					RBBP4												PABPC1				OXR1
					RBMX												PAFAH1B2				PA2G4
					RBP1												PAFAH1B3				PABPC1
					RBSN												PAK1				PAFAH1B2
					RDX												PAK2				PAFAH1B3
					RPL22												PALM2				PAK1
					RPL27A												PCLO				PAK2
					RPL31												PCMT1				PALM2
					RPL34												PCSK1N				PCLO
					RPS11												PDE1C				PCMT1
					RRAS2												PEA15				PCSK1N
					S100A1												PEF1				PDE1C
					S100B												PEPD				PEA15
					SCG3												PFDN2				PEF1
					SCN1A												PFDN4				PEPD
					SDHA												PFDN5				PFDN2
					SELENBP1												PFDN6				PFDN4
					SEPT2												PFKFB2				PFDN5
					SEPT4												PGM3				PFDN6
					SERPINB9												PHB				PFKFB2
					SERPINF1												PHB2				PGM1
					SERPINI1												PICALM				PGM3
					SGIP1												PIP4K2C				PHB
					SH3BGRL												PITHD1				PHB2
					SH3BGRL3												PKM				PICALM
					SIRT2												PLCL1				PIP4K2C
					SKIV2L												PLP1				PITHD1
					SKP1												PLS3				PKM
					SLC1A3												PLXNA1				PLCL1
					SLC27A1												PMP2				PLEKHB1
					SLC30A3												PMPCA				PLP1
					SLC4A4												PNMA6F				PLS3
					SLC9A3R1												PPP1R14A				PLXNA1
					SMAP1												PPP3CA				PMP2
					SNAP29												PPP3R1				PMPCA
					SNCA												PRDX1				PNMA6F
					SNCB												PRDX2				PPP1R14A
					SNCG												PRDX5				PPP3CA
					SPAST												PRDX6				PPP3R1
					SPR												PRKAR2A				PRDX1
					SPTB												PSD3				PRDX2
					SRI												PSMA3				PRDX5
					SSR4												PSMB6				PRDX6
					ST13												PSMD14				PRKAR2A
					STIP1												PTGDS				PSD3
					STX8												PTPA				PSMA3
					SYNM												PTPN11				PSMB6
					SYT2												PTPRE				PSMD14
					TALDO1												PYGL				PTGDS
					TCEB2												QDPR				PTPA
					TCP1												RAB11FIP5				PTPN11
					TERF2IP												RAB12				PTPRE
					TIMM13												RAB3A				PYGL
					TKT												RAB3D				QDPR
					TMEM126A												RAB5B				RAB11FIP5
					TMEM163												RABIF				RAB12
					TMEM263												RACK1				RAB3A
					TMEM33												RAD23B				RAB3D
					TPI1												RALA				RAB5B
					TPM1												RALY				RABIF
					TPM3												RAP1A				RACK1
					TPM4												RASAL1				RAD23B
					TPP1												RCN1				RALA
					TPT1												RDH13				RALY
					TRIM28												RDX				RAP1A
					TTC9B												RHOA				RASAL1
					TXNRD2												RHOG				RCN1
					UBA52												RHOT1				RDH13
					UQCRB												RIDA				RDX
					UQCRC2												RNH1				RHOA
					VAMP1												RPL14				RHOG
					VAT1L												RPL18				RHOT1
					VBP1												RPL22				RIDA
					VCP												RPL23A				RNH1
					VPS4A												RPL27				RPL14
					VSNL1												RPL27A				RPL18
					VWA1												RPL28				RPL22
					WDR13												RPL32				RPL23A
					ZFYVE21												RPL34				RPL27
																	RPL35A				RPL27A
																	RPL7				RPL28
																	RPL7A				RPL32
																	RPS18				RPL34
																	RTCA				RPL35A
																	RTN3				RPL7
																	S100A1				RPL7A
																	S100B				RPS18
																	SARS				RTCA
																	SCAMP3				RTN3
																	SCG2				S100A1
																	SCOC				S100B
																	SCRN1				SARS
																	SEC22B				SCAMP3
																	SELENBP1				SCG2
																	SEPT10				SCOC
																	SEPT2				SCRN1
																	SEPT4				SEC22B
																	SEPT7				SELENBP1
																	SEPT8				SEPT10
																	SEPT9				SEPT2
																	SERPINB6				SEPT4
																	SERPINH1				SEPT7
																	SFXN1				SEPT8
																	SFXN3				SEPT9
																	SIRT2				SERPINB6
																	SKP1				SFXN1
																	SLC17A7				SFXN3
																	SLC25A24				SIRT2
																	SLC27A4				SKP1
																	SLC8A2				SLC17A7
																	SLC9A3R1				SLC25A24
																	SNCG				SLC27A4
																	SPTB				SLC8A2
																	SRI				SLC9A3R1
																	SRP68				SNCG
																	SRP9				SPTB
																	SRSF2				SRI
																	SRSF7				SRP68
																	SRXN1				SRP9
																	ST13				SRSF2
																	STAM				SRSF7
																	STAT5B				SRXN1
																	STIP1				ST13
																	STK32C				STAM
																	STK38L				STAT5B
																	STOM				STIP1
																	STX12				STK32C
																	STX1B				STK38L
																	STX7				STOM
																	SUGT1				STX12
																	SV2A				STX1A
																	SYN1				STX1B
																	SYN2				STX7
																	SYNM				SUGT1
																	SYP				SV2A
																	SYT7				SYN1
																	TFAM				SYN2
																	TFG				SYNM
																	THNSL1				SYP
																	TMEM263				SYT7
																	TMPO				TFAM
																	TNR				TFG
																	TOMM22				THNSL1
																	TPD52				TMEM263
																	TPD52L1				TMPO
																	TPI1				TNR
																	TPM1				TOMM22
																	TPM3				TPD52
																	TPM4				TPD52L1
																	TPP1				TPI1
																	TPP2				TPM1
																	TPPP3				TPM3
																	TPT1				TPM4
																	TRIM2				TPP1
																	TRIM28				TPP2
																	TSNAX				TPPP3
																	TTC1				TPT1
																	TTC9B				TRIM2
																	TUBB2A				TRIM28
																	TUBB2B				TSNAX
																	UBE2O				TTC1
																	UPF1				TTC9B
																	USP47				TUBB2A
																	VAMP1				TUBB2B
																	VAMP2				UBE2O
																	VAT1				UPF1
																	VCAN				USP47
																	VPS53				VAMP1
																	VSNL1				VAMP2
																	VWA8				VAT1
																	WDR44				VCAN
																	WNK1				VPS53
																	YWHAB				VSNL1
																	YWHAE				VWA8
																	YWHAQ				WDR44
																	YWHAZ				WNK1
																					YWHAB
																					YWHAE
																					YWHAQ
																					YWHAZ

## Sheet: Table S5B
Supplementary Table 5B. Proteins with differential expression in both 2b5ho mice and VWM patients. These proteins change in the same direction.
2b5ho cortex vs. VWM patient cortex
Human gene	Human	Mouse				Expression pattern
		1mo	4mo	7mo	12mo
CST3	-6.04728	-2.02486	-2.42436	-2.39692	-2.53205	Starts at 1 month
PCK2	2.62862	1.98063	3.00962	3.08626	2.44953	Starts at 1 month
SLC7A5	1.81964	4.42187	7.88051	7.63192	7.71223	Starts at 1 month
DAAM2	-4.08981	-1.58377	-2.3664	-1.83638	-2.45473	Starts at 1 month
ALDOC	-3.39984	-0.617093	-1.62346	-1.58582	-1.15832	Starts at 4 months
EPHX2	-4.51534	-0.861612	-2.40879	-2.36475	-2.46818	Starts at 4 months
GLUL	-7.81539	-0.659589	-2.02446	-2.18052	-1.44042	Starts at 4 months
SLC1A2	-2.70772	-0.0155065	-2.32767	-2.71174	-1.93158	Starts at 4 months
TNC	7.08338	-0.207101	2.55169	3.31582	2.73356	Starts at 4 months
CSRP1	-5.04182	-0.550794	-0.980242	-1.04462	-1.29642	Starts at 7 months
NDRG2	-2.24116	-0.582042	-1.04386	-1.34471	-1.62385	Starts at 7 months
PADI2	-5.22479	-1.1363	-1.33057	-1.8857	-2.49503	Starts at 7 months
SLC25A18	-3.70037	-0.308826	-1.17786	-1.6799	-1.76344	Starts at 7 months
CA2	-2.66807	-0.499403	-0.644625	-1.0744	-1.39365	Starts at 12 months
ECHDC1	-4.23121	-0.243435	-0.310808	-0.37802	-1.10549	Starts at 12 months
LGI3	-5.1467	0.167408	-0.291962	-0.51535	-1.43466	Starts at 12 months
TF	-5.2973	0.11364	-1.22372	-0.171722	-2.52657	Starts at 12 months
2b5ho cerebellum vs. VWM patient cerebellar white matter
Human gene	Human	Mouse				Expression pattern
		1mo	4mo	7mo	12mo
APOE	-1.90932	-2.37064	-2.55439	-2.23008	-2.51306	Starts at 1 month
PYGM	-4.63983	-1.01853	-2.56795	-2.50469	-4.06567	Starts at 4 months
SHMT2	1.95674	0.781495	1.56098	1.63108	1.10704	Starts at 4 months
ALDH1A1	-4.17243	-0.501531	-0.82422	-0.723858	-1.72646	Starts at 12 months
NDRG2	-1.38035	-0.524225	-0.503075	-0.712976	-1.15104	Starts at 12 months
2b5ho corpus callosum vs. VWM patient cerebellar white matter
Human gene	Human	Mouse				Expression pattern
		1mo	4mo	7mo	12mo
SERPINH1	1.65579	1.36214	1.8311	1.58617	1.19598	Inconsistent
APOE	-1.90932	-2.48993	-2.88783	-3.53155	-3.84315	Starts at 4 months
SHMT2	1.95674	0.932555	1.4781	1.50989	1.21615	Starts at 4 months
PYGM	-4.63983	-0.720953	-2.77526	-2.81361	-4.55866	Starts at 7 months
2b5ho cerebellum vs. VWM patient frontal white matter
Human gene	Human	Mouse				Expression pattern
		1mo	4mo	7mo	12mo
FASN	-1.55405	-0.888456	-1.07296	-0.972512	-1.82728	Inconsistent
ALDOC	-3.52946	-1.54951	-1.1471	-1.33171	-1.45373	Starts at 1 month
SLC7A5	2.41128	4.40301	8.01798	8.38006	6.86826	Starts at 1 month
C1orf198	-1.11393	-0.748697	-1.47585	-1.4979	-1.23364	Starts at 4 months
MARCKSL1	-3.41313	-0.553996	-1.77488	-2.32132	-2.03197	Starts at 4 months
PYGM	-1.91335	-1.01853	-2.56795	-2.50469	-4.06567	Starts at 4 months
SHMT2	2.35451	0.781495	1.56098	1.63108	1.10704	Starts at 4 months
GSTM3	-1.79549	-0.784925	-1.4508	-1.4684	-2.66463	Starts at 7 months
PADI2	-3.37208	-0.507319	-1.9925	-1.89596	-2.77018	Starts at 7 months
ALDH1A1	-2.8765	-0.501531	-0.82422	-0.723858	-1.72646	Starts at 12 months
GLTP	-4.18524	0.0705546	-0.747314	-0.621265	-1.0753	Starts at 12 months
NDRG2	-1.5255	-0.524225	-0.503075	-0.712976	-1.15104	Starts at 12 months
PGM1	-2.16156	-0.291107	-0.80256	-0.842321	-1.0102	Starts at 12 months
PLEKHB1	-2.07322	-0.362597	-0.931695	-0.914784	-1.18826	Starts at 12 months
PLIN3	-1.35232	-0.829043	-1.07942	-0.858254	-1.51403	Starts at 12 months
STX1A	2.76822	0.412829	-1.90664	0.287068	1.73556	Starts at 12 months
TF	-3.45882	-0.423311	-0.208508	0.641736	-1.732	Starts at 12 months
2b5ho corpus callosum vs. VWM patient frontal white matter
Human gene	Human	Mouse				Expression pattern
		1mo	4mo	7mo	12mo
FBXO2	-1.62743	-0.858889	-3.78105	0.756419	-3.48756	Inconsistent
SERPINH1	2.75372	1.36214	1.8311	1.58617	1.19598	Inconsistent
SLC7A5	2.41128	4.55742	7.26317	8.3402	7.29771	Starts at 1 month
GSTM3	-1.79549	-0.865445	-3.75148	-2.93691	-3.06848	Starts at 4 months
PADI2	-3.37208	-0.8893	-1.4105	-2.46987	-2.78763	Starts at 4 months
SHMT2	2.35451	0.932555	1.4781	1.50989	1.21615	Starts at 4 months
BCAN	-2.0114	-0.306942	-0.794883	-1.38356	-1.47653	Starts at 7 months
PYGM	-1.91335	-0.720953	-2.77526	-2.81361	-4.55866	Starts at 7 months
APOD	-2.91202	-0.895754	0.2089	-1.07856	-1.49348	Starts at 12 months
ENPP6	-2.18887	-0.243211	0.373962	-0.804139	-1.73547	Starts at 12 months
LGI3	-3.22754	-0.313512	0.21326	-0.546879	-1.98697	Starts at 12 months
OPALIN	-1.4008	-0.496534	0.0536448	-1.08651	-3.08419	Starts at 12 months
PLIN3	-1.35232	-1.11074	-0.330121	-1.35212	-1.29528	Starts at 12 months
TF	-3.45882	0.00895381	-0.399931	-0.101002	-2.31673	Starts at 12 months
